# Supplementary material for: Metabolic Modeling of Hermetia illucens Larvae Resource Allocation for High-Value Fatty Acid Production
Source: Metabolites. 2023 Jun 3;13(6):724. doi: 10.3390/metabo13060724 (PMC10304575; doi:10.3390/metabo13060724)
Supplement: Supplementary file 1 [file metabolites-13-00724-s001.zip]

Archive with 12 entries (10 files):
- metabolites-2327137-supplementary/
- metabolites-2327137-supplementary/Hermetia_illucens_metabolic_model-main/
- metabolites-2327137-supplementary/Hermetia_illucens_metabolic_model-main/10_Up_Waste_Samples_Uncertanties_v1.xlsx
- metabolites-2327137-supplementary/Hermetia_illucens_metabolic_model-main/1_Supplemental_information..pdf.zip
- metabolites-2327137-supplementary/Hermetia_illucens_metabolic_model-main/2_Hermetia_illucens_01.json
- metabolites-2327137-supplementary/Hermetia_illucens_metabolic_model-main/3_Hermetia_illucens_01.mat
- metabolites-2327137-supplementary/Hermetia_illucens_metabolic_model-main/4_Hermetia_illucens_01.xlsx
- metabolites-2327137-supplementary/Hermetia_illucens_metabolic_model-main/5_Hermetia_illucens_01.xml
- metabolites-2327137-supplementary/Hermetia_illucens_metabolic_model-main/6_Hermetia_illucens_map.json
- metabolites-2327137-supplementary/Hermetia_illucens_metabolic_model-main/7_Hermetia_network_Fig_5.jpg
- metabolites-2327137-supplementary/Hermetia_illucens_metabolic_model-main/8_Larva_and_Diet_composition_after_rearing.xlsx
- metabolites-2327137-supplementary/Hermetia_illucens_metabolic_model-main/9_Larva_model_biomass_composition.xlsx
