# Supplementary material for: Metabolic Modeling of Hermetia illucens Larvae Resource Allocation for High-Value Fatty Acid Production
Source: Metabolites. 2023 Jun 3;13(6):724. doi: 10.3390/metabo13060724 (PMC10304575; doi:10.3390/metabo13060724)
Supplement: Supplementary file 1 [file metabolites-13-00724-s001.zip › metabolites-2327137-supplementary/Hermetia_illucens_metabolic_model-main/2_Hermetia_illucens_01.json]

{
"metabolites":[
{
"id":"1-acyl-gly-3-pi-12[c]",
"name":"1-acyl-sn-glycerol 3-phosphate (12:0), 1-lauroyl-sn-glycerol 3-phosphate",
"compartment":"c",
"charge":0.0,
"formula":"C15H31O7P",
"annotation":{
"CHEBI":[
"CHEBI:62840"
],
"pubchem.compound":[
"52929750"
]
}
},
{
"id":"1-acyl-gly-3-pi-16-1[c]",
"name":"1-acyl-sn-glycerol 3-phosphate (16:1), 1-palmitoleoyl-sn-glycerol 3-phosphate",
"compartment":"c",
"charge":0.0,
"formula":"C19H35O7P",
"annotation":{
"CHEBI":[
"CHEBI:74694"
]
}
},
{
"id":"1-acyl-gly-3-pi-16[c]",
"name":"1-acyl-sn-glycerol 3-phosphate (16:0), 1-palmitoyl-sn-glycerol 3-phosphate",
"compartment":"c",
"charge":0.0,
"formula":"C19H39O7P",
"annotation":{
"CHEBI":[
"CHEBI:15799"
],
"kegg.compound":[
"C04036"
]
}
},
{
"id":"13dpg[c]",
"name":"3-Phospho-D-glyceroyl phosphate",
"compartment":"c",
"charge":-4.0,
"formula":"C3H4O10P2",
"annotation":{
"CHEBI":[
"CHEBI:16001"
],
"inchi":[
"1S/C3H8O10P2/c4-2(1-12-14(6,7)8)3(5)13-15(9,10)11/h2,4H,1H2,(H2,6,7,8)(H2,9,10,11)/t2-/m1/s1"
],
"kegg.compound":[
"C00236"
],
"pubchem.compound":[
"3535"
]
}
},
{
"id":"2a3oa[c]",
"name":"L-2-Amino-3-oxobutanoic acid",
"compartment":"c",
"charge":-1.0,
"formula":"C4H6NO3",
"annotation":{
"inchi":[
"InChI=1S/C4H7NO3/c1-2(6)3(5)4(7)8/h3H,5H2,1H3,(H,7,8)/t3-/m0/s1"
],
"kegg.compound":[
"C03508"
],
"pubchem.compound":[
"6318"
]
}
},
{
"id":"2agc[c]",
"name":"Diacylglycerol",
"compartment":"c",
"charge":0.0,
"formula":"C4H7O4R",
"annotation":{
"CHEBI":[
"CHEBI:18035"
],
"kegg.compound":[
"C00165"
],
"pubchem.compound":[
"3465"
]
}
},
{
"id":"2dr1p[c]",
"name":"2-Deoxy-D-ribose 1-phosphate",
"compartment":"c",
"charge":-2.0,
"formula":"C5H9O7P",
"annotation":{
"CHEBI":[
"CHEBI:28542"
],
"inchi":[
"1S/C5H11O7P/c6-2-4-3(7)1-5(11-4)12-13(8,9)10/h3-7H,1-2H2,(H2,8,9,10)/t3-,4+,5?/m0/s1"
],
"kegg.compound":[
"C00672"
],
"pubchem.compound":[
"3941"
]
}
},
{
"id":"2dr5p[c]",
"name":"2-Deoxy-D-ribose 5-phosphate",
"compartment":"c",
"charge":-2.0,
"formula":"C5H9O7P",
"annotation":{
"CHEBI":[
"CHEBI:16132"
],
"inchi":[
"1S/C5H11O7P/c6-2-1-4(7)5(8)3-12-13(9,10)11/h2,4-5,7-8H,1,3H2,(H2,9,10,11)/t4-,5+/m0/s1"
],
"kegg.compound":[
"C00673"
],
"pubchem.compound":[
"3942"
]
}
},
{
"id":"2dr[c]",
"name":"2-Deoxy-D-ribose",
"compartment":"c",
"charge":0.0,
"formula":"C5H10O4",
"annotation":{
"CHEBI":[
"CHEBI:28816"
],
"inchi":[
"1S/C5H10O4/c6-2-1-4(8)5(9)3-7/h2,4-5,7-9H,1,3H2/t4-,5+/m0/s1"
],
"kegg.compound":[
"C01801"
],
"pubchem.compound":[
"4927"
]
}
},
{
"id":"2obut[c]",
"name":"2-Oxobutanoate",
"compartment":"c",
"charge":-1.0,
"formula":"C4H5O3",
"annotation":{
"CHEBI":[
"CHEBI:30831"
],
"inchi":[
"1S/C4H6O3/c1-2-3(5)4(6)7/h2H2,1H3,(H,6,7)"
],
"kegg.compound":[
"C00109"
],
"pubchem.compound":[
"3409"
]
}
},
{
"id":"2og[c]",
"name":"2-oxoglutaramate",
"compartment":"c",
"charge":-1.0,
"formula":"C5H6NO4",
"annotation":{
"CHEBI":[
"CHEBI:30882"
],
"inchi":[
"1S/C5H7NO4/c6-4(8)2-1-3(7)5(9)10/h1-2H2,(H2,6,8)(H,9,10)"
],
"kegg.compound":[
"C00940"
],
"pubchem.compound":[
"4192"
]
}
},
{
"id":"2og[e]",
"name":"2-oxoglutaramate",
"compartment":"e",
"charge":-1.0,
"formula":"C5H6NO4",
"annotation":{
"CHEBI":[
"CHEBI:30882"
],
"inchi":[
"1S/C5H7NO4/c6-4(8)2-1-3(7)5(9)10/h1-2H2,(H2,6,8)(H,9,10)"
],
"kegg.compound":[
"C00940"
],
"pubchem.compound":[
"4192"
]
}
},
{
"id":"2os[c]",
"name":"2-Oxosuccinamate",
"compartment":"c",
"charge":0.0,
"formula":"C4H5NO4",
"annotation":{
"CHEBI":[
"CHEBI:16327",
"CHEBI:16327"
],
"inchi":[
"1S/C4H5NO4/c5-3(7)1-2(6)4(8)9/h1H2,(H2,5,7)(H,8,9)"
],
"kegg.compound":[
"C02362"
],
"pubchem.compound":[
"5407"
]
}
},
{
"id":"2os[e]",
"name":"2-Oxosuccinamate",
"compartment":"e",
"charge":0.0,
"formula":"C4H5NO4",
"annotation":{
"CHEBI":[
"CHEBI:16327",
"CHEBI:16327"
],
"inchi":[
"1S/C4H5NO4/c5-3(7)1-2(6)4(8)9/h1H2,(H2,5,7)(H,8,9)"
],
"kegg.compound":[
"C02362"
],
"pubchem.compound":[
"5407"
]
}
},
{
"id":"2pg[c]",
"name":"D-Glycerate 2-phosphate",
"compartment":"c",
"charge":-3.0,
"formula":"C3H4O7P",
"annotation":{
"CHEBI":[
"CHEBI:17835"
],
"inchi":[
"1S/C3H7O7P/c4-1-2(3(5)6)10-11(7,8)9/h2,4H,1H2,(H,5,6)(H2,7,8,9)/t2-/m1/s1"
],
"kegg.compound":[
"C00631"
],
"pubchem.compound":[
"3904"
]
}
},
{
"id":"3pg[c]",
"name":"3-Phospho-D-glycerate",
"compartment":"c",
"charge":-3.0,
"formula":"C3H4O7P",
"annotation":{
"CHEBI":[
"CHEBI:17794"
],
"inchi":[
"1S/C3H7O7P/c4-2(3(5)6)1-10-11(7,8)9/h2,4H,1H2,(H,5,6)(H2,7,8,9)/p-3/t2-/m1/s1"
],
"kegg.compound":[
"C00197"
],
"pubchem.compound":[
"3497"
]
}
},
{
"id":"4a-hthbp[c]",
"name":"4a-Hydroxytetrahydrobiopterin",
"compartment":"c",
"charge":0.0,
"formula":"C9H15N5O4",
"annotation":{
"CHEBI":[
"CHEBI:15374"
],
"inchi":[
"1S/C9H15N5O4/c1-3(15)5(16)4-2-11-6-9(18,14-4)7(17)13-8(10)12-6/h3-5,14-16,18H,2H2,1H3,(H3,10,11,12,13,17)"
],
"kegg.compound":[
"C15522"
],
"pubchem.compound":[
"17396514"
]
}
},
{
"id":"4a-hthbp[e]",
"name":"4a-Hydroxytetrahydrobiopterin",
"compartment":"e",
"charge":0.0,
"formula":"C9H15N5O4",
"annotation":{
"CHEBI":[
"CHEBI:15374"
],
"inchi":[
"1S/C9H15N5O4/c1-3(15)5(16)4-2-11-6-9(18,14-4)7(17)13-8(10)12-6/h3-5,14-16,18H,2H2,1H3,(H3,10,11,12,13,17)"
],
"kegg.compound":[
"C15522"
],
"pubchem.compound":[
"17396514"
]
}
},
{
"id":"4abut[c]",
"name":"4-Aminobutanoate (GABA)",
"compartment":"c",
"charge":-1.0,
"formula":"C4H8NO2",
"annotation":{
"CHEBI":[
"CHEBI:16865"
],
"inchi":[
"1S/C4H9NO2/c5-3-1-2-4(6)7/h1-3,5H2,(H,6,7)"
],
"kegg.compound":[
"C00334"
],
"pubchem.compound":[
"3628"
]
}
},
{
"id":"6pgc[c]",
"name":"6-Phospho-D-gluconate",
"compartment":"c",
"charge":-3.0,
"formula":"C6H10O10P",
"annotation":{
"CHEBI":[
"CHEBI:48928"
],
"inchi":[
"1S/C6H13O10P/c7-2(1-16-17(13,14)15)3(8)4(9)5(10)6(11)12/h2-5,7-10H,1H2,(H,11,12)(H2,13,14,15)/t2-,3-,4+,5-/m1/s1"
],
"kegg.compound":[
"C00345"
],
"pubchem.compound":[
"3638"
]
}
},
{
"id":"6pgl[c]",
"name":"6-phospho-D-glucono-1,5-lactone",
"compartment":"c",
"charge":-2.0,
"formula":"C6H9O9P",
"annotation":{
"CHEBI":[
"CHEBI:16938"
],
"inchi":[
"1S/C6H11O9P/c7-3-2(1-14-16(11,12)13)15-6(10)5(9)4(3)8/h2-5,7-9H,1H2,(H2,11,12,13)/t2-,3-,4+,5-/m1/s1"
],
"kegg.compound":[
"C01236"
],
"pubchem.compound":[
"4457"
]
}
},
{
"id":"7dclr[c]",
"name":"7-Dehydrocholesterol",
"compartment":"c",
"charge":0.0,
"formula":"C27H44O",
"annotation":{
"CHEBI":[
"CHEBI:17759"
],
"inchi":[
"1S/C27H44O/c1-18(2)7-6-8-19(3)23-11-12-24-22-10-9-20-17-21(28)13-15-26(20,4)25(22)14-16-27(23,24)5/h9-10,18-19,21,23-25,28H,6-8,11-17H2,1-5H3/t19-,21+,23-,24+,25+,26+,27-/m1/s1"
],
"kegg.compound":[
"C01164"
],
"pubchem.compound":[
"4391"
]
}
},
{
"id":"7dclr[e]",
"name":"7-Dehydrocholesterol",
"compartment":"e",
"charge":0.0,
"formula":"C27H44O",
"annotation":{
"CHEBI":[
"CHEBI:17759"
],
"inchi":[
"1S/C27H44O/c1-18(2)7-6-8-19(3)23-11-12-24-22-10-9-20-17-21(28)13-15-26(20,4)25(22)14-16-27(23,24)5/h9-10,18-19,21,23-25,28H,6-8,11-17H2,1-5H3/t19-,21+,23-,24+,25+,26+,27-/m1/s1"
],
"kegg.compound":[
"C01164"
],
"pubchem.compound":[
"4391"
]
}
},
{
"id":"L-args[c]",
"name":"N-(L-Arginino)succinate",
"compartment":"c",
"charge":0.0,
"formula":"C10H18N4O6",
"annotation":{
"CHEBI":[
"CHEBI:15682"
],
"inchi":[
"1S/C10H18N4O6/c11-5(8(17)18)2-1-3-13-10(12)14-6(9(19)20)4-7(15)16/h5-6H,1-4,11H2,(H,15,16)(H,17,18)(H,19,20)(H3,12,13,14)/t5-,6?/m0/s1"
],
"kegg.compound":[
"C03406"
],
"pubchem.compound":[
"6235"
]
}
},
{
"id":"L-args[e]",
"name":"N-(L-Arginino)succinate",
"compartment":"e",
"charge":0.0,
"formula":"C10H18N4O6",
"annotation":{
"CHEBI":[
"CHEBI:15682"
],
"inchi":[
"1S/C10H18N4O6/c11-5(8(17)18)2-1-3-13-10(12)14-6(9(19)20)4-7(15)16/h5-6H,1-4,11H2,(H,15,16)(H,17,18)(H,19,20)(H3,12,13,14)/t5-,6?/m0/s1"
],
"kegg.compound":[
"C03406"
],
"pubchem.compound":[
"6235"
]
}
},
{
"id":"L-cit[c]",
"name":"L-Citrulline",
"compartment":"c",
"charge":0.0,
"formula":"C6H13N3O3",
"annotation":{
"CHEBI":[
"CHEBI:16349"
],
"inchi":[
"1S/C6H13N3O3/c7-4(5(10)11)2-1-3-9-6(8)12/h4H,1-3,7H2,(H,10,11)(H3,8,9,12)/t4-/m0/s1"
],
"kegg.compound":[
"C00327"
],
"pubchem.compound":[
"3621"
]
}
},
{
"id":"L-cit[e]",
"name":"L-Citrulline",
"compartment":"e",
"charge":0.0,
"formula":"C6H13N3O3",
"annotation":{
"CHEBI":[
"CHEBI:16349"
],
"inchi":[
"1S/C6H13N3O3/c7-4(5(10)11)2-1-3-9-6(8)12/h4H,1-3,7H2,(H,10,11)(H3,8,9,12)/t4-/m0/s1"
],
"kegg.compound":[
"C00327"
],
"pubchem.compound":[
"3621"
]
}
},
{
"id":"L-orn[c]",
"name":"L-Ornithine",
"compartment":"c",
"charge":0.0,
"formula":"C5H12N2O2",
"annotation":{
"CHEBI":[
"CHEBI:15729"
],
"inchi":[
"1S/C5H12N2O2/c6-3-1-2-4(7)5(8)9/h4H,1-3,6-7H2,(H,8,9)/t4-/m0/s1"
],
"kegg.compound":[
"C00077"
],
"pubchem.compound":[
"3377"
]
}
},
{
"id":"a[c]",
"name":"Adenine",
"compartment":"c",
"charge":0.0,
"formula":"C5H5N5",
"annotation":{
"CHEBI":[
"CHEBI:16708"
],
"inchi":[
"1S/C5H5N5/c6-4-3-5(9-1-7-3)10-2-8-4/h1-2H,(H3,6,7,8,9,10)"
],
"kegg.compound":[
"C00147"
],
"pubchem.compound":[
"3447"
]
}
},
{
"id":"a[e]",
"name":"Adenine",
"compartment":"e",
"charge":0.0,
"formula":"C5H5N5",
"annotation":{
"CHEBI":[
"CHEBI:16708"
],
"inchi":[
"1S/C5H5N5/c6-4-3-5(9-1-7-3)10-2-8-4/h1-2H,(H3,6,7,8,9,10)"
],
"kegg.compound":[
"C00147"
],
"pubchem.compound":[
"3447"
]
}
},
{
"id":"aa[c]",
"name":"Acetoacetate",
"compartment":"c",
"charge":-1.0,
"formula":"C4H5O3",
"annotation":{
"CHEBI":[
"CHEBI:15344"
],
"inchi":[
"1S/C4H6O3/c1-3(5)2-4(6)7/h2H2,1H3,(H,6,7)"
],
"kegg.compound":[
"C00164"
],
"pubchem.compound":[
"3464"
]
}
},
{
"id":"aacoa[c]",
"name":"acetoacetyl-CoA",
"compartment":"c",
"charge":-4.0,
"formula":"C25H36N7O18P3S",
"annotation":{
"CHEBI":[
"CHEBI:15345"
],
"inchi":[
"1S/C25H40N7O18P3S/c1-13(33)8-16(35)54-7-6-27-15(34)4-5-28-23(38)20(37)25(2,3)10-47-53(44,45)50-52(42,43)46-9-14-19(49-51(39,40)41)18(36)24(48-14)32-12-31-17-21(26)29-11-30-22(17)32/h11-12,14,18-20,24,36-37H,4-10H2,1-3H3,(H,27,34)(H,28,38)(H,42,43)(H,44,45)(H2,26,29,30)(H2,39,40,41)/t14-,18-,19-,20+,24-/m1/s1"
],
"kegg.compound":[
"C00332"
],
"pubchem.compound":[
"3626"
]
}
},
{
"id":"ac[c]",
"name":"Acetate",
"compartment":"c",
"charge":-1.0,
"formula":"C2H3O2",
"annotation":{
"CHEBI":[
"CHEBI:15366"
],
"inchi":[
"1S/C2H4O2/c1-2(3)4/h1H3,(H,3,4)"
],
"kegg.compound":[
"C00033"
],
"pubchem.compound":[
"3335"
]
}
},
{
"id":"ac[e]",
"name":"Acetate (extracellular)",
"compartment":"e",
"charge":-1.0,
"formula":"C2H3O2",
"annotation":{
"CHEBI":[
"CHEBI:15366"
],
"inchi":[
"1S/C2H4O2/c1-2(3)4/h1H3,(H,3,4)"
],
"kegg.compound":[
"C00033"
],
"pubchem.compound":[
"3335"
]
}
},
{
"id":"acald[c]",
"name":"Acetaldehyde",
"compartment":"c",
"charge":0.0,
"formula":"C2H4O",
"annotation":{
"CHEBI":[
"CHEBI:15343"
],
"inchi":[
"1S/C2H4O/c1-2-3/h2H,1H3"
],
"kegg.compound":[
"C00084"
],
"pubchem.compound":[
"3384"
]
}
},
{
"id":"accoa[c]",
"name":"Acetyl-CoA",
"compartment":"c",
"charge":-4.0,
"formula":"C23H34N7O17P3S",
"annotation":{
"CHEBI":[
"CHEBI:15351"
],
"inchi":[
"1S/C23H38N7O17P3S/c1-12(31)51-7-6-25-14(32)4-5-26-21(35)18(34)23(2,3)9-44-50(41,42)47-49(39,40)43-8-13-17(46-48(36,37)38)16(33)22(45-13)30-11-29-15-19(24)27-10-28-20(15)30/h10-11,13,16-18,22,33-34H,4-9H2,1-3H3,(H,25,32)(H,26,35)(H,39,40)(H,41,42)(H2,24,27,28)(H2,36,37,38)/t13-,16-,17-,18+,22-/m1/s1"
],
"kegg.compound":[
"C00024"
],
"pubchem.compound":[
"3326"
]
}
},
{
"id":"accoa[e]",
"name":"Acetyl-CoA",
"compartment":"e",
"charge":-4.0,
"formula":"C23H34N7O17P3S",
"annotation":{
"CHEBI":[
"CHEBI:15351"
],
"inchi":[
"1S/C23H38N7O17P3S/c1-12(31)51-7-6-25-14(32)4-5-26-21(35)18(34)23(2,3)9-44-50(41,42)47-49(39,40)43-8-13-17(46-48(36,37)38)16(33)22(45-13)30-11-29-15-19(24)27-10-28-20(15)30/h10-11,13,16-18,22,33-34H,4-9H2,1-3H3,(H,25,32)(H,26,35)(H,39,40)(H,41,42)(H2,24,27,28)(H2,36,37,38)/t13-,16-,17-,18+,22-/m1/s1"
],
"kegg.compound":[
"C00024"
],
"pubchem.compound":[
"3326"
]
}
},
{
"id":"accoa[m]",
"name":"Acetyl-CoA",
"compartment":"m",
"charge":-4.0,
"formula":"C23H34N7O17P3S",
"annotation":{
"CHEBI":[
"CHEBI:15351"
],
"inchi":[
"1S/C23H38N7O17P3S/c1-12(31)51-7-6-25-14(32)4-5-26-21(35)18(34)23(2,3)9-44-50(41,42)47-49(39,40)43-8-13-17(46-48(36,37)38)16(33)22(45-13)30-11-29-15-19(24)27-10-28-20(15)30/h10-11,13,16-18,22,33-34H,4-9H2,1-3H3,(H,25,32)(H,26,35)(H,39,40)(H,41,42)(H2,24,27,28)(H2,36,37,38)/t13-,16-,17-,18+,22-/m1/s1"
],
"kegg.compound":[
"C00024"
],
"pubchem.compound":[
"3326"
]
}
},
{
"id":"acon-C[m]",
"name":"cis-Aconitate",
"compartment":"m",
"charge":-3.0,
"formula":"C6H3O6",
"annotation":{
"CHEBI":[
"CHEBI:32805"
],
"inchi":[
"1S/C6H6O6/c7-4(8)1-3(6(11)12)2-5(9)10/h1H,2H2,(H,7,8)(H,9,10)(H,11,12)/b3-1-"
],
"kegg.compound":[
"C00417"
],
"pubchem.compound":[
"3707"
]
}
},
{
"id":"acp[c]",
"name":"Acetyl phosphate",
"compartment":"c",
"charge":-1.0,
"formula":"C2H4O5P",
"annotation":{
"CHEBI":[
"CHEBI:15350"
],
"inchi":[
"1S/C2H5O5P/c1-2(3)7-8(4,5)6/h1H3,(H2,4,5,6)"
],
"kegg.compound":[
"C00227"
],
"pubchem.compound":[
"3527"
]
}
},
{
"id":"acp[e]",
"name":"Acetyl phosphate",
"compartment":"e",
"charge":-1.0,
"formula":"C2H4O5P",
"annotation":{
"CHEBI":[
"CHEBI:15350"
],
"inchi":[
"1S/C2H5O5P/c1-2(3)7-8(4,5)6/h1H3,(H2,4,5,6)"
],
"kegg.compound":[
"C00227"
],
"pubchem.compound":[
"3527"
]
}
},
{
"id":"acsng3p[c]",
"name":"1-Acyl-sn-glycerol 3-phosphate",
"compartment":"c",
"charge":-2.0,
"formula":"C4H6O7PR",
"annotation":{
"CHEBI":[
"CHEBI:16975"
],
"kegg.compound":[
"C00681"
],
"pubchem.compound":[
"3950"
]
}
},
{
"id":"acycoa[c]",
"name":"Acrylyl-CoA",
"compartment":"c",
"charge":-4.0,
"formula":"C24H34N7O17P3S",
"annotation":{
"CHEBI":[
"CHEBI:15513"
],
"inchi":[
"1S/C24H38N7O17P3S/c1-4-15(33)52-8-7-26-14(32)5-6-27-22(36)19(35)24(2,3)10-45-51(42,43)48-50(40,41)44-9-13-18(47-49(37,38)39)17(34)23(46-13)31-12-30-16-20(25)28-11-29-21(16)31/h4,11-13,17-19,23,34-35H,1,5-10H2,2-3H3,(H,26,32)(H,27,36)(H,40,41)(H,42,43)(H2,25,28,29)(H2,37,38,39)/t13-,17-,18-,19+,23-/m1/s1"
],
"kegg.compound":[
"C00894"
],
"pubchem.compound":[
"4150"
]
}
},
{
"id":"acylcoa[c]",
"name":"Acyl-CoA",
"compartment":"c",
"charge":0.0,
"formula":"C22H35N7O17P3SR",
"annotation":{
"CHEBI":[
"CHEBI:17984"
],
"kegg.compound":[
"C00040"
],
"pubchem.compound":[
"3342"
]
}
},
{
"id":"adp[c]",
"name":"ADP",
"compartment":"c",
"charge":-3.0,
"formula":"C10H12N5O10P2",
"annotation":{
"CHEBI":[
"CHEBI:16761"
],
"inchi":[
"1S/C10H15N5O10P2/c11-8-5-9(13-2-12-8)15(3-14-5)10-7(17)6(16)4(24-10)1-23-27(21,22)25-26(18,19)20/h2-4,6-7,10,16-17H,1H2,(H,21,22)(H2,11,12,13)(H2,18,19,20)/t4-,6-,7-,10-/m1/s1"
],
"kegg.compound":[
"C00008"
],
"pubchem.compound":[
"3310"
]
}
},
{
"id":"adp[m]",
"name":"ADP",
"compartment":"m",
"charge":-3.0,
"formula":"C10H12N5O10P2",
"annotation":{
"CHEBI":[
"CHEBI:16761"
],
"inchi":[
"1S/C10H15N5O10P2/c11-8-5-9(13-2-12-8)15(3-14-5)10-7(17)6(16)4(24-10)1-23-27(21,22)25-26(18,19)20/h2-4,6-7,10,16-17H,1H2,(H,21,22)(H2,11,12,13)(H2,18,19,20)/t4-,6-,7-,10-/m1/s1"
],
"kegg.compound":[
"C00008"
],
"pubchem.compound":[
"3310"
]
}
},
{
"id":"ag[c]",
"name":"N-Acetyl-L-glutamate",
"compartment":"c",
"charge":-2.0,
"formula":"C7H9NO5",
"annotation":{
"CHEBI":[
"CHEBI:17533"
],
"inchi":[
"1S/C7H11NO5/c1-4(9)8-5(7(12)13)2-3-6(10)11/h5H,2-3H2,1H3,(H,8,9)(H,10,11)(H,12,13)/t5-/m0/s1"
],
"kegg.compound":[
"C00624"
],
"pubchem.compound":[
"3897"
]
}
},
{
"id":"agc[c]",
"name":"1-Acylglycerol",
"compartment":"c",
"charge":0.0,
"formula":"C4H7O4R",
"annotation":{
"CHEBI":[
"CHEBI:17408"
],
"kegg.compound":[
"C01885"
],
"pubchem.compound":[
"4998"
]
}
},
{
"id":"agc[e]",
"name":"1-Acylglycerol",
"compartment":"e",
"charge":0.0,
"formula":"C4H7O4R",
"annotation":{
"CHEBI":[
"CHEBI:17408"
],
"kegg.compound":[
"C01885"
],
"pubchem.compound":[
"4998"
]
}
},
{
"id":"akg[c]",
"name":"2-Oxoglutarate",
"compartment":"c",
"charge":-2.0,
"formula":"C5H4O5",
"annotation":{
"CHEBI":[
"CHEBI:30915"
],
"inchi":[
"1S/C5H6O5/c6-3(5(9)10)1-2-4(7)8/h1-2H2,(H,7,8)(H,9,10)"
],
"kegg.compound":[
"C00026"
],
"pubchem.compound":[
"3328"
]
}
},
{
"id":"akg[m]",
"name":"2-Oxoglutarate",
"compartment":"m",
"charge":-2.0,
"formula":"C5H4O5",
"annotation":{
"CHEBI":[
"CHEBI:30915"
],
"inchi":[
"1S/C5H6O5/c6-3(5(9)10)1-2-4(7)8/h1-2H2,(H,7,8)(H,9,10)"
],
"kegg.compound":[
"C00026"
],
"pubchem.compound":[
"3328"
]
}
},
{
"id":"ala[c]",
"name":"L-Alanine",
"compartment":"c",
"charge":0.0,
"formula":"C3H7NO2",
"annotation":{
"CHEBI":[
"CHEBI:16977"
],
"inchi":[
"1S/C3H7NO2/c1-2(4)3(5)6/h2H,4H2,1H3,(H,5,6)/t2-/m0/s1"
],
"kegg.compound":[
"C00041"
],
"pubchem.compound":[
"3343"
]
}
},
{
"id":"ala[e]",
"name":"L-Alanine",
"compartment":"e",
"charge":0.0,
"formula":"C3H7NO2",
"annotation":{
"CHEBI":[
"CHEBI:16977"
],
"inchi":[
"1S/C3H7NO2/c1-2(4)3(5)6/h2H,4H2,1H3,(H,5,6)/t2-/m0/s1"
],
"kegg.compound":[
"C00041"
],
"pubchem.compound":[
"3343"
]
}
},
{
"id":"amp[c]",
"name":"AMP",
"compartment":"c",
"charge":-2.0,
"formula":"C10H12N5O7P",
"annotation":{
"CHEBI":[
"CHEBI:16027"
],
"inchi":[
"1S/C10H14N5O7P/c11-8-5-9(13-2-12-8)15(3-14-5)10-7(17)6(16)4(22-10)1-21-23(18,19)20/h2-4,6-7,10,16-17H,1H2,(H2,11,12,13)(H2,18,19,20)/t4-,6-,7-,10-/m1/s1"
],
"kegg.compound":[
"C00020"
],
"pubchem.compound":[
"3322"
]
}
},
{
"id":"amylose[c]",
"name":"Amylose",
"compartment":"c",
"charge":0.0,
"formula":"C6H10O5nH2O",
"annotation":{
"CHEBI":[
"CHEBI:28102"
],
"kegg.compound":[
"C00718"
],
"pubchem.compound":[
"3984"
]
}
},
{
"id":"arg[c]",
"name":"L-Arginine",
"compartment":"c",
"charge":0.0,
"formula":"C6H14N4O2",
"annotation":{
"CHEBI":[
"CHEBI:16467"
],
"inchi":[
"1S/C6H14N4O2/c7-4(5(11)12)2-1-3-10-6(8)9/h4H,1-3,7H2,(H,11,12)(H4,8,9,10)/t4-/m0/s1"
],
"kegg.compound":[
"C00062"
],
"pubchem.compound":[
"3362"
]
}
},
{
"id":"arg[e]",
"name":"L-Arginine",
"compartment":"e",
"charge":0.0,
"formula":"C6H14N4O2",
"annotation":{
"CHEBI":[
"CHEBI:16467"
],
"inchi":[
"1S/C6H14N4O2/c7-4(5(11)12)2-1-3-10-6(8)9/h4H,1-3,7H2,(H,11,12)(H4,8,9,10)/t4-/m0/s1"
],
"kegg.compound":[
"C00062"
],
"pubchem.compound":[
"3362"
]
}
},
{
"id":"asn[c]",
"name":"L-Asparagine",
"compartment":"c",
"charge":0.0,
"formula":"C4H8N2O3",
"annotation":{
"CHEBI":[
"CHEBI:17196"
],
"inchi":[
"1S/C4H8N2O3/c5-2(4(8)9)1-3(6)7/h2H,1,5H2,(H2,6,7)(H,8,9)/t2-/m0/s1"
],
"kegg.compound":[
"C00152"
],
"pubchem.compound":[
"3452"
]
}
},
{
"id":"asn[e]",
"name":"L-Asparagine",
"compartment":"e",
"charge":0.0,
"formula":"C4H8N2O3",
"annotation":{
"CHEBI":[
"CHEBI:17196"
],
"inchi":[
"1S/C4H8N2O3/c5-2(4(8)9)1-3(6)7/h2H,1,5H2,(H2,6,7)(H,8,9)/t2-/m0/s1"
],
"kegg.compound":[
"C00152"
],
"pubchem.compound":[
"3452"
]
}
},
{
"id":"asp-D[c]",
"name":"D-Aspartate",
"compartment":"c",
"charge":0.0,
"formula":"C4H7NO4",
"annotation":{
"CHEBI":[
"CHEBI:17364"
],
"inchi":[
"1S/C4H7NO4/c5-2(4(8)9)1-3(6)7/h2H,1,5H2,(H,6,7)(H,8,9)/t2-/m1/s1"
],
"kegg.compound":[
"C00402"
],
"pubchem.compound":[
"3692"
]
}
},
{
"id":"asp[c]",
"name":"L-Aspartate",
"compartment":"c",
"charge":0.0,
"formula":"C4H7NO4",
"annotation":{
"CHEBI":[
"CHEBI:17053"
],
"inchi":[
"1S/C4H7NO4/c5-2(4(8)9)1-3(6)7/h2H,1,5H2,(H,6,7)(H,8,9)/t2-/m0/s1"
],
"kegg.compound":[
"C00049"
],
"pubchem.compound":[
"3351"
]
}
},
{
"id":"asp[e]",
"name":"L-Aspartate",
"compartment":"e",
"charge":0.0,
"formula":"C4H7NO4",
"annotation":{
"CHEBI":[
"CHEBI:17053"
],
"inchi":[
"1S/C4H7NO4/c5-2(4(8)9)1-3(6)7/h2H,1,5H2,(H,6,7)(H,8,9)/t2-/m0/s1"
],
"kegg.compound":[
"C00049"
],
"pubchem.compound":[
"3351"
]
}
},
{
"id":"asuccin[c]",
"name":"succinic acid",
"compartment":"c",
"charge":0.0,
"formula":"C4H6O4",
"annotation":{
"CHEBI":[
"CHEBI:15741"
],
"inchi":[
"1S/C4H6O4/c5-3(6)1-2-4(7)8/h1-2H2,(H,5,6)(H,7,8)"
],
"kegg.compound":[
"C00042"
],
"pubchem.compound":[
"3344"
]
}
},
{
"id":"asuccin[e]",
"name":"succinic acid",
"compartment":"e",
"charge":0.0,
"formula":"C4H6O4",
"annotation":{
"CHEBI":[
"CHEBI:15741"
],
"inchi":[
"1S/C4H6O4/c5-3(6)1-2-4(7)8/h1-2H2,(H,5,6)(H,7,8)"
],
"kegg.compound":[
"C00042"
],
"pubchem.compound":[
"3344"
]
}
},
{
"id":"atp[c]",
"name":"ATP",
"compartment":"c",
"charge":-4.0,
"formula":"C10H12N5O13P3",
"annotation":{
"CHEBI":[
"CHEBI:15422"
],
"inchi":[
"1S/C10H16N5O13P3/c11-8-5-9(13-2-12-8)15(3-14-5)10-7(17)6(16)4(26-10)1-25-30(21,22)28-31(23,24)27-29(18,19)20/h2-4,6-7,10,16-17H,1H2,(H,21,22)(H,23,24)(H2,11,12,13)(H2,18,19,20)/t4-,6-,7-,10-/m1/s1"
],
"kegg.compound":[
"C00002"
],
"pubchem.compound":[
"3304"
]
}
},
{
"id":"atp[m]",
"name":"ATP",
"compartment":"m",
"charge":-4.0,
"formula":"C10H12N5O13P3",
"annotation":{
"CHEBI":[
"CHEBI:15422"
],
"inchi":[
"1S/C10H16N5O13P3/c11-8-5-9(13-2-12-8)15(3-14-5)10-7(17)6(16)4(26-10)1-25-30(21,22)28-31(23,24)27-29(18,19)20/h2-4,6-7,10,16-17H,1H2,(H,21,22)(H,23,24)(H2,11,12,13)(H2,18,19,20)/t4-,6-,7-,10-/m1/s1"
],
"kegg.compound":[
"C00002"
],
"pubchem.compound":[
"3304"
]
}
},
{
"id":"biomass[c]",
"name":"Biomass Growth",
"compartment":"c",
"charge":0.0,
"formula":"X"
},
{
"id":"cbasp[c]",
"name":"N-Carbamoyl-L-aspartate",
"compartment":"c",
"charge":-2.0,
"formula":"C5H6N2O5",
"annotation":{
"CHEBI":[
"CHEBI:15859"
],
"inchi":[
"1S/C5H8N2O5/c6-5(12)7-2(4(10)11)1-3(8)9/h2H,1H2,(H,8,9)(H,10,11)(H3,6,7,12)/t2-/m0/s1"
],
"kegg.compound":[
"C00438"
],
"pubchem.compound":[
"3727"
]
}
},
{
"id":"cbp[c]",
"name":"Carbamoyl phosphate",
"compartment":"c",
"charge":-2.0,
"formula":"CH2NO5P",
"annotation":{
"CHEBI":[
"CHEBI:17672"
],
"inchi":[
"1S/CH4NO5P/c2-1(3)7-8(4,5)6/h(H2,2,3)(H2,4,5,6)"
],
"kegg.compound":[
"C00169"
],
"pubchem.compound":[
"3469"
]
}
},
{
"id":"cdp-ch[c]",
"name":"CDP-choline",
"compartment":"c",
"charge":0.0,
"formula":"C14H26N4O11P2",
"annotation":{
"CHEBI":[
"CHEBI:16436"
],
"inchi":[
"1S/C14H26N4O11P2/c1-18(2,3)6-7-26-30(22,23)29-31(24,25)27-8-9-11(19)12(20)13(28-9)17-5-4-10(15)16-14(17)21/h4-5,9,11-13,19-20H,6-8H2,1-3H3,(H3-,15,16,21,22,23,24,25)/t9-,11-,12-,13-/m1/s1"
],
"kegg.compound":[
"C00307"
],
"pubchem.compound":[
"3601"
]
}
},
{
"id":"cdp[c]",
"name":"Cytidine 5'-diphosphate",
"compartment":"c",
"charge":-3.0,
"formula":"C9H12N3O11P2",
"annotation":{
"CHEBI":[
"CHEBI:17239"
],
"inchi":[
"1S/C9H15N3O11P2/c10-5-1-2-12(9(15)11-5)8-7(14)6(13)4(22-8)3-21-25(19,20)23-24(16,17)18/h1-2,4,6-8,13-14H,3H2,(H,19,20)(H2,10,11,15)(H2,16,17,18)/t4-,6-,7-,8-/m1/s1"
],
"kegg.compound":[
"C00112"
],
"pubchem.compound":[
"3412"
]
}
},
{
"id":"cdpdg[c]",
"name":"CDP-diacylglycerol",
"compartment":"c",
"charge":-2.0,
"formula":"C14H17N3O15P2R2",
"annotation":{
"CHEBI":[
"CHEBI:17962"
],
"kegg.compound":[
"C00269"
],
"pubchem.compound":[
"3567"
]
}
},
{
"id":"choline[c]",
"name":"Choline",
"compartment":"c",
"charge":1.0,
"formula":"C5H14NO",
"annotation":{
"CHEBI":[
"CHEBI:15354"
],
"inchi":[
"1S/C5H14NO/c1-6(2,3)4-5-7/h7H,4-5H2,1-3H3/q+1"
],
"kegg.compound":[
"C00114"
],
"pubchem.compound":[
"3414"
]
}
},
{
"id":"choline[e]",
"name":"Choline",
"compartment":"e",
"charge":1.0,
"formula":"C5H14NO",
"annotation":{
"CHEBI":[
"CHEBI:15354"
],
"inchi":[
"1S/C5H14NO/c1-6(2,3)4-5-7/h7H,4-5H2,1-3H3/q+1"
],
"kegg.compound":[
"C00114"
],
"pubchem.compound":[
"3414"
]
}
},
{
"id":"chop[c]",
"name":"Choline phosphate",
"compartment":"c",
"charge":1.0,
"formula":"C5H15NO4P",
"annotation":{
"CHEBI":[
"CHEBI:18132"
],
"inchi":[
"1S/C5H14NO4P/c1-6(2,3)4-5-10-11(7,8)9/h4-5H2,1-3H3,(H-,7,8,9)/p+1"
],
"kegg.compound":[
"C00588"
],
"pubchem.compound":[
"3867"
]
}
},
{
"id":"cit[m]",
"name":"Citrate",
"compartment":"m",
"charge":-3.0,
"formula":"C6H5O7",
"annotation":{
"CHEBI":[
"CHEBI:30769"
],
"inchi":[
"1S/C6H8O7/c7-3(8)1-6(13,5(11)12)2-4(9)10/h13H,1-2H2,(H,7,8)(H,9,10)(H,11,12)"
],
"kegg.compound":[
"C00158"
],
"pubchem.compound":[
"3458"
]
}
},
{
"id":"clr[c]",
"name":"Cholesterol",
"compartment":"c",
"charge":0.0,
"formula":"C27H46O",
"annotation":{
"CHEBI":[
"CHEBI:16113"
],
"inchi":[
"1S/C27H46O/c1-18(2)7-6-8-19(3)23-11-12-24-22-10-9-20-17-21(28)13-15-26(20,4)25(22)14-16-27(23,24)5/h9,18-19,21-25,28H,6-8,10-17H2,1-5H3/t19-,21+,22+,23-,24+,25+,26+,27-/m1/s1"
],
"kegg.compound":[
"C00187"
],
"pubchem.compound":[
"3487"
]
}
},
{
"id":"clr[e]",
"name":"Cholesterol",
"compartment":"e",
"charge":0.0,
"formula":"C27H46O",
"annotation":{
"CHEBI":[
"CHEBI:16113"
],
"inchi":[
"1S/C27H46O/c1-18(2)7-6-8-19(3)23-11-12-24-22-10-9-20-17-21(28)13-15-26(20,4)25(22)14-16-27(23,24)5/h9,18-19,21-25,28H,6-8,10-17H2,1-5H3/t19-,21+,22+,23-,24+,25+,26+,27-/m1/s1"
],
"kegg.compound":[
"C00187"
],
"pubchem.compound":[
"3487"
]
}
},
{
"id":"clre[c]",
"name":"Cholesterol ester",
"compartment":"c",
"charge":0.0,
"formula":"C28H45O2R",
"annotation":{
"CHEBI":[
"CHEBI:17002"
],
"kegg.compound":[
"C02530"
],
"pubchem.compound":[
"5537"
]
}
},
{
"id":"cmp[c]",
"name":"cytidine 5'-monophosphate",
"compartment":"c",
"charge":0.0,
"formula":"C9H14N3O8P",
"annotation":{
"CHEBI":[
"CHEBI:17361"
],
"inchi":[
"1S/C9H14N3O8P/c10-5-1-2-12(9(15)11-5)8-7(14)6(13)4(20-8)3-19-21(16,17)18/h1-2,4,6-8,13-14H,3H2,(H2,10,11,15)(H2,16,17,18)/t4-,6-,7-,8-/m1/s1"
],
"kegg.compound":[
"C00055"
],
"pubchem.compound":[
"3357"
]
}
},
{
"id":"co2[c]",
"name":"CO2",
"compartment":"c",
"charge":0.0,
"formula":"CO2",
"annotation":{
"CHEBI":[
"CHEBI:16526"
],
"inchi":[
"1S/CO2/c2-1-3"
],
"kegg.compound":[
"C00011"
],
"pubchem.compound":[
"3313"
]
}
},
{
"id":"co2[e]",
"name":"CO2 (extracellular)",
"compartment":"e",
"charge":0.0,
"formula":"CO2",
"annotation":{
"CHEBI":[
"CHEBI:16526"
],
"inchi":[
"1S/CO2/c2-1-3"
],
"kegg.compound":[
"C00011"
],
"pubchem.compound":[
"3313"
]
}
},
{
"id":"co2[m]",
"name":"CO2 (extracellular)",
"compartment":"m",
"charge":0.0,
"formula":"CO2",
"annotation":{
"CHEBI":[
"CHEBI:16526"
],
"inchi":[
"1S/CO2/c2-1-3"
],
"kegg.compound":[
"C00011"
],
"pubchem.compound":[
"3313"
]
}
},
{
"id":"coa[c]",
"name":"Coenzyme A",
"compartment":"c",
"charge":-4.0,
"formula":"C21H32N7O16P3S",
"annotation":{
"CHEBI":[
"CHEBI:15346"
],
"inchi":[
"1S/C21H36N7O16P3S/c1-21(2,16(31)19(32)24-4-3-12(29)23-5-6-48)8-41-47(38,39)44-46(36,37)40-7-11-15(43-45(33,34)35)14(30)20(42-11)28-10-27-13-17(22)25-9-26-18(13)28/h9-11,14-16,20,30-31,48H,3-8H2,1-2H3,(H,23,29)(H,24,32)(H,36,37)(H,38,39)(H2,22,25,26)(H2,33,34,35)/t11-,14-,15-,16+,20-/m1/s1"
],
"kegg.compound":[
"C00010"
],
"pubchem.compound":[
"3312"
]
}
},
{
"id":"coa[m]",
"name":"Coenzyme A",
"compartment":"m",
"charge":-4.0,
"formula":"C21H32N7O16P3S",
"annotation":{
"CHEBI":[
"CHEBI:15346"
],
"inchi":[
"1S/C21H36N7O16P3S/c1-21(2,16(31)19(32)24-4-3-12(29)23-5-6-48)8-41-47(38,39)44-46(36,37)40-7-11-15(43-45(33,34)35)14(30)20(42-11)28-10-27-13-17(22)25-9-26-18(13)28/h9-11,14-16,20,30-31,48H,3-8H2,1-2H3,(H,23,29)(H,24,32)(H,36,37)(H,38,39)(H2,22,25,26)(H2,33,34,35)/t11-,14-,15-,16+,20-/m1/s1"
],
"kegg.compound":[
"C00010"
],
"pubchem.compound":[
"3312"
]
}
},
{
"id":"ctp[c]",
"name":"Cytidine 5'-triphosphate",
"compartment":"c",
"charge":-4.0,
"formula":"C9H12N3O14P3",
"annotation":{
"CHEBI":[
"CHEBI:17677"
],
"inchi":[
"1S/C9H16N3O14P3/c10-5-1-2-12(9(15)11-5)8-7(14)6(13)4(24-8)3-23-28(19,20)26-29(21,22)25-27(16,17)18/h1-2,4,6-8,13-14H,3H2,(H,19,20)(H,21,22)(H2,10,11,15)(H2,16,17,18)/t4-,6-,7-,8-/m1/s1"
],
"kegg.compound":[
"C00063"
],
"pubchem.compound":[
"3363"
]
}
},
{
"id":"cyd[c]",
"name":"Cytidine",
"compartment":"c",
"charge":0.0,
"formula":"C9H13N3O5",
"annotation":{
"CHEBI":[
"CHEBI:17562"
],
"inchi":[
"1S/C9H13N3O5/c10-5-1-2-12(9(16)11-5)8-7(15)6(14)4(3-13)17-8/h1-2,4,6-8,13-15H,3H2,(H2,10,11,16)/t4-,6-,7-,8-/m1/s1"
],
"kegg.compound":[
"C00475"
],
"pubchem.compound":[
"3758"
]
}
},
{
"id":"cys[c]",
"name":"L-cysteine",
"compartment":"c",
"charge":0.0,
"formula":"C3H7NO2S",
"annotation":{
"CHEBI":[
"CHEBI:17561"
],
"inchi":[
"1S/C3H7NO2S/c4-2(1-7)3(5)6/h2,7H,1,4H2,(H,5,6)/t2-/m0/s1"
],
"kegg.compound":[
"C00097"
],
"pubchem.compound":[
"3397"
]
}
},
{
"id":"cys[e]",
"name":"L-cysteine",
"compartment":"e",
"charge":0.0,
"formula":"C3H7NO2S",
"annotation":{
"CHEBI":[
"CHEBI:17561"
],
"inchi":[
"1S/C3H7NO2S/c4-2(1-7)3(5)6/h2,7H,1,4H2,(H,5,6)/t2-/m0/s1"
],
"kegg.compound":[
"C00097"
],
"pubchem.compound":[
"3397"
]
}
},
{
"id":"cyst[c]",
"name":"L-Cystathionine",
"compartment":"c",
"charge":0.0,
"formula":"C7H14N2O4S",
"annotation":{
"CHEBI":[
"CHEBI:17482"
],
"inchi":[
"1S/C7H14N2O4S/c8-4(6(10)11)1-2-14-3-5(9)7(12)13/h4-5H,1-3,8-9H2,(H,10,11)(H,12,13)/t4-,5-/m0/s1"
],
"kegg.compound":[
"C02291"
],
"pubchem.compound":[
"5347"
]
}
},
{
"id":"dcamp[c]",
"name":"Adenylosuccinate",
"compartment":"c",
"charge":-4.0,
"formula":"C14H14N5O11P",
"annotation":{
"CHEBI":[
"CHEBI:15919"
],
"inchi":[
"1S/C14H18N5O11P/c20-7(21)1-5(14(24)25)18-11-8-12(16-3-15-11)19(4-17-8)13-10(23)9(22)6(30-13)2-29-31(26,27)28/h3-6,9-10,13,22-23H,1-2H2,(H,20,21)(H,24,25)(H,15,16,18)(H2,26,27,28)/t5?,6-,9-,10-,13-/m1/s1"
],
"kegg.compound":[
"C03794"
],
"pubchem.compound":[
"6543"
]
}
},
{
"id":"dextrin[c]",
"name":"Dextrin",
"compartment":"c",
"charge":0.0,
"formula":"C12H20O10n",
"annotation":{
"CHEBI":[
"CHEBI:28675"
],
"kegg.compound":[
"C00721"
],
"pubchem.compound":[
"3987"
]
}
},
{
"id":"dextrin[e]",
"name":"Dextrin",
"compartment":"e",
"charge":0.0,
"formula":"C12H20O10n",
"annotation":{
"CHEBI":[
"CHEBI:28675"
],
"kegg.compound":[
"C00721"
],
"pubchem.compound":[
"3987"
]
}
},
{
"id":"dg12-0-14-0[c]",
"name":"diglyceride (1-12:0, 2-14:0), DG(12:0/14:0)",
"compartment":"c",
"charge":0.0,
"formula":"C29H56O5",
"annotation":{
"CHEBI":[
"CHEBI:18035"
],
"kegg.compound":[
"C00641"
]
}
},
{
"id":"dg16-0-18-1[c]",
"name":"diglyceride (1-16:0, 2-18:1), DG(16:0/18:1)",
"compartment":"c",
"charge":0.0,
"formula":"C37H70O5",
"annotation":{
"CHEBI":[
"CHEBI:88454"
],
"kegg.compound":[
"C00641"
],
"pubchem.compound":[
"9543972"
]
}
},
{
"id":"dg16-1-18-1[c]",
"name":"diglyceride (1-16:1, 2-18:1), DG(16:1/18:1)",
"compartment":"c",
"charge":0.0,
"formula":"C37H68O5",
"annotation":{
"CHEBI":[
"CHEBI:88500"
],
"kegg.compound":[
"C00641"
]
}
},
{
"id":"dhap[c]",
"name":"Dihydroxyacetone phosphate",
"compartment":"c",
"charge":-2.0,
"formula":"C3H5O6P",
"annotation":{
"CHEBI":[
"CHEBI:16108"
],
"inchi":[
"1S/C3H7O6P/c4-1-3(5)2-9-10(6,7)8/h4H,1-2H2,(H2,6,7,8)"
],
"kegg.compound":[
"C00111"
],
"pubchem.compound":[
"3411"
]
}
},
{
"id":"dhla[c]",
"name":"Dihydrolipoamide-E",
"compartment":"c",
"charge":0.0,
"formula":"C8H16NOS2",
"annotation":{
"CHEBI":[
"CHEBI:80219"
],
"kegg.compound":[
"C15973"
]
}
},
{
"id":"dhnt[c]",
"name":"7,8-Dihydroneopterin 3'-triphosphate",
"compartment":"c",
"charge":-4.0,
"formula":"C9H12N5O13P3",
"annotation":{
"CHEBI":[
"CHEBI:18372"
],
"inchi":[
"1S/C9H16N5O13P3/c10-9-13-7-5(8(17)14-9)12-3(1-11-7)6(16)4(15)2-25-29(21,22)27-30(23,24)26-28(18,19)20/h4,6,15-16H,1-2H2,(H,21,22)(H,23,24)(H2,18,19,20)(H4,10,11,13,14,17)/t4-,6+/m1/s1"
],
"kegg.compound":[
"C04895"
],
"pubchem.compound":[
"7446"
]
}
},
{
"id":"dor[c]",
"name":"(S)-Dihydroorotate",
"compartment":"c",
"charge":0.0,
"formula":"C5H6N2O4",
"annotation":{
"CHEBI":[
"CHEBI:17025"
],
"inchi":[
"1S/C5H6N2O4/c8-3-1-2(4(9)10)6-5(11)7-3/h2H,1H2,(H,9,10)(H2,6,7,8,11)/t2-/m0/s1"
],
"kegg.compound":[
"C00337"
],
"pubchem.compound":[
"3630"
]
}
},
{
"id":"dsng[c]",
"name":"1,2-Diacyl-sn-glycerol",
"compartment":"c",
"charge":0.0,
"formula":"C5H6O5R2",
"annotation":{
"CHEBI":[
"CHEBI:17815"
],
"kegg.compound":[
"C00641"
],
"pubchem.compound":[
"3914"
]
}
},
{
"id":"e4p[c]",
"name":"D-Erythrose 4-phosphate",
"compartment":"c",
"charge":-2.0,
"formula":"C4H7O7P",
"annotation":{
"CHEBI":[
"CHEBI:48153"
],
"inchi":[
"1S/C4H9O7P/c5-1-3(6)4(7)2-11-12(8,9)10/h1,3-4,6-7H,2H2,(H2,8,9,10)/t3-,4+/m0/s1"
],
"kegg.compound":[
"C00279"
],
"pubchem.compound":[
"3574"
]
}
},
{
"id":"f6p[c]",
"name":"beta- D-Fructose 6-phosphate",
"compartment":"c",
"charge":-2.0,
"formula":"C6H11O9P",
"annotation":{
"CHEBI":[
"CHEBI:16084"
],
"inchi":[
"1S/C6H13O9P/c7-2-6(10)5(9)4(8)3(15-6)1-14-16(11,12)13/h3-5,7-10H,1-2H2,(H2,11,12,13)/t3-,4-,5+,6-/m1/s1"
],
"kegg.compound":[
"C05345"
],
"pubchem.compound":[
"7723"
]
}
},
{
"id":"faa[c]",
"name":"4-Fumarylacetoacetate",
"compartment":"c",
"charge":-2.0,
"formula":"C8H6O6",
"annotation":{
"CHEBI":[
"CHEBI:30907"
],
"inchi":[
"1S/C8H8O6/c9-5(1-2-7(11)12)3-6(10)4-8(13)14/h1-2H,3-4H2,(H,11,12)(H,13,14)/b2-1+"
],
"kegg.compound":[
"C01061"
],
"pubchem.compound":[
"4300"
]
}
},
{
"id":"fad[c]",
"name":"Flavin adenine dinucleotide",
"compartment":"c",
"charge":-3.0,
"formula":"C27H30N9O15P2",
"annotation":{
"CHEBI":[
"CHEBI:16238"
],
"inchi":[
"1S/C27H33N9O15P2/c1-10-3-12-13(4-11(10)2)35(24-18(32-12)25(42)34-27(43)33-24)5-14(37)19(39)15(38)6-48-52(44,45)51-53(46,47)49-7-16-20(40)21(41)26(50-16)36-9-31-17-22(28)29-8-30-23(17)36/h3-4,8-9,14-16,19-21,26,37-41H,5-7H2,1-2H3,(H,44,45)(H,46,47)(H2,28,29,30)(H,34,42,43)/t14-,15+,16+,19-,20+,21+,26+/m0/s1"
],
"kegg.compound":[
"C00016"
],
"pubchem.compound":[
"3318"
]
}
},
{
"id":"fadh2[c]",
"name":"FADH2",
"compartment":"c",
"charge":-2.0,
"formula":"C27H33N9O15P2",
"annotation":{
"CHEBI":[
"CHEBI:17877"
],
"inchi":[
"1S/C27H35N9O15P2/c1-10-3-12-13(4-11(10)2)35(24-18(32-12)25(42)34-27(43)33-24)5-14(37)19(39)15(38)6-48-52(44,45)51-53(46,47)49-7-16-20(40)21(41)26(50-16)36-9-31-17-22(28)29-8-30-23(17)36/h3-4,8-9,14-16,19-21,26,32,37-41H,5-7H2,1-2H3,(H,44,45)(H,46,47)(H2,28,29,30)(H2,33,34,42,43)/t14-,15+,16+,19-,20+,21+,26+/m0/s1"
],
"kegg.compound":[
"C01352"
],
"pubchem.compound":[
"4556"
]
}
},
{
"id":"fadh2[e]",
"name":"FADH2",
"compartment":"e",
"charge":-2.0,
"formula":"C27H33N9O15P2",
"annotation":{
"CHEBI":[
"CHEBI:17877"
],
"inchi":[
"1S/C27H35N9O15P2/c1-10-3-12-13(4-11(10)2)35(24-18(32-12)25(42)34-27(43)33-24)5-14(37)19(39)15(38)6-48-52(44,45)51-53(46,47)49-7-16-20(40)21(41)26(50-16)36-9-31-17-22(28)29-8-30-23(17)36/h3-4,8-9,14-16,19-21,26,32,37-41H,5-7H2,1-2H3,(H,44,45)(H,46,47)(H2,28,29,30)(H2,33,34,42,43)/t14-,15+,16+,19-,20+,21+,26+/m0/s1"
],
"kegg.compound":[
"C01352"
],
"pubchem.compound":[
"4556"
]
}
},
{
"id":"fatac[c]",
"name":"Fatty acid",
"compartment":"c",
"charge":0.0,
"formula":"CHO2R",
"annotation":{
"CHEBI":[
"CHEBI:35366"
],
"kegg.compound":[
"C00162"
],
"pubchem.compound":[
"3462"
]
}
},
{
"id":"fattyacids[c]",
"name":"Total Fat",
"compartment":"c",
"charge":0.0,
"formula":"X"
},
{
"id":"fdp[c]",
"name":"beta-D-Fructose 1,6-bisphosphate",
"compartment":"c",
"charge":-4.0,
"formula":"C6H10O12P2",
"annotation":{
"CHEBI":[
"CHEBI:16905"
],
"inchi":[
"1S/C6H14O12P2/c7-3(1-17-19(11,12)13)5(9)6(10)4(8)2-18-20(14,15)16/h3,5-7,9-10H,1-2H2,(H2,11,12,13)(H2,14,15,16)/t3-,5-,6-/m1/s1"
],
"kegg.compound":[
"C05378"
],
"pubchem.compound":[
"3647"
]
}
},
{
"id":"ferrichrb5[c]",
"name":"a ferricytochrome b5",
"compartment":"c",
"charge":0.0,
"formula":"X"
},
{
"id":"ferrochrb5[c]",
"name":"a ferrocytochrome b5",
"compartment":"c",
"charge":0.0,
"formula":"X"
},
{
"id":"fic3[c]",
"name":"Ferricytochrome c",
"compartment":"c",
"charge":1.0,
"formula":"C42H44FeN8O8S2R4",
"annotation":{
"CHEBI":[
"CHEBI:15991"
],
"kegg.compound":[
"C00125"
],
"pubchem.compound":[
"3425"
]
}
},
{
"id":"fic3[e]",
"name":"Ferricytochrome c",
"compartment":"e",
"charge":1.0,
"formula":"C42H44FeN8O8S2R4",
"annotation":{
"CHEBI":[
"CHEBI:15991"
],
"kegg.compound":[
"C00125"
],
"pubchem.compound":[
"3425"
]
}
},
{
"id":"fic3[m]",
"name":"Ferricytochrome c",
"compartment":"m",
"charge":1.0,
"formula":"C42H44FeN8O8S2R4",
"annotation":{
"CHEBI":[
"CHEBI:15991"
],
"kegg.compound":[
"C00125"
],
"pubchem.compound":[
"3425"
]
}
},
{
"id":"fmn[c]",
"name":"Riboflavin-5-phosphate",
"compartment":"c",
"charge":-3.0,
"formula":"C17H18N4O9P",
"annotation":{
"CHEBI":[
"CHEBI:17621"
],
"inchi":[
"1S/C17H21N4O9P/c1-7-3-9-10(4-8(7)2)21(15-13(18-9)16(25)20-17(26)19-15)5-11(22)14(24)12(23)6-30-31(27,28)29/h3-4,11-12,14,22-24H,5-6H2,1-2H3,(H,20,25,26)(H2,27,28,29)/t11-,12+,14-/m0/s1"
],
"kegg.compound":[
"C00061"
],
"pubchem.compound":[
"3361"
]
}
},
{
"id":"foc3[c]",
"name":"ferrocytochrome c",
"compartment":"c",
"charge":0.0,
"formula":"C42H44FeN8O8S2R4",
"annotation":{
"CHEBI":[
"CHEBI:16928"
],
"kegg.compound":[
"C00126"
],
"pubchem.compound":[
"3426"
]
}
},
{
"id":"foc3[e]",
"name":"ferrocytochrome c",
"compartment":"e",
"charge":0.0,
"formula":"C42H44FeN8O8S2R4",
"annotation":{
"CHEBI":[
"CHEBI:16928"
],
"kegg.compound":[
"C00126"
],
"pubchem.compound":[
"3426"
]
}
},
{
"id":"foc3[m]",
"name":"ferrocytochrome c",
"compartment":"m",
"charge":0.0,
"formula":"C42H44FeN8O8S2R4",
"annotation":{
"CHEBI":[
"CHEBI:16928"
],
"kegg.compound":[
"C00126"
],
"pubchem.compound":[
"3426"
]
}
},
{
"id":"formate[c]",
"name":"Formate",
"compartment":"c",
"charge":-1.0,
"formula":"CHO2",
"annotation":{
"CHEBI":[
"CHEBI:30751"
],
"inchi":[
"1S/CH2O2/c2-1-3/h1H,(H,2,3)"
],
"kegg.compound":[
"C00058"
],
"pubchem.compound":[
"3358"
]
}
},
{
"id":"fru[c]",
"name":"D-Fructose",
"compartment":"c",
"charge":0.0,
"formula":"C6H12O6",
"annotation":{
"CHEBI":[
"CHEBI:37721"
],
"inchi":[
"1S/C6H12O6/c7-1-3-4(9)5(10)6(11,2-8)12-3/h3-5,7-11H,1-2H2/t3-,4-,5+,6?/m1/s1"
],
"kegg.compound":[
"C00095"
],
"pubchem.compound":[
"3395"
]
}
},
{
"id":"fum[c]",
"name":"Fumarate",
"compartment":"c",
"charge":-2.0,
"formula":"C4H2O4",
"annotation":{
"CHEBI":[
"CHEBI:18012"
],
"inchi":[
"1S/C4H4O4/c5-3(6)1-2-4(7)8/h1-2H,(H,5,6)(H,7,8)/b2-1+"
],
"kegg.compound":[
"C00122"
],
"pubchem.compound":[
"3422"
]
}
},
{
"id":"fum[m]",
"name":"Fumarate (extracellular)",
"compartment":"m",
"charge":-2.0,
"formula":"C4H2O4",
"annotation":{
"CHEBI":[
"CHEBI:18012"
],
"inchi":[
"1S/C4H4O4/c5-3(6)1-2-4(7)8/h1-2H,(H,5,6)(H,7,8)/b2-1+"
],
"kegg.compound":[
"C00122"
],
"pubchem.compound":[
"3422"
]
}
},
{
"id":"g1p[c]",
"name":"Glucose-1-phosphate",
"compartment":"c",
"charge":-2.0,
"formula":"C6H11O9P",
"annotation":{
"CHEBI":[
"CHEBI:29042"
],
"inchi":[
"1S/C6H13O9P/c7-1-2-3(8)4(9)5(10)6(14-2)15-16(11,12)13/h2-10H,1H2,(H2,11,12,13)/t2-,3-,4+,5-,6-/m1/s1"
],
"kegg.compound":[
"C00103"
],
"pubchem.compound":[
"3403"
]
}
},
{
"id":"g3p[c]",
"name":"Glyceraldehyde 3-phosphate",
"compartment":"c",
"charge":-2.0,
"formula":"C3H5O6P",
"annotation":{
"CHEBI":[
"CHEBI:17138"
],
"inchi":[
"1S/C3H7O6P/c4-1-3(5)2-9-10(6,7)8/h1,3,5H,2H2,(H2,6,7,8)"
],
"kegg.compound":[
"C00118"
],
"pubchem.compound":[
"3930"
]
}
},
{
"id":"g5sa[c]",
"name":"L-glutamic 5-semialdehyde",
"compartment":"c",
"charge":0.0,
"formula":"C5H9NO3",
"annotation":{
"CHEBI":[
"CHEBI:17232"
],
"inchi":[
"1S/C5H9NO3/c6-4(5(8)9)2-1-3-7/h3-4H,1-2,6H2,(H,8,9)/t4-/m0/s1"
],
"kegg.compound":[
"C01165"
],
"pubchem.compound":[
"4392"
]
}
},
{
"id":"g6p[c]",
"name":"D-Glucose 6-phosphate",
"compartment":"c",
"charge":-2.0,
"formula":"C6H11O9P",
"annotation":{
"CHEBI":[
"CHEBI:4170"
],
"inchi":[
"1S/C6H13O9P/c7-3-2(1-14-16(11,12)13)15-6(10)5(9)4(3)8/h2-10H,1H2,(H2,11,12,13)/t2-,3-,4+,5-,6?/m1/s1"
],
"kegg.compound":[
"C00092"
],
"pubchem.compound":[
"3392"
]
}
},
{
"id":"gam6p[c]",
"name":"D-Glucosamine 6-phosphate",
"compartment":"c",
"charge":0.0,
"formula":"C6H14NO8P",
"annotation":{
"CHEBI":[
"CHEBI:15873"
],
"inchi":[
"1S/C6H14NO8P/c7-3-5(9)4(8)2(15-6(3)10)1-14-16(11,12)13/h2-6,8-10H,1,7H2,(H2,11,12,13)/t2-,3-,4-,5-,6+/m1/s1"
],
"kegg.compound":[
"C00352"
],
"pubchem.compound":[
"3645"
]
}
},
{
"id":"gam6p[e]",
"name":"D-Glucosamine 6-phosphate",
"compartment":"e",
"charge":0.0,
"formula":"C6H14NO8P",
"annotation":{
"CHEBI":[
"CHEBI:15873"
],
"inchi":[
"1S/C6H14NO8P/c7-3-5(9)4(8)2(15-6(3)10)1-14-16(11,12)13/h2-6,8-10H,1,7H2,(H2,11,12,13)/t2-,3-,4-,5-,6+/m1/s1"
],
"kegg.compound":[
"C00352"
],
"pubchem.compound":[
"3645"
]
}
},
{
"id":"gdl[c]",
"name":"D-Glucono-1,5-lactone",
"compartment":"c",
"charge":0.0,
"formula":"C6H10O6",
"annotation":{
"CHEBI":[
"CHEBI:16217"
],
"inchi":[
"1S/C6H10O6/c7-1-2-3(8)4(9)5(10)6(11)12-2/h2-5,7-10H,1H2/t2-,3-,4+,5-/m1/s1"
],
"kegg.compound":[
"C00198"
],
"pubchem.compound":[
"3498"
]
}
},
{
"id":"gdl[e]",
"name":"D-Glucono-1,5-lactone",
"compartment":"e",
"charge":0.0,
"formula":"C6H10O6",
"annotation":{
"CHEBI":[
"CHEBI:16217"
],
"inchi":[
"1S/C6H10O6/c7-1-2-3(8)4(9)5(10)6(11)12-2/h2-5,7-10H,1H2/t2-,3-,4+,5-/m1/s1"
],
"kegg.compound":[
"C00198"
],
"pubchem.compound":[
"3498"
]
}
},
{
"id":"gdp[c]",
"name":"Guanosine 5'-diphosphate",
"compartment":"c",
"charge":-3.0,
"formula":"C10H12N5O11P2",
"annotation":{
"CHEBI":[
"CHEBI:17552"
],
"inchi":[
"1S/C10H15N5O11P2/c11-10-13-7-4(8(18)14-10)12-2-15(7)9-6(17)5(16)3(25-9)1-24-28(22,23)26-27(19,20)21/h2-3,5-6,9,16-17H,1H2,(H,22,23)(H2,19,20,21)(H3,11,13,14,18)/t3-,5-,6-,9-/m1/s1"
],
"kegg.compound":[
"C00035"
],
"pubchem.compound":[
"3337"
]
}
},
{
"id":"glc-D[c]",
"name":"D-Glucose",
"compartment":"c",
"charge":0.0,
"formula":"C6H12O6",
"annotation":{
"CHEBI":[
"CHEBI:17925"
],
"inchi":[
"1S/C6H12O6/c7-1-2-3(8)4(9)5(10)6(11)12-2/h2-11H,1H2/t2-,3-,4+,5-,6+/m1/s1"
],
"kegg.compound":[
"C00267"
],
"pubchem.compound":[
"3565"
]
}
},
{
"id":"glc-D[e]",
"name":"D-Glucose (extracellular)",
"compartment":"e",
"charge":0.0,
"formula":"C6H12O6",
"annotation":{
"CHEBI":[
"CHEBI:17925"
],
"inchi":[
"1S/C6H12O6/c7-1-2-3(8)4(9)5(10)6(11)12-2/h2-11H,1H2/t2-,3-,4+,5-,6+/m1/s1"
],
"kegg.compound":[
"C00267"
],
"pubchem.compound":[
"3565"
]
}
},
{
"id":"glc[c]",
"name":"D-Gluconate",
"compartment":"c",
"charge":-1.0,
"formula":"C6H11O7",
"annotation":{
"CHEBI":[
"CHEBI:18391"
],
"inchi":[
"1S/C6H12O7/c7-1-2(8)3(9)4(10)5(11)6(12)13/h2-5,7-11H,1H2,(H,12,13)/p-1/t2-,3-,4+,5-/m1/s1"
],
"kegg.compound":[
"C00257"
],
"pubchem.compound":[
"3556"
]
}
},
{
"id":"gln-L[c]",
"name":"L-Glutamine",
"compartment":"c",
"charge":0.0,
"formula":"C5H10N2O3",
"annotation":{
"CHEBI":[
"CHEBI:18050"
],
"inchi":[
"1S/C5H10N2O3/c6-3(5(9)10)1-2-4(7)8/h3H,1-2,6H2,(H2,7,8)(H,9,10)/t3-/m0/s1"
],
"kegg.compound":[
"C00064"
],
"pubchem.compound":[
"3364"
]
}
},
{
"id":"gln-L[e]",
"name":"L-Glutamine (extracellular)",
"compartment":"e",
"charge":0.0,
"formula":"C5H10N2O3",
"annotation":{
"CHEBI":[
"CHEBI:18050"
],
"inchi":[
"1S/C5H10N2O3/c6-3(5(9)10)1-2-4(7)8/h3H,1-2,6H2,(H2,7,8)(H,9,10)/t3-/m0/s1"
],
"kegg.compound":[
"C00064"
],
"pubchem.compound":[
"3364"
]
}
},
{
"id":"glu-L[c]",
"name":"L-Glutamate",
"compartment":"c",
"charge":-1.0,
"formula":"C5H8NO4",
"annotation":{
"CHEBI":[
"CHEBI:16015"
],
"inchi":[
"1S/C5H9NO4/c6-3(5(9)10)1-2-4(7)8/h3H,1-2,6H2,(H,7,8)(H,9,10)/t3-/m0/s1"
],
"kegg.compound":[
"C00025"
],
"pubchem.compound":[
"3327"
]
}
},
{
"id":"glu-L[e]",
"name":"L-Glutamate (extracellular)",
"compartment":"e",
"charge":-1.0,
"formula":"C5H8NO4",
"annotation":{
"CHEBI":[
"CHEBI:16015"
],
"inchi":[
"1S/C5H9NO4/c6-3(5(9)10)1-2-4(7)8/h3H,1-2,6H2,(H,7,8)(H,9,10)/t3-/m0/s1"
],
"kegg.compound":[
"C00025"
],
"pubchem.compound":[
"3327"
]
}
},
{
"id":"glucu[c]",
"name":"D-glucuronate",
"compartment":"c",
"charge":-1.0,
"formula":"C6H9O7",
"annotation":{
"CHEBI":[
"CHEBI:15748"
],
"inchi":[
"1S/C6H10O7/c7-1-2(8)4(5(10)11)13-6(12)3(1)9/h1-4,6-9,12H,(H,10,11)/t1-,2-,3+,4-,6?/m0/s1"
],
"kegg.compound":[
"C00191"
],
"pubchem.compound":[
"3491"
]
}
},
{
"id":"glucu[e]",
"name":"D-glucuronate",
"compartment":"e",
"charge":-1.0,
"formula":"C6H9O7",
"annotation":{
"CHEBI":[
"CHEBI:15748"
],
"inchi":[
"1S/C6H10O7/c7-1-2(8)4(5(10)11)13-6(12)3(1)9/h1-4,6-9,12H,(H,10,11)/t1-,2-,3+,4-,6?/m0/s1"
],
"kegg.compound":[
"C00191"
],
"pubchem.compound":[
"3491"
]
}
},
{
"id":"glx[c]",
"name":"Glyoxylate",
"compartment":"c",
"charge":-1.0,
"formula":"C2H1O3",
"annotation":{
"CHEBI":[
"CHEBI:16891"
],
"inchi":[
"1S/C2H2O3/c3-1-2(4)5/h1H,(H,4,5)"
],
"kegg.compound":[
"C00048"
],
"pubchem.compound":[
"3350"
]
}
},
{
"id":"gly[c]",
"name":"Glycine",
"compartment":"c",
"charge":0.0,
"formula":"C2H5NO2",
"annotation":{
"CHEBI":[
"CHEBI:15428"
],
"inchi":[
"1S/C2H5NO2/c3-1-2(4)5/h1,3H2,(H,4,5)"
],
"kegg.compound":[
"C00037"
],
"pubchem.compound":[
"3339"
]
}
},
{
"id":"gly[e]",
"name":"Glycine",
"compartment":"e",
"charge":0.0,
"formula":"C2H5NO2",
"annotation":{
"CHEBI":[
"CHEBI:15428"
],
"inchi":[
"1S/C2H5NO2/c3-1-2(4)5/h1,3H2,(H,4,5)"
],
"kegg.compound":[
"C00037"
],
"pubchem.compound":[
"3339"
]
}
},
{
"id":"glya[c]",
"name":"D-Glyceraldehyde",
"compartment":"c",
"charge":0.0,
"formula":"C3H6O3",
"annotation":{
"CHEBI":[
"CHEBI:17378"
],
"inchi":[
"1S/C3H6O3/c4-1-3(6)2-5/h1,3,5-6H,2H2/t3-/m0/s1"
],
"kegg.compound":[
"C00577"
],
"pubchem.compound":[
"3856"
]
}
},
{
"id":"glyc[c]",
"name":"D-Glycerate",
"compartment":"c",
"charge":-1.0,
"formula":"C3H5O4",
"annotation":{
"CHEBI":[
"CHEBI:32398"
],
"inchi":[
"1S/C3H6O4/c4-1-2(5)3(6)7/h2,4-5H,1H2,(H,6,7)/t2-/m1/s1"
],
"kegg.compound":[
"C00258"
],
"pubchem.compound":[
"3557"
]
}
},
{
"id":"glycerol[c]",
"name":"glycerol",
"compartment":"c",
"charge":0.0,
"formula":"C3H8O3",
"annotation":{
"CHEBI":[
"CHEBI:17754"
],
"inchi":[
"1S/C3H8O3/c4-1-3(6)2-5/h3-6H,1-2H2"
],
"kegg.compound":[
"C00116"
],
"pubchem.compound":[
"3416"
]
}
},
{
"id":"glyco[c]",
"name":"Glycolate",
"compartment":"c",
"charge":-1.0,
"formula":"C2H3O3",
"annotation":{
"CHEBI":[
"CHEBI:17497"
],
"inchi":[
"1S/C2H4O3/c3-1-2(4)5/h3H,1H2,(H,4,5)"
],
"kegg.compound":[
"C00160"
],
"pubchem.compound":[
"3460"
]
}
},
{
"id":"glycogen[c]",
"name":"Glycogen",
"compartment":"c",
"charge":0.0,
"formula":"C6H10O5",
"annotation":{
"CHEBI":[
"CHEBI:28087"
],
"kegg.compound":[
"C00369"
],
"pubchem.compound":[
"3659"
]
}
},
{
"id":"gmp[c]",
"name":"Guanosine 5'-phosphate",
"compartment":"c",
"charge":-2.0,
"formula":"C10H12N5O8P",
"annotation":{
"CHEBI":[
"CHEBI:17345"
],
"inchi":[
"1S/C10H14N5O8P/c11-10-13-7-4(8(18)14-10)12-2-15(7)9-6(17)5(16)3(23-9)1-22-24(19,20)21/h2-3,5-6,9,16-17H,1H2,(H2,19,20,21)(H3,11,13,14,18)/t3-,5-,6-,9-/m1/s1"
],
"kegg.compound":[
"C00144"
],
"pubchem.compound":[
"3444"
]
}
},
{
"id":"gthrd[c]",
"name":"Glutathione",
"compartment":"c",
"charge":0.0,
"formula":"C10H17N3O6S",
"annotation":{
"CHEBI":[
"CHEBI:16856"
],
"inchi":[
"1S/C10H17N3O6S/c11-5(10(18)19)1-2-7(14)13-6(4-20)9(17)12-3-8(15)16/h5-6,20H,1-4,11H2,(H,12,17)(H,13,14)(H,15,16)(H,18,19)/t5-,6-/m0/s1"
],
"kegg.compound":[
"C00051"
],
"pubchem.compound":[
"3353"
]
}
},
{
"id":"gtp[c]",
"name":"Guanosine 5'-triphosphate",
"compartment":"c",
"charge":-4.0,
"formula":"C10H12N5O14P3",
"annotation":{
"CHEBI":[
"CHEBI:15996"
],
"inchi":[
"1S/C10H16N5O14P3/c11-10-13-7-4(8(18)14-10)12-2-15(7)9-6(17)5(16)3(27-9)1-26-31(22,23)29-32(24,25)28-30(19,20)21/h2-3,5-6,9,16-17H,1H2,(H,22,23)(H,24,25)(H2,19,20,21)(H3,11,13,14,18)/t3-,5-,6-,9-/m1/s1"
],
"kegg.compound":[
"C00044"
],
"pubchem.compound":[
"3346"
]
}
},
{
"id":"gua[c]",
"name":"Guanosine",
"compartment":"c",
"charge":0.0,
"formula":"C10H13N5O5",
"annotation":{
"CHEBI":[
"CHEBI:16750"
],
"inchi":[
"1S/C10H13N5O5/c11-10-13-7-4(8(19)14-10)12-2-15(7)9-6(18)5(17)3(1-16)20-9/h2-3,5-6,9,16-18H,1H2,(H3,11,13,14,19)/t3-,5-,6-,9-/m1/s1"
],
"kegg.compound":[
"C00387"
],
"pubchem.compound":[
"3677"
]
}
},
{
"id":"gua[e]",
"name":"Guanosine",
"compartment":"e",
"charge":0.0,
"formula":"C10H13N5O5",
"annotation":{
"CHEBI":[
"CHEBI:16750"
],
"inchi":[
"1S/C10H13N5O5/c11-10-13-7-4(8(19)14-10)12-2-15(7)9-6(18)5(17)3(1-16)20-9/h2-3,5-6,9,16-18H,1H2,(H3,11,13,14,19)/t3-,5-,6-,9-/m1/s1"
],
"kegg.compound":[
"C00387"
],
"pubchem.compound":[
"3677"
]
}
},
{
"id":"h2o2[c]",
"name":"hydrogen peroxide",
"compartment":"c",
"charge":0.0,
"formula":"H2O2",
"annotation":{
"CHEBI":[
"CHEBI:16240"
],
"inchi":[
"1S/H2O2/c1-2/h1-2H"
],
"kegg.compound":[
"C00027"
],
"pubchem.compound":[
"3329"
]
}
},
{
"id":"h2o[c]",
"name":"H2O",
"compartment":"c",
"charge":0.0,
"formula":"H2O",
"annotation":{
"CHEBI":[
"CHEBI:15377"
],
"inchi":[
"1S/H2O/h1H2"
],
"kegg.compound":[
"C00001"
],
"pubchem.compound":[
"3303"
]
}
},
{
"id":"h2o[e]",
"name":"H2O (extracellular)",
"compartment":"e",
"charge":0.0,
"formula":"H2O",
"annotation":{
"CHEBI":[
"CHEBI:15377"
],
"inchi":[
"1S/H2O/h1H2"
],
"kegg.compound":[
"C00001"
],
"pubchem.compound":[
"3303"
]
}
},
{
"id":"h2o[m]",
"name":"H2O (mito)",
"compartment":"m",
"charge":0.0,
"formula":"H2O",
"annotation":{
"CHEBI":[
"CHEBI:15377"
],
"inchi":[
"1S/H2O/h1H2"
],
"kegg.compound":[
"C00001"
],
"pubchem.compound":[
"3303"
]
}
},
{
"id":"h[c]",
"name":"H+",
"compartment":"c",
"charge":1.0,
"formula":"H",
"annotation":{
"CHEBI":[
"CHEBI:15378"
],
"inchi":[
"1S/p+1"
],
"kegg.compound":[
"C00080"
],
"pubchem.compound":[
"3380"
]
}
},
{
"id":"h[e]",
"name":"H+ (extracellular)",
"compartment":"e",
"charge":1.0,
"formula":"H",
"annotation":{
"CHEBI":[
"CHEBI:15378"
],
"inchi":[
"1S/p+1"
],
"kegg.compound":[
"C00080"
],
"pubchem.compound":[
"3380"
]
}
},
{
"id":"h[m]",
"name":"H+ (mito)",
"compartment":"m",
"charge":1.0,
"formula":"H",
"annotation":{
"CHEBI":[
"CHEBI:15378"
],
"inchi":[
"1S/p+1"
],
"kegg.compound":[
"C00080"
],
"pubchem.compound":[
"3380"
]
}
},
{
"id":"hb[c]",
"name":"(R)-3-Hydroxybutanoate",
"compartment":"c",
"charge":-1.0,
"formula":"C4H7O3",
"annotation":{
"CHEBI":[
"CHEBI:17066"
],
"inchi":[
"1S/C4H8O3/c1-3(5)2-4(6)7/h3,5H,2H2,1H3,(H,6,7)/t3-/m1/s1"
],
"kegg.compound":[
"C01089"
],
"pubchem.compound":[
"4324"
]
}
},
{
"id":"hb[e]",
"name":"(R)-3-Hydroxybutanoate",
"compartment":"e",
"charge":-1.0,
"formula":"C4H7O3",
"annotation":{
"CHEBI":[
"CHEBI:17066"
],
"inchi":[
"1S/C4H8O3/c1-3(5)2-4(6)7/h3,5H,2H2,1H3,(H,6,7)/t3-/m1/s1"
],
"kegg.compound":[
"C01089"
],
"pubchem.compound":[
"4324"
]
}
},
{
"id":"hco3[c]",
"name":"HCO3",
"compartment":"c",
"charge":-1.0,
"formula":"HCO3",
"annotation":{
"CHEBI":[
"CHEBI:17544"
],
"inchi":[
"1S/CH2O3/c2-1(3)4/h(H2,2,3,4)/p-1"
],
"kegg.compound":[
"C00288"
],
"pubchem.compound":[
"3583"
]
}
},
{
"id":"hcy[c]",
"name":"L-Homocysteine",
"compartment":"c",
"charge":0.0,
"formula":"C4H9NO2S",
"annotation":{
"CHEBI":[
"CHEBI:17588"
],
"inchi":[
"1S/C4H9NO2S/c5-3(1-2-8)4(6)7/h3,8H,1-2,5H2,(H,6,7)/t3-/m0/s1"
],
"kegg.compound":[
"C00155"
],
"pubchem.compound":[
"3455"
]
}
},
{
"id":"hdpp[c]",
"name":"3-Hydroxypropanoate",
"compartment":"c",
"charge":-1.0,
"formula":"C3H5O3",
"annotation":{
"CHEBI":[
"CHEBI:33404"
],
"inchi":[
"1S/C3H6O3/c4-2-1-3(5)6/h4H,1-2H2,(H,5,6)"
],
"kegg.compound":[
"C01013"
],
"pubchem.compound":[
"4258"
]
}
},
{
"id":"hdppcoa[c]",
"name":"3-Hydroxypropionyl-CoA",
"compartment":"c",
"charge":-4.0,
"formula":"C24H36N7O18P3S",
"annotation":{
"CHEBI":[
"CHEBI:27762"
],
"inchi":[
"1S/C24H40N7O18P3S/c1-24(2,19(36)22(37)27-5-3-14(33)26-6-8-53-15(34)4-7-32)10-46-52(43,44)49-51(41,42)45-9-13-18(48-50(38,39)40)17(35)23(47-13)31-12-30-16-20(25)28-11-29-21(16)31/h11-13,17-19,23,32,35-36H,3-10H2,1-2H3,(H,26,33)(H,27,37)(H,41,42)(H,43,44)(H2,25,28,29)(H2,38,39,40)/t13-,17-,18-,19+,23-/m1/s1"
],
"kegg.compound":[
"C05668"
],
"pubchem.compound":[
"7976"
]
}
},
{
"id":"hg[c]",
"name":"Homogentisate",
"compartment":"c",
"charge":-1.0,
"formula":"C8H7O4",
"annotation":{
"CHEBI":[
"CHEBI:44747"
],
"inchi":[
"1S/C8H8O4/c9-6-1-2-7(10)5(3-6)4-8(11)12/h1-3,9-10H,4H2,(H,11,12)"
],
"kegg.compound":[
"C00544"
],
"pubchem.compound":[
"3825"
]
}
},
{
"id":"his[c]",
"name":"L-Histidine",
"compartment":"c",
"charge":0.0,
"formula":"C6H9N3O2",
"annotation":{
"CHEBI":[
"CHEBI:15971"
],
"inchi":[
"1S/C6H9N3O2/c7-5(6(10)11)1-4-2-8-3-9-4/h2-3,5H,1,7H2,(H,8,9)(H,10,11)/t5-/m0/s1"
],
"kegg.compound":[
"C00135"
],
"pubchem.compound":[
"3435"
]
}
},
{
"id":"his[e]",
"name":"L-Histidine",
"compartment":"e",
"charge":0.0,
"formula":"C6H9N3O2",
"annotation":{
"CHEBI":[
"CHEBI:15971"
],
"inchi":[
"1S/C6H9N3O2/c7-5(6(10)11)1-4-2-8-3-9-4/h2-3,5H,1,7H2,(H,8,9)(H,10,11)/t5-/m0/s1"
],
"kegg.compound":[
"C00135"
],
"pubchem.compound":[
"3435"
]
}
},
{
"id":"hmg-coa[c]",
"name":"(S)-3-Hydroxy-3-methylglutaryl-CoA",
"compartment":"c",
"charge":-5.0,
"formula":"C27H39N7O20P3S",
"annotation":{
"CHEBI":[
"CHEBI:15467"
],
"inchi":[
"1S/C27H44N7O20P3S/c1-26(2,21(40)24(41)30-5-4-15(35)29-6-7-58-17(38)9-27(3,42)8-16(36)37)11-51-57(48,49)54-56(46,47)50-10-14-20(53-55(43,44)45)19(39)25(52-14)34-13-33-18-22(28)31-12-32-23(18)34/h12-14,19-21,25,39-40,42H,4-11H2,1-3H3,(H,29,35)(H,30,41)(H,36,37)(H,46,47)(H,48,49)(H2,28,31,32)(H2,43,44,45)/t14-,19-,20-,21+,25-,27+/m1/s1"
],
"kegg.compound":[
"C00356"
],
"pubchem.compound":[
"3649"
]
}
},
{
"id":"hpp[c]",
"name":"3-(4-Hydroxyphenyl)pyruvate",
"compartment":"c",
"charge":-1.0,
"formula":"C9H7O4",
"annotation":{
"CHEBI":[
"CHEBI:15999"
],
"inchi":[
"1S/C9H8O4/c10-7-3-1-6(2-4-7)5-8(11)9(12)13/h1-4,10H,5H2,(H,12,13)"
],
"kegg.compound":[
"C01179"
],
"pubchem.compound":[
"4406"
]
}
},
{
"id":"hpthpp[c]",
"name":"2-Hydroxypropyl-ThPP",
"compartment":"c",
"charge":1.0,
"formula":"C15H25N4O8P2S",
"annotation":{
"kegg.compound":[
"C21017"
],
"pubchem.compound":[
"254741471"
]
}
},
{
"id":"hpyr[c]",
"name":"Hydroxypyruvate",
"compartment":"c",
"charge":-1.0,
"formula":"C3H3O4",
"annotation":{
"CHEBI":[
"CHEBI:30841"
],
"inchi":[
"1S/C3H4O4/c4-1-2(5)3(6)7/h4H,1H2,(H,6,7)"
],
"kegg.compound":[
"C00168"
],
"pubchem.compound":[
"3468"
]
}
},
{
"id":"hyp[c]",
"name":"Hypoxanthine",
"compartment":"c",
"charge":0.0,
"formula":"C5H4N4O",
"annotation":{
"CHEBI":[
"CHEBI:17368"
],
"inchi":[
"1S/C5H4N4O/c10-5-3-4(7-1-6-3)8-2-9-5/h1-2H,(H2,6,7,8,9,10)"
],
"kegg.compound":[
"C00262"
],
"pubchem.compound":[
"3560"
]
}
},
{
"id":"i[c]",
"name":"Inosine",
"compartment":"c",
"charge":0.0,
"formula":"C10H12N4O5",
"annotation":{
"CHEBI":[
"CHEBI:17596"
],
"inchi":[
"1S/C10H12N4O5/c15-1-4-6(16)7(17)10(19-4)14-3-13-5-8(14)11-2-12-9(5)18/h2-4,6-7,10,15-17H,1H2,(H,11,12,18)/t4-,6-,7-,10-/m1/s1"
],
"kegg.compound":[
"C00294"
],
"pubchem.compound":[
"3588"
]
}
},
{
"id":"i[e]",
"name":"Inosine",
"compartment":"e",
"charge":0.0,
"formula":"C10H12N4O5",
"annotation":{
"CHEBI":[
"CHEBI:17596"
],
"inchi":[
"1S/C10H12N4O5/c15-1-4-6(16)7(17)10(19-4)14-3-13-5-8(14)11-2-12-9(5)18/h2-4,6-7,10,15-17H,1H2,(H,11,12,18)/t4-,6-,7-,10-/m1/s1"
],
"kegg.compound":[
"C00294"
],
"pubchem.compound":[
"3588"
]
}
},
{
"id":"icit[m]",
"name":"Isocitrate",
"compartment":"m",
"charge":-3.0,
"formula":"C6H5O7",
"annotation":{
"CHEBI":[
"CHEBI:30887"
],
"inchi":[
"1S/C6H8O7/c7-3(8)1-2(5(10)11)4(9)6(12)13/h2,4,9H,1H2,(H,7,8)(H,10,11)(H,12,13)"
],
"kegg.compound":[
"C00311"
],
"pubchem.compound":[
"3605"
]
}
},
{
"id":"ile[c]",
"name":"L-Isoleucine",
"compartment":"c",
"charge":0.0,
"formula":"C6H13NO2",
"annotation":{
"CHEBI":[
"CHEBI:17191"
],
"inchi":[
"1S/C6H13NO2/c1-3-4(2)5(7)6(8)9/h4-5H,3,7H2,1-2H3,(H,8,9)/t4-,5-/m0/s1"
],
"kegg.compound":[
"C00407"
],
"pubchem.compound":[
"3697"
]
}
},
{
"id":"ile[e]",
"name":"L-Isoleucine",
"compartment":"e",
"charge":0.0,
"formula":"C6H13NO2",
"annotation":{
"CHEBI":[
"CHEBI:17191"
],
"inchi":[
"1S/C6H13NO2/c1-3-4(2)5(7)6(8)9/h4-5H,3,7H2,1-2H3,(H,8,9)/t4-,5-/m0/s1"
],
"kegg.compound":[
"C00407"
],
"pubchem.compound":[
"3697"
]
}
},
{
"id":"imp[c]",
"name":"Inosine monophosphate",
"compartment":"c",
"charge":-2.0,
"formula":"C10H11N4O8P",
"annotation":{
"CHEBI":[
"CHEBI:17202"
],
"inchi":[
"1S/C10H13N4O8P/c15-6-4(1-21-23(18,19)20)22-10(7(6)16)14-3-13-5-8(14)11-2-12-9(5)17/h2-4,6-7,10,15-16H,1H2,(H,11,12,17)(H2,18,19,20)/t4-,6-,7-,10-/m1/s1"
],
"kegg.compound":[
"C00130"
],
"pubchem.compound":[
"3430"
]
}
},
{
"id":"ins4p[c]",
"name":"myo-Inositol 4-phosphate",
"compartment":"c",
"charge":-2.0,
"formula":"C6H11O9P",
"annotation":{
"CHEBI":[
"CHEBI:18384"
],
"inchi":[
"1S/C6H13O9P/c7-1-2(8)4(10)6(5(11)3(1)9)15-16(12,13)14/h1-11H,(H2,12,13,14)/t1-,2-,3-,4+,5-,6-/m0/s1"
],
"kegg.compound":[
"C03546"
],
"pubchem.compound":[
"6349"
]
}
},
{
"id":"ins4p[e]",
"name":"myo-Inositol 4-phosphate",
"compartment":"e",
"charge":-2.0,
"formula":"C6H11O9P",
"annotation":{
"CHEBI":[
"CHEBI:18384"
],
"inchi":[
"1S/C6H13O9P/c7-1-2(8)4(10)6(5(11)3(1)9)15-16(12,13)14/h1-11H,(H2,12,13,14)/t1-,2-,3-,4+,5-,6-/m0/s1"
],
"kegg.compound":[
"C03546"
],
"pubchem.compound":[
"6349"
]
}
},
{
"id":"ins[c]",
"name":"myo-Inositol",
"compartment":"c",
"charge":0.0,
"formula":"C6H12O6",
"annotation":{
"CHEBI":[
"CHEBI:17268"
],
"inchi":[
"1S/C6H12O6/c7-1-2(8)4(10)6(12)5(11)3(1)9/h1-12H/t1-,2-,3-,4+,5-,6-"
],
"kegg.compound":[
"C00137"
],
"pubchem.compound":[
"3437"
]
}
},
{
"id":"ins[e]",
"name":"myo-Inositol",
"compartment":"e",
"charge":0.0,
"formula":"C6H12O6",
"annotation":{
"CHEBI":[
"CHEBI:17268"
],
"inchi":[
"1S/C6H12O6/c7-1-2(8)4(10)6(12)5(11)3(1)9/h1-12H/t1-,2-,3-,4+,5-,6-"
],
"kegg.compound":[
"C00137"
],
"pubchem.compound":[
"3437"
]
}
},
{
"id":"insp2[c]",
"name":"1D-myo-inositol 1,4-bisphosphate",
"compartment":"c",
"charge":-4.0,
"formula":"C6H10O12P2",
"annotation":{
"CHEBI":[
"CHEBI:17816"
],
"inchi":[
"1S/C6H14O12P2/c7-1-2(8)6(18-20(14,15)16)4(10)3(9)5(1)17-19(11,12)13/h1-10H,(H2,11,12,13)(H2,14,15,16)/t1-,2-,3-,4+,5+,6+/m1/s1"
],
"kegg.compound":[
"C01220"
],
"pubchem.compound":[
"4442"
]
}
},
{
"id":"insp3[c]",
"name":"Inositol 1,4,5-trisphosphate",
"compartment":"c",
"charge":-6.0,
"formula":"C6H9O15P3",
"annotation":{
"CHEBI":[
"CHEBI:16595"
],
"inchi":[
"1S/C6H15O15P3/c7-1-2(8)5(20-23(13,14)15)6(21-24(16,17)18)3(9)4(1)19-22(10,11)12/h1-9H,(H2,10,11,12)(H2,13,14,15)(H2,16,17,18)/t1-,2+,3+,4-,5-,6-/m1/s1"
],
"kegg.compound":[
"C01245"
],
"pubchem.compound":[
"4466"
]
}
},
{
"id":"la[c]",
"name":"Lipoamide-E",
"compartment":"c",
"charge":0.0,
"formula":"C8H14NOS2",
"annotation":{
"CHEBI":[
"CHEBI:80218"
],
"kegg.compound":[
"C15972"
]
}
},
{
"id":"lac-L[c]",
"name":"L-Lactate",
"compartment":"c",
"charge":-1.0,
"formula":"C3H5O3",
"annotation":{
"CHEBI":[
"CHEBI:422"
],
"inchi":[
"1S/C3H6O3/c1-2(4)3(5)6/h2,4H,1H3,(H,5,6)/t2-/m0/s1"
],
"kegg.compound":[
"C00186"
],
"pubchem.compound":[
"3486"
]
}
},
{
"id":"lac-L[e]",
"name":"L-Lactate (extracellular)",
"compartment":"e",
"charge":-1.0,
"formula":"C3H5O3",
"annotation":{
"CHEBI":[
"CHEBI:422"
],
"inchi":[
"1S/C3H6O3/c1-2(4)3(5)6/h2,4H,1H3,(H,5,6)/t2-/m0/s1"
],
"kegg.compound":[
"C00186"
],
"pubchem.compound":[
"3486"
]
}
},
{
"id":"lald__D[c]",
"name":"D-Lactaldehyde",
"compartment":"c",
"charge":0.0,
"formula":"C3H6O2",
"annotation":{
"CHEBI":[
"CHEBI:17167"
],
"inchi":[
"1S/C3H6O2/c1-3(5)2-4/h2-3,5H,1H3/t3-/m1/s1"
],
"kegg.compound":[
"C00937"
],
"pubchem.compound":[
"4189"
]
}
},
{
"id":"lald__D[e]",
"name":"D-Lactaldehyde",
"compartment":"e",
"charge":0.0,
"formula":"C3H6O2",
"annotation":{
"CHEBI":[
"CHEBI:17167"
],
"inchi":[
"1S/C3H6O2/c1-3(5)2-4/h2-3,5H,1H3/t3-/m1/s1"
],
"kegg.compound":[
"C00937"
],
"pubchem.compound":[
"4189"
]
}
},
{
"id":"laurate[c]",
"name":"laurate",
"compartment":"c",
"charge":0.0,
"formula":"C12H23O2",
"annotation":{
"CHEBI":[
"CHEBI:18262"
],
"kegg.compound":[
"C02679"
],
"pubchem.compound":[
"4149208"
]
}
},
{
"id":"lauroylcoa[c]",
"name":"lauroyl-CoA",
"compartment":"c",
"charge":0.0,
"formula":"C33H54N7O17P3S",
"annotation":{
"CHEBI":[
"CHEBI:57375"
],
"kegg.compound":[
"C01832"
],
"pubchem.compound":[
"25113193"
]
}
},
{
"id":"leu[c]",
"name":"L-Leucine",
"compartment":"c",
"charge":0.0,
"formula":"C6H13NO2",
"annotation":{
"CHEBI":[
"CHEBI:15603"
],
"inchi":[
"1S/C6H13NO2/c1-4(2)3-5(7)6(8)9/h4-5H,3,7H2,1-2H3,(H,8,9)/t5-/m0/s1"
],
"kegg.compound":[
"C00123"
],
"pubchem.compound":[
"3423"
]
}
},
{
"id":"leu[e]",
"name":"L-Leucine",
"compartment":"e",
"charge":0.0,
"formula":"C6H13NO2",
"annotation":{
"CHEBI":[
"CHEBI:15603"
],
"inchi":[
"1S/C6H13NO2/c1-4(2)3-5(7)6(8)9/h4-5H,3,7H2,1-2H3,(H,8,9)/t5-/m0/s1"
],
"kegg.compound":[
"C00123"
],
"pubchem.compound":[
"3423"
]
}
},
{
"id":"lgt_S[c]",
"name":"(R)-S-lactoylglutathione",
"compartment":"c",
"charge":-1.0,
"formula":"C13H20N3O8S",
"annotation":{
"CHEBI":[
"CHEBI:15694"
],
"inchi":[
"1S/C13H21N3O8S/c1-6(17)13(24)25-5-8(11(21)15-4-10(19)20)16-9(18)3-2-7(14)12(22)23/h6-8,17H,2-5,14H2,1H3,(H,15,21)(H,16,18)(H,19,20)(H,22,23)/t6-,7+,8+/m1/s1"
],
"kegg.compound":[
"C03451"
],
"pubchem.compound":[
"6272"
]
}
},
{
"id":"linoleate[c]",
"name":"linoleate",
"compartment":"c",
"charge":0.0,
"formula":"C18H31O2",
"annotation":{
"CHEBI":[
"CHEBI:30245"
],
"kegg.compound":[
"C01595"
],
"pubchem.compound":[
"5460332"
]
}
},
{
"id":"linoleoylcoa[c]",
"name":"linoleoyl-CoA",
"compartment":"c",
"charge":0.0,
"formula":"C39H62N7O17P3S",
"annotation":{
"CHEBI":[
"CHEBI:57383"
],
"kegg.compound":[
"C02050"
],
"pubchem.compound":[
"25245440"
]
}
},
{
"id":"lpc[c]",
"name":"2-Lysophosphatidylcholine",
"compartment":"c",
"charge":1.0,
"formula":"C9H20NO7PR",
"annotation":{
"CHEBI":[
"CHEBI:17504"
],
"kegg.compound":[
"C04230"
],
"pubchem.compound":[
"6900"
]
}
},
{
"id":"lpc[e]",
"name":"2-Lysophosphatidylcholine",
"compartment":"e",
"charge":1.0,
"formula":"C9H20NO7PR",
"annotation":{
"CHEBI":[
"CHEBI:17504"
],
"kegg.compound":[
"C04230"
],
"pubchem.compound":[
"6900"
]
}
},
{
"id":"lys[c]",
"name":"L-Lysine",
"compartment":"c",
"charge":0.0,
"formula":"C6H14N2O2",
"annotation":{
"CHEBI":[
"CHEBI:18019"
],
"inchi":[
"1S/C6H14N2O2/c7-4-2-1-3-5(8)6(9)10/h5H,1-4,7-8H2,(H,9,10)/t5-/m0/s1"
],
"kegg.compound":[
"C00047"
],
"pubchem.compound":[
"3349"
]
}
},
{
"id":"lys[e]",
"name":"L-Lysine",
"compartment":"e",
"charge":0.0,
"formula":"C6H14N2O2",
"annotation":{
"CHEBI":[
"CHEBI:18019"
],
"inchi":[
"1S/C6H14N2O2/c7-4-2-1-3-5(8)6(9)10/h5H,1-4,7-8H2,(H,9,10)/t5-/m0/s1"
],
"kegg.compound":[
"C00047"
],
"pubchem.compound":[
"3349"
]
}
},
{
"id":"maa[c]",
"name":"4-Maleylacetoacetate",
"compartment":"c",
"charge":-2.0,
"formula":"C8H6O6",
"annotation":{
"CHEBI":[
"CHEBI:47904"
],
"inchi":[
"1S/C8H8O6/c9-5(1-2-7(11)12)3-6(10)4-8(13)14/h1-2H,3-4H2,(H,11,12)(H,13,14)/b2-1-"
],
"kegg.compound":[
"C01036"
],
"pubchem.compound":[
"4279"
]
}
},
{
"id":"mal-L[c]",
"name":"L-Malate",
"compartment":"c",
"charge":-2.0,
"formula":"C4H4O5",
"annotation":{
"CHEBI":[
"CHEBI:30797"
],
"inchi":[
"1S/C4H6O5/c5-2(4(8)9)1-3(6)7/h2,5H,1H2,(H,6,7)(H,8,9)/t2-/m0/s1"
],
"kegg.compound":[
"C00149"
],
"pubchem.compound":[
"3449"
]
}
},
{
"id":"mal-L[m]",
"name":"L-Malate (extracellular)",
"compartment":"m",
"charge":-2.0,
"formula":"C4H4O5",
"annotation":{
"CHEBI":[
"CHEBI:30797"
],
"inchi":[
"1S/C4H6O5/c5-2(4(8)9)1-3(6)7/h2,5H,1H2,(H,6,7)(H,8,9)/t2-/m0/s1"
],
"kegg.compound":[
"C00149"
],
"pubchem.compound":[
"3449"
]
}
},
{
"id":"mal[c]",
"name":"Maltose",
"compartment":"c",
"charge":0.0,
"formula":"C12H22O11",
"annotation":{
"CHEBI":[
"CHEBI:17306"
],
"inchi":[
"1S/C12H22O11/c13-1-3-5(15)6(16)9(19)12(22-3)23-10-4(2-14)21-11(20)8(18)7(10)17/h3-20H,1-2H2/t3-,4-,5-,6+,7-,8-,9-,10-,11?,12-/m1/s1"
],
"kegg.compound":[
"C00208"
],
"pubchem.compound":[
"3508"
]
}
},
{
"id":"malcoa[c]",
"name":"Malonyl-CoA",
"compartment":"c",
"charge":-5.0,
"formula":"C24H33N7O19P3S",
"annotation":{
"CHEBI":[
"CHEBI:15531"
],
"inchi":[
"1S/C24H38N7O19P3S/c1-24(2,19(37)22(38)27-4-3-13(32)26-5-6-54-15(35)7-14(33)34)9-47-53(44,45)50-52(42,43)46-8-12-18(49-51(39,40)41)17(36)23(48-12)31-11-30-16-20(25)28-10-29-21(16)31/h10-12,17-19,23,36-37H,3-9H2,1-2H3,(H,26,32)(H,27,38)(H,33,34)(H,42,43)(H,44,45)(H2,25,28,29)(H2,39,40,41)/t12-,17-,18-,19+,23-/m1/s1"
],
"kegg.compound":[
"C00083"
],
"pubchem.compound":[
"3383"
]
}
},
{
"id":"malcoa[e]",
"name":"Malonyl-CoA",
"compartment":"e",
"charge":-5.0,
"formula":"C24H33N7O19P3S",
"annotation":{
"CHEBI":[
"CHEBI:15531"
],
"inchi":[
"1S/C24H38N7O19P3S/c1-24(2,19(37)22(38)27-4-3-13(32)26-5-6-54-15(35)7-14(33)34)9-47-53(44,45)50-52(42,43)46-8-12-18(49-51(39,40)41)17(36)23(48-12)31-11-30-16-20(25)28-10-29-21(16)31/h10-12,17-19,23,36-37H,3-9H2,1-2H3,(H,26,32)(H,27,38)(H,33,34)(H,42,43)(H,44,45)(H2,25,28,29)(H2,39,40,41)/t12-,17-,18-,19+,23-/m1/s1"
],
"kegg.compound":[
"C00083"
],
"pubchem.compound":[
"3383"
]
}
},
{
"id":"maldex[c]",
"name":"Maltodextrin",
"compartment":"c",
"charge":0.0,
"formula":"H2OC6H10O5n",
"annotation":{
"CHEBI":[
"CHEBI:18398"
],
"kegg.compound":[
"C01935"
],
"pubchem.compound":[
"5040"
]
}
},
{
"id":"maldex[e]",
"name":"Maltodextrin",
"compartment":"e",
"charge":0.0,
"formula":"H2OC6H10O5n",
"annotation":{
"CHEBI":[
"CHEBI:18398"
],
"kegg.compound":[
"C01935"
],
"pubchem.compound":[
"5040"
]
}
},
{
"id":"met[c]",
"name":"L-Methionine",
"compartment":"c",
"charge":0.0,
"formula":"C5H11NO2S",
"annotation":{
"CHEBI":[
"CHEBI:16643"
],
"inchi":[
"1S/C5H11NO2S/c1-9-3-2-4(6)5(7)8/h4H,2-3,6H2,1H3,(H,7,8)/t4-/m0/s1"
],
"kegg.compound":[
"C00073"
],
"pubchem.compound":[
"3373"
]
}
},
{
"id":"met[e]",
"name":"L-Methionine",
"compartment":"e",
"charge":0.0,
"formula":"C5H11NO2S",
"annotation":{
"CHEBI":[
"CHEBI:16643"
],
"inchi":[
"1S/C5H11NO2S/c1-9-3-2-4(6)5(7)8/h4H,2-3,6H2,1H3,(H,7,8)/t4-/m0/s1"
],
"kegg.compound":[
"C00073"
],
"pubchem.compound":[
"3373"
]
}
},
{
"id":"mmet[c]",
"name":"S-methyl-L-methionine",
"compartment":"c",
"charge":1.0,
"formula":"C6H14NO2S",
"annotation":{
"CHEBI":[
"CHEBI:17728"
],
"inchi":[
"1S/C6H13NO2S/c1-10(2)4-3-5(7)6(8)9/h5H,3-4,7H2,1-2H3/p+1/t5-/m0/s1"
],
"kegg.compound":[
"C03172"
],
"pubchem.compound":[
"6054"
]
}
},
{
"id":"mmet[e]",
"name":"S-methyl-L-methionine",
"compartment":"e",
"charge":1.0,
"formula":"C6H14NO2S",
"annotation":{
"CHEBI":[
"CHEBI:17728"
],
"inchi":[
"1S/C6H13NO2S/c1-10(2)4-3-5(7)6(8)9/h5H,3-4,7H2,1-2H3/p+1/t5-/m0/s1"
],
"kegg.compound":[
"C03172"
],
"pubchem.compound":[
"6054"
]
}
},
{
"id":"mthgxl[c]",
"name":"Methylglyoxal",
"compartment":"c",
"charge":0.0,
"formula":"C3H4O2",
"annotation":{
"CHEBI":[
"CHEBI:17158"
],
"inchi":[
"1S/C3H4O2/c1-3(5)2-4/h2H,1H3"
],
"kegg.compound":[
"C00546"
],
"pubchem.compound":[
"3827"
]
}
},
{
"id":"myristate[c]",
"name":"myristate",
"compartment":"c",
"charge":0.0,
"formula":"C14H27O2",
"annotation":{
"CHEBI":[
"CHEBI:30807"
],
"kegg.compound":[
"C06424"
],
"pubchem.compound":[
"4075158"
]
}
},
{
"id":"myristoylcoa[c]",
"name":"myristoyl-CoA",
"compartment":"c",
"charge":0.0,
"formula":"C35H58N7O17P3S",
"annotation":{
"CHEBI":[
"CHEBI:57385"
],
"kegg.compound":[
"C02593"
],
"pubchem.compound":[
"25244582"
]
}
},
{
"id":"nad[c]",
"name":"Nicotinamide adenine dinucleotide",
"compartment":"c",
"charge":-1.0,
"formula":"C21H26N7O14P2",
"annotation":{
"CHEBI":[
"CHEBI:15846"
],
"inchi":[
"1S/C21H27N7O14P2/c22-17-12-19(25-7-24-17)28(8-26-12)21-16(32)14(30)11(41-21)6-39-44(36,37)42-43(34,35)38-5-10-13(29)15(31)20(40-10)27-3-1-2-9(4-27)18(23)33/h1-4,7-8,10-11,13-16,20-21,29-32H,5-6H2,(H5-,22,23,24,25,33,34,35,36,37)/p+1/t10-,11-,13-,14-,15-,16-,20-,21-/m1/s1"
],
"kegg.compound":[
"C00003"
],
"pubchem.compound":[
"3305"
]
}
},
{
"id":"nad[m]",
"name":"Nicotinamide adenine dinucleotide",
"compartment":"m",
"charge":-1.0,
"formula":"C21H26N7O14P2",
"annotation":{
"CHEBI":[
"CHEBI:15846"
],
"inchi":[
"1S/C21H27N7O14P2/c22-17-12-19(25-7-24-17)28(8-26-12)21-16(32)14(30)11(41-21)6-39-44(36,37)42-43(34,35)38-5-10-13(29)15(31)20(40-10)27-3-1-2-9(4-27)18(23)33/h1-4,7-8,10-11,13-16,20-21,29-32H,5-6H2,(H5-,22,23,24,25,33,34,35,36,37)/p+1/t10-,11-,13-,14-,15-,16-,20-,21-/m1/s1"
],
"kegg.compound":[
"C00003"
],
"pubchem.compound":[
"3305"
]
}
},
{
"id":"nadh[c]",
"name":"Nicotinamide adenine dinucleotide - reduced",
"compartment":"c",
"charge":-2.0,
"formula":"C21H27N7O14P2",
"annotation":{
"CHEBI":[
"CHEBI:16908"
],
"inchi":[
"1S/C21H29N7O14P2/c22-17-12-19(25-7-24-17)28(8-26-12)21-16(32)14(30)11(41-21)6-39-44(36,37)42-43(34,35)38-5-10-13(29)15(31)20(40-10)27-3-1-2-9(4-27)18(23)33/h1,3-4,7-8,10-11,13-16,20-21,29-32H,2,5-6H2,(H2,23,33)(H,34,35)(H,36,37)(H2,22,24,25)/t10-,11-,13-,14-,15-,16-,20-,21-/m1/s1"
],
"kegg.compound":[
"C00004"
],
"pubchem.compound":[
"3306"
]
}
},
{
"id":"nadh[m]",
"name":"Nicotinamide adenine dinucleotide - reduced",
"compartment":"m",
"charge":-2.0,
"formula":"C21H27N7O14P2",
"annotation":{
"CHEBI":[
"CHEBI:16908"
],
"inchi":[
"1S/C21H29N7O14P2/c22-17-12-19(25-7-24-17)28(8-26-12)21-16(32)14(30)11(41-21)6-39-44(36,37)42-43(34,35)38-5-10-13(29)15(31)20(40-10)27-3-1-2-9(4-27)18(23)33/h1,3-4,7-8,10-11,13-16,20-21,29-32H,2,5-6H2,(H2,23,33)(H,34,35)(H,36,37)(H2,22,24,25)/t10-,11-,13-,14-,15-,16-,20-,21-/m1/s1"
],
"kegg.compound":[
"C00004"
],
"pubchem.compound":[
"3306"
]
}
},
{
"id":"nadp[c]",
"name":"Nicotinamide adenine dinucleotide phosphate",
"compartment":"c",
"charge":-3.0,
"formula":"C21H25N7O17P3",
"annotation":{
"CHEBI":[
"CHEBI:18009"
],
"inchi":[
"1S/C21H28N7O17P3/c22-17-12-19(25-7-24-17)28(8-26-12)21-16(44-46(33,34)35)14(30)11(43-21)6-41-48(38,39)45-47(36,37)40-5-10-13(29)15(31)20(42-10)27-3-1-2-9(4-27)18(23)32/h1-4,7-8,10-11,13-16,20-21,29-31H,5-6H2,(H7-,22,23,24,25,32,33,34,35,36,37,38,39)/p+1/t10-,11-,13-,14-,15-,16-,20-,21-/m1/s1"
],
"kegg.compound":[
"C00006"
],
"pubchem.compound":[
"3308"
]
}
},
{
"id":"nadp[m]",
"name":"Nicotinamide adenine dinucleotide phosphate",
"compartment":"m",
"charge":-3.0,
"formula":"C21H25N7O17P3",
"annotation":{
"CHEBI":[
"CHEBI:18009"
],
"inchi":[
"1S/C21H28N7O17P3/c22-17-12-19(25-7-24-17)28(8-26-12)21-16(44-46(33,34)35)14(30)11(43-21)6-41-48(38,39)45-47(36,37)40-5-10-13(29)15(31)20(42-10)27-3-1-2-9(4-27)18(23)32/h1-4,7-8,10-11,13-16,20-21,29-31H,5-6H2,(H7-,22,23,24,25,32,33,34,35,36,37,38,39)/p+1/t10-,11-,13-,14-,15-,16-,20-,21-/m1/s1"
],
"kegg.compound":[
"C00006"
],
"pubchem.compound":[
"3308"
]
}
},
{
"id":"nadph[c]",
"name":"Nicotinamide adenine dinucleotide phosphate - reduced",
"compartment":"c",
"charge":-4.0,
"formula":"C21H26N7O17P3",
"annotation":{
"CHEBI":[
"CHEBI:16474"
],
"inchi":[
"1S/C21H30N7O17P3/c22-17-12-19(25-7-24-17)28(8-26-12)21-16(44-46(33,34)35)14(30)11(43-21)6-41-48(38,39)45-47(36,37)40-5-10-13(29)15(31)20(42-10)27-3-1-2-9(4-27)18(23)32/h1,3-4,7-8,10-11,13-16,20-21,29-31H,2,5-6H2,(H2,23,32)(H,36,37)(H,38,39)(H2,22,24,25)(H2,33,34,35)/t10-,11-,13-,14-,15-,16-,20-,21-/m1/s1"
],
"kegg.compound":[
"C00005"
],
"pubchem.compound":[
"3307"
]
}
},
{
"id":"nadph[m]",
"name":"Nicotinamide adenine dinucleotide phosphate - reduced",
"compartment":"m",
"charge":-4.0,
"formula":"C21H26N7O17P3",
"annotation":{
"CHEBI":[
"CHEBI:16474"
],
"inchi":[
"1S/C21H30N7O17P3/c22-17-12-19(25-7-24-17)28(8-26-12)21-16(44-46(33,34)35)14(30)11(43-21)6-41-48(38,39)45-47(36,37)40-5-10-13(29)15(31)20(42-10)27-3-1-2-9(4-27)18(23)32/h1,3-4,7-8,10-11,13-16,20-21,29-31H,2,5-6H2,(H2,23,32)(H,36,37)(H,38,39)(H2,22,24,25)(H2,33,34,35)/t10-,11-,13-,14-,15-,16-,20-,21-/m1/s1"
],
"kegg.compound":[
"C00005"
],
"pubchem.compound":[
"3307"
]
}
},
{
"id":"nao[c]",
"name":"N-Acetylornithine\nN-Acetylornithine",
"compartment":"c",
"charge":0.0,
"formula":"C7H14N2O3",
"annotation":{
"CHEBI":[
"CHEBI:16543"
],
"inchi":[
"1S/C7H14N2O3/c1-5(10)9-6(7(11)12)3-2-4-8/h6H,2-4,8H2,1H3,(H,9,10)(H,11,12)/t6-/m0/s1"
],
"kegg.compound":[
"C00437"
],
"pubchem.compound":[
"3726"
]
}
},
{
"id":"nh3[c]",
"name":"Ammonia",
"compartment":"c",
"charge":0.0,
"formula":"H3N",
"annotation":{
"CHEBI":[
"CHEBI:16134"
],
"inchi":[
"1S/H3N/h1H3"
],
"kegg.compound":[
"C00014"
],
"pubchem.compound":[
"3316"
]
}
},
{
"id":"no[c]",
"name":"Nitric oxide",
"compartment":"c",
"charge":0.0,
"formula":"NO",
"annotation":{
"CHEBI":[
"CHEBI:16480"
],
"inchi":[
"1S/NO/c1-2"
],
"kegg.compound":[
"C00533"
],
"pubchem.compound":[
"3815"
]
}
},
{
"id":"no[e]",
"name":"Nitric oxide",
"compartment":"e",
"charge":0.0,
"formula":"NO",
"annotation":{
"CHEBI":[
"CHEBI:16480"
],
"inchi":[
"1S/NO/c1-2"
],
"kegg.compound":[
"C00533"
],
"pubchem.compound":[
"3815"
]
}
},
{
"id":"o2[c]",
"name":"O2",
"compartment":"c",
"charge":0.0,
"formula":"O2",
"annotation":{
"CHEBI":[
"CHEBI:15379"
],
"inchi":[
"1S/O2/c1-2"
],
"kegg.compound":[
"C00007"
],
"pubchem.compound":[
"3309"
]
}
},
{
"id":"o2[e]",
"name":"O2",
"compartment":"e",
"charge":0.0,
"formula":"O2",
"annotation":{
"CHEBI":[
"CHEBI:15379"
],
"inchi":[
"1S/O2/c1-2"
],
"kegg.compound":[
"C00007"
],
"pubchem.compound":[
"3309"
]
}
},
{
"id":"o2[m]",
"name":"O2",
"compartment":"m",
"charge":0.0,
"formula":"O2",
"annotation":{
"CHEBI":[
"CHEBI:15379"
],
"inchi":[
"1S/O2/c1-2"
],
"kegg.compound":[
"C00007"
],
"pubchem.compound":[
"3309"
]
}
},
{
"id":"oaa[c]",
"name":"Oxaloacetate",
"compartment":"c",
"charge":-2.0,
"formula":"C4H2O5",
"annotation":{
"CHEBI":[
"CHEBI:30744"
],
"inchi":[
"1S/C4H4O5/c5-2(4(8)9)1-3(6)7/h1H2,(H,6,7)(H,8,9)"
],
"kegg.compound":[
"C00036"
],
"pubchem.compound":[
"3338"
]
}
},
{
"id":"oaa[m]",
"name":"Oxaloacetate",
"compartment":"m",
"charge":-2.0,
"formula":"C4H2O5",
"annotation":{
"CHEBI":[
"CHEBI:30744"
],
"inchi":[
"1S/C4H4O5/c5-2(4(8)9)1-3(6)7/h1H2,(H,6,7)(H,8,9)"
],
"kegg.compound":[
"C00036"
],
"pubchem.compound":[
"3338"
]
}
},
{
"id":"oleate[c]",
"name":"oleate",
"compartment":"c",
"charge":0.0,
"formula":"C18H33O2",
"annotation":{
"CHEBI":[
"CHEBI:30823"
],
"kegg.compound":[
"C00712"
],
"pubchem.compound":[
"5460221"
]
}
},
{
"id":"oleoylcoa[c]",
"name":"oleoyl-CoA",
"compartment":"c",
"charge":0.0,
"formula":"C39H64N7O17P3S",
"annotation":{
"CHEBI":[
"CHEBI:57387"
],
"kegg.compound":[
"C00510"
],
"pubchem.compound":[
"25245426"
]
}
},
{
"id":"omp[c]",
"name":"Orotidine 5'-phosphate",
"compartment":"c",
"charge":0.0,
"formula":"C10H13N2O11P",
"annotation":{
"CHEBI":[
"CHEBI:15842"
],
"inchi":[
"1S/C10H13N2O11P/c13-5-1-3(9(16)17)12(10(18)11-5)8-7(15)6(14)4(23-8)2-22-24(19,20)21/h1,4,6-8,14-15H,2H2,(H,16,17)(H,11,13,18)(H2,19,20,21)/t4-,6-,7-,8-/m1/s1"
],
"kegg.compound":[
"C01103"
],
"pubchem.compound":[
"4337"
]
}
},
{
"id":"opp[c]",
"name":"3-Oxopropanoate",
"compartment":"c",
"charge":-1.0,
"formula":"C3H3O3",
"annotation":{
"CHEBI":[
"CHEBI:17960"
],
"inchi":[
"1S/C3H4O3/c4-2-1-3(5)6/h2H,1H2,(H,5,6)"
],
"kegg.compound":[
"C00222"
],
"pubchem.compound":[
"3522"
]
}
},
{
"id":"oro[c]",
"name":"Orotate",
"compartment":"c",
"charge":0.0,
"formula":"C5H4N2O4",
"annotation":{
"CHEBI":[
"CHEBI:16742"
],
"inchi":[
"1S/C5H4N2O4/c8-3-1-2(4(9)10)6-5(11)7-3/h1H,(H,9,10)(H2,6,7,8,11)"
],
"kegg.compound":[
"C00295"
],
"pubchem.compound":[
"3589"
]
}
},
{
"id":"p5c[c]",
"name":"(S)-1-Pyrroline-5-carboxylate",
"compartment":"c",
"charge":-1.0,
"formula":"C5H6NO2",
"annotation":{
"CHEBI":[
"CHEBI:371"
],
"inchi":[
"1S/C5H7NO2/c7-5(8)4-2-1-3-6-4/h3-4H,1-2H2,(H,7,8)/t4-/m0/s1"
],
"kegg.compound":[
"C03912"
],
"pubchem.compound":[
"6642"
]
}
},
{
"id":"palmitate[c]",
"name":"palmitate",
"compartment":"c",
"charge":0.0,
"formula":"C16H31O2",
"annotation":{
"CHEBI":[
"CHEBI:7896"
],
"kegg.compound":[
"C00249"
],
"pubchem.compound":[
"504166"
]
}
},
{
"id":"palmitoleate[c]",
"name":"palmitoleate",
"compartment":"c",
"charge":0.0,
"formula":"C16H29O2",
"annotation":{
"CHEBI":[
"CHEBI:32372"
],
"kegg.compound":[
"C08362"
],
"pubchem.compound":[
"5461012"
]
}
},
{
"id":"palmitoleoylcoa[c]",
"name":"palmitoleoyl-CoA",
"compartment":"c",
"charge":0.0,
"formula":"C37H60N7O17P3S",
"annotation":{
"CHEBI":[
"CHEBI:61540"
],
"kegg.compound":[
"C21072"
],
"pubchem.compound":[
"25244393"
]
}
},
{
"id":"palmitoylcoa[c]",
"name":"palmitoyl-CoA",
"compartment":"c",
"charge":0.0,
"formula":"C37H62N7O17P3S",
"annotation":{
"CHEBI":[
"CHEBI:57379"
],
"kegg.compound":[
"C00154"
],
"pubchem.compound":[
"45266605"
]
}
},
{
"id":"pc[c]",
"name":"Phosphatidylcholine",
"compartment":"c",
"charge":1.0,
"formula":"C10H19NO8PR2",
"annotation":{
"CHEBI":[
"CHEBI:49183"
],
"inchi":[
"C[N+](C)(C)CCOP(O)(=O)OCC(COC([*])=O)OC([*])=O"
],
"kegg.compound":[
"C00157"
],
"pubchem.compound":[
"3457"
]
}
},
{
"id":"pdhla[c]",
"name":"S-Propyldihydrolipoamide-E",
"compartment":"c",
"charge":0.0,
"formula":"C11H20NO2S2",
"annotation":{
"kegg.compound":[
"C21018"
],
"pubchem.compound":[
"254741472"
]
}
},
{
"id":"pep[c]",
"name":"Phosphoenolpyruvate",
"compartment":"c",
"charge":-3.0,
"formula":"C3H2O6P",
"annotation":{
"CHEBI":[
"CHEBI:44897"
],
"inchi":[
"1S/C3H5O6P/c1-2(3(4)5)9-10(6,7)8/h1H2,(H,4,5)(H2,6,7,8)"
],
"kegg.compound":[
"C00074"
],
"pubchem.compound":[
"3374"
]
}
},
{
"id":"phe[c]",
"name":"L-phenylalanine",
"compartment":"c",
"charge":0.0,
"formula":"C9H11NO2",
"annotation":{
"CHEBI":[
"CHEBI:17295"
],
"inchi":[
"1S/C9H11NO2/c10-8(9(11)12)6-7-4-2-1-3-5-7/h1-5,8H,6,10H2,(H,11,12)/t8-/m0/s1"
],
"kegg.compound":[
"C00079"
],
"pubchem.compound":[
"3379"
]
}
},
{
"id":"phe[e]",
"name":"L-phenylalanine",
"compartment":"e",
"charge":0.0,
"formula":"C9H11NO2",
"annotation":{
"CHEBI":[
"CHEBI:17295"
],
"inchi":[
"1S/C9H11NO2/c10-8(9(11)12)6-7-4-2-1-3-5-7/h1-5,8H,6,10H2,(H,11,12)/t8-/m0/s1"
],
"kegg.compound":[
"C00079"
],
"pubchem.compound":[
"3379"
]
}
},
{
"id":"phepy[c]",
"name":"Phenylpyruvate",
"compartment":"c",
"charge":-1.0,
"formula":"C9H7O3",
"annotation":{
"CHEBI":[
"CHEBI:30851"
],
"inchi":[
"1S/C9H8O3/c10-8(9(11)12)6-7-4-2-1-3-5-7/h1-5H,6H2,(H,11,12)"
],
"kegg.compound":[
"C00166"
],
"pubchem.compound":[
"3466"
]
}
},
{
"id":"pi[c]",
"name":"Phosphate",
"compartment":"c",
"charge":-2.0,
"formula":"HO4P",
"annotation":{
"CHEBI":[
"CHEBI:43474"
],
"inchi":[
"1S/H3O4P/c1-5(2,3)4/h(H3,1,2,3,4)/p-2"
],
"kegg.compound":[
"C00009"
],
"pubchem.compound":[
"3311"
]
}
},
{
"id":"pi[m]",
"name":"Phosphate",
"compartment":"m",
"charge":-2.0,
"formula":"HO4P",
"annotation":{
"CHEBI":[
"CHEBI:43474"
],
"inchi":[
"1S/H3O4P/c1-5(2,3)4/h(H3,1,2,3,4)/p-2"
],
"kegg.compound":[
"C00009"
],
"pubchem.compound":[
"3311"
]
}
},
{
"id":"pipp[c]",
"name":"1-Phosphatidyl-D-myo-inositol 4,5-bisphosphate",
"compartment":"c",
"charge":-5.0,
"formula":"C11H14O19P3R2",
"annotation":{
"CHEBI":[
"CHEBI:18348"
],
"kegg.compound":[
"C04637"
],
"pubchem.compound":[
"7226"
]
}
},
{
"id":"ppd12-14[c]",
"name":"phosphatidate (1-12:0, 2-14:0), 1-lauroyl-2-myristoyl-sn-glycero-3-phosphate",
"compartment":"c",
"charge":0.0,
"formula":"C29H57O8P",
"annotation":{
"CHEBI":[
"CHEBI:29089"
],
"pubchem.compound":[
"24779689"
]
}
},
{
"id":"ppd16-1-18-1[c]",
"name":"phosphatidate (1-16:1, 2-18:1), 1-palmitoleoyl-2-oleoyl-sn-glycero-3-phosphate",
"compartment":"c",
"charge":0.0,
"formula":"C37H69O8P"
},
{
"id":"ppd16-18-1[c]",
"name":"phosphatidate (1-16:0, 2-18:1), 1-palmitoyl-2-oleoyl-sn-glycero-3-phosphate",
"compartment":"c",
"charge":0.0,
"formula":"C37H71O8P",
"annotation":{
"CHEBI":[
"CHEBI:64844"
],
"kegg.compound":[
"C13889"
]
}
},
{
"id":"ppd[c]",
"name":"Phosphatidate",
"compartment":"c",
"charge":0.0,
"formula":"C5H7O8PR2",
"annotation":{
"CHEBI":[
"CHEBI:16337"
],
"kegg.compound":[
"C00416"
],
"pubchem.compound":[
"3706"
]
}
},
{
"id":"ppecoa[c]",
"name":"propionyl-CoA",
"compartment":"c",
"charge":-4.0,
"formula":"C24H36N7O17P3S",
"annotation":{
"CHEBI":[
"CHEBI:15539"
],
"inchi":[
"1S/C24H40N7O17P3S/c1-4-15(33)52-8-7-26-14(32)5-6-27-22(36)19(35)24(2,3)10-45-51(42,43)48-50(40,41)44-9-13-18(47-49(37,38)39)17(34)23(46-13)31-12-30-16-20(25)28-11-29-21(16)31/h11-13,17-19,23,34-35H,4-10H2,1-3H3,(H,26,32)(H,27,36)(H,40,41)(H,42,43)(H2,25,28,29)(H2,37,38,39)/t13-,17-,18-,19+,23-/m1/s1"
],
"kegg.compound":[
"C00100"
],
"pubchem.compound":[
"3400"
]
}
},
{
"id":"ppi[c]",
"name":"Diphosphate",
"compartment":"c",
"charge":-3.0,
"formula":"HO7P2",
"annotation":{
"CHEBI":[
"CHEBI:29888"
],
"inchi":[
"1S/H4O7P2/c1-8(2,3)7-9(4,5)6/h(H2,1,2,3)(H2,4,5,6)"
],
"kegg.compound":[
"C00013"
],
"pubchem.compound":[
"3315"
]
}
},
{
"id":"ppi[m]",
"name":"Diphosphate",
"compartment":"m",
"charge":-3.0,
"formula":"HO7P2",
"annotation":{
"CHEBI":[
"CHEBI:29888"
],
"inchi":[
"1S/H4O7P2/c1-8(2,3)7-9(4,5)6/h(H2,1,2,3)(H2,4,5,6)"
],
"kegg.compound":[
"C00013"
],
"pubchem.compound":[
"3315"
]
}
},
{
"id":"pppi[c]",
"name":"Triphosphate",
"compartment":"c",
"charge":-5.0,
"formula":"O10P3",
"annotation":{
"CHEBI":[
"CHEBI:39949"
],
"inchi":[
"1S/H5O10P3/c1-11(2,3)9-13(7,8)10-12(4,5)6/h(H,7,8)(H2,1,2,3)(H2,4,5,6)"
],
"kegg.compound":[
"C00536"
],
"pubchem.compound":[
"3818"
]
}
},
{
"id":"pro[c]",
"name":"L-Proline",
"compartment":"c",
"charge":0.0,
"formula":"C5H9NO2",
"annotation":{
"CHEBI":[
"CHEBI:17203"
],
"inchi":[
"1S/C5H9NO2/c7-5(8)4-2-1-3-6-4/h4,6H,1-3H2,(H,7,8)/t4-/m0/s1"
],
"kegg.compound":[
"C00148"
],
"pubchem.compound":[
"3448"
]
}
},
{
"id":"pro[e]",
"name":"L-Proline",
"compartment":"e",
"charge":0.0,
"formula":"C5H9NO2",
"annotation":{
"CHEBI":[
"CHEBI:17203"
],
"inchi":[
"1S/C5H9NO2/c7-5(8)4-2-1-3-6-4/h4,6H,1-3H2,(H,7,8)/t4-/m0/s1"
],
"kegg.compound":[
"C00148"
],
"pubchem.compound":[
"3448"
]
}
},
{
"id":"protein[c]",
"name":"Crude Protein",
"compartment":"c",
"charge":0.0,
"formula":"X"
},
{
"id":"prpp[c]",
"name":"5-Phospho-alpha-D-ribose 1-diphosphate",
"compartment":"c",
"charge":-5.0,
"formula":"C5H8O14P3",
"annotation":{
"CHEBI":[
"CHEBI:17111"
],
"inchi":[
"1S/C5H13O14P3/c6-3-2(1-16-20(8,9)10)17-5(4(3)7)18-22(14,15)19-21(11,12)13/h2-7H,1H2,(H,14,15)(H2,8,9,10)(H2,11,12,13)/t2-,3-,4-,5-/m1/s1"
],
"kegg.compound":[
"C00119"
],
"pubchem.compound":[
"3419"
]
}
},
{
"id":"ptdins4p[c]",
"name":"1-Phosphatidyl-1D-myo-inositol 4-phosphate",
"compartment":"c",
"charge":-3.0,
"formula":"C11H15O16P2R2",
"annotation":{
"CHEBI":[
"CHEBI:17526"
],
"kegg.compound":[
"C01277"
],
"pubchem.compound":[
"4496"
]
}
},
{
"id":"ptdins[c]",
"name":"1-Phosphatidyl-D-myo-inositol",
"compartment":"c",
"charge":-1.0,
"formula":"C11H16O13PR2",
"annotation":{
"CHEBI":[
"CHEBI:16749"
],
"kegg.compound":[
"C01194"
],
"pubchem.compound":[
"4419"
]
}
},
{
"id":"pth[c]",
"name":"6-Pyruvoyltetrahydropterin",
"compartment":"c",
"charge":0.0,
"formula":"C9H11N5O3",
"annotation":{
"CHEBI":[
"CHEBI:17804"
],
"inchi":[
"1S/C9H11N5O3/c1-3(15)6(16)4-2-11-7-5(12-4)8(17)14-9(10)13-7/h4,12H,2H2,1H3,(H4,10,11,13,14,17)"
],
"kegg.compound":[
"C03684"
],
"pubchem.compound":[
"6459"
]
}
},
{
"id":"pyr[c]",
"name":"Pyruvate",
"compartment":"c",
"charge":-1.0,
"formula":"C3H3O3",
"annotation":{
"CHEBI":[
"CHEBI:32816"
],
"inchi":[
"1S/C3H4O3/c1-2(4)3(5)6/h1H3,(H,5,6)"
],
"kegg.compound":[
"C00022"
],
"pubchem.compound":[
"3324"
]
}
},
{
"id":"pyr[m]",
"name":"Pyruvate",
"compartment":"m",
"charge":-1.0,
"formula":"C3H3O3",
"annotation":{
"CHEBI":[
"CHEBI:32816"
],
"inchi":[
"1S/C3H4O3/c1-2(4)3(5)6/h1H3,(H,5,6)"
],
"kegg.compound":[
"C00022"
],
"pubchem.compound":[
"3324"
]
}
},
{
"id":"q[c]",
"name":"Ubiquinone",
"compartment":"c",
"charge":0.0,
"formula":"C9H10O4C5H8n",
"annotation":{
"CHEBI":[
"CHEBI:16389"
],
"kegg.compound":[
"C00399"
],
"pubchem.compound":[
"3689"
]
}
},
{
"id":"q[m]",
"name":"Ubiquinone",
"compartment":"m",
"charge":0.0,
"formula":"C9H10O4C5H8n",
"annotation":{
"CHEBI":[
"CHEBI:16389"
],
"kegg.compound":[
"C00399"
],
"pubchem.compound":[
"3689"
]
}
},
{
"id":"qh2[c]",
"name":"Ubiquinol",
"compartment":"c",
"charge":0.0,
"formula":"C9H12O4C5H8n",
"annotation":{
"CHEBI":[
"CHEBI:17976"
],
"kegg.compound":[
"C15603"
],
"pubchem.compound":[
"3680"
]
}
},
{
"id":"qh2[m]",
"name":"Ubiquinol",
"compartment":"m",
"charge":0.0,
"formula":"C9H12O4C5H8n",
"annotation":{
"CHEBI":[
"CHEBI:17976"
],
"kegg.compound":[
"C15603"
],
"pubchem.compound":[
"3680"
]
}
},
{
"id":"r-thbp[c]",
"name":"Tetrahydrobiopterin (sapropterin)",
"compartment":"c",
"charge":0.0,
"formula":"C9H15N5O3",
"annotation":{
"CHEBI":[
"CHEBI:59560"
],
"inchi":[
"1S/C9H15N5O3/c1-3(15)6(16)4-2-11-7-5(12-4)8(17)14-9(10)13-7/h3-4,6,12,15-16H,2H2,1H3,(H4,10,11,13,14,17)/t3-,4+,6-/m0/s1"
],
"kegg.compound":[
"C00272"
],
"pubchem.compound":[
"3570"
]
}
},
{
"id":"r15bp[c]",
"name":"D-ribose 1,5-bisphosphate",
"compartment":"c",
"charge":-4.0,
"formula":"C5H8O11P2",
"annotation":{
"CHEBI":[
"CHEBI:17994"
],
"inchi":[
"1S/C5H12O11P2/c6-3-2(1-14-17(8,9)10)15-5(4(3)7)16-18(11,12)13/h2-7H,1H2,(H2,8,9,10)(H2,11,12,13)/t2-,3-,4-,5?/m1/s1"
],
"kegg.compound":[
"C01151"
],
"pubchem.compound":[
"4380"
]
}
},
{
"id":"r1p[c]",
"name":"alpha-D-Ribose 1-phosphate",
"compartment":"c",
"charge":-2.0,
"formula":"C5H9O8P",
"annotation":{
"CHEBI":[
"CHEBI:16300"
],
"inchi":[
"1S/C5H11O8P/c6-1-2-3(7)4(8)5(12-2)13-14(9,10)11/h2-8H,1H2,(H2,9,10,11)/t2-,3-,4-,5-/m1/s1"
],
"kegg.compound":[
"C00620"
],
"pubchem.compound":[
"3894"
]
}
},
{
"id":"r1p[e]",
"name":"alpha-D-Ribose 1-phosphate",
"compartment":"e",
"charge":-2.0,
"formula":"C5H9O8P",
"annotation":{
"CHEBI":[
"CHEBI:16300"
],
"inchi":[
"1S/C5H11O8P/c6-1-2-3(7)4(8)5(12-2)13-14(9,10)11/h2-8H,1H2,(H2,9,10,11)/t2-,3-,4-,5-/m1/s1"
],
"kegg.compound":[
"C00620"
],
"pubchem.compound":[
"3894"
]
}
},
{
"id":"r5p[c]",
"name":"alpha-D-Ribose 5-phosphate",
"compartment":"c",
"charge":-2.0,
"formula":"C5H9O8P",
"annotation":{
"CHEBI":[
"CHEBI:17797"
],
"inchi":[
"1S/C5H11O8P/c6-1-3(7)5(9)4(8)2-13-14(10,11)12/h1,3-5,7-9H,2H2,(H2,10,11,12)/t3-,4+,5-/m0/s1"
],
"kegg.compound":[
"C00117"
],
"pubchem.compound":[
"3417"
]
}
},
{
"id":"rib-D[c]",
"name":"D-Ribose",
"compartment":"c",
"charge":0.0,
"formula":"C5H10O5",
"annotation":{
"CHEBI":[
"CHEBI:47013"
],
"inchi":[
"1S/C5H10O5/c6-1-2-3(7)4(8)5(9)10-2/h2-9H,1H2/t2-,3-,4-,5?/m1/s1"
],
"kegg.compound":[
"C00121"
],
"pubchem.compound":[
"3421"
]
}
},
{
"id":"rib-D[e]",
"name":"D-Ribose",
"compartment":"e",
"charge":0.0,
"formula":"C5H10O5",
"annotation":{
"CHEBI":[
"CHEBI:47013"
],
"inchi":[
"1S/C5H10O5/c6-1-2-3(7)4(8)5(9)10-2/h2-9H,1H2/t2-,3-,4-,5?/m1/s1"
],
"kegg.compound":[
"C00121"
],
"pubchem.compound":[
"3421"
]
}
},
{
"id":"ribflv[c]",
"name":"Riboflavin",
"compartment":"c",
"charge":-1.0,
"formula":"C17H19N4O6",
"annotation":{
"CHEBI":[
"CHEBI:17015"
],
"inchi":[
"1S/C17H20N4O6/c1-7-3-9-10(4-8(7)2)21(5-11(23)14(25)12(24)6-22)15-13(18-9)16(26)20-17(27)19-15/h3-4,11-12,14,22-25H,5-6H2,1-2H3,(H,20,26,27)/t11-,12+,14-/m0/s1"
],
"kegg.compound":[
"C00255"
],
"pubchem.compound":[
"3554"
]
}
},
{
"id":"ribflv[e]",
"name":"Riboflavin",
"compartment":"e",
"charge":-1.0,
"formula":"C17H19N4O6",
"annotation":{
"CHEBI":[
"CHEBI:17015"
],
"inchi":[
"1S/C17H20N4O6/c1-7-3-9-10(4-8(7)2)21(5-11(23)14(25)12(24)6-22)15-13(18-9)16(26)20-17(27)19-15/h3-4,11-12,14,22-25H,5-6H2,1-2H3,(H,20,26,27)/t11-,12+,14-/m0/s1"
],
"kegg.compound":[
"C00255"
],
"pubchem.compound":[
"3554"
]
}
},
{
"id":"ru5p-D[c]",
"name":"D-Ribulose 5-phosphate",
"compartment":"c",
"charge":-2.0,
"formula":"C5H9O8P",
"annotation":{
"CHEBI":[
"CHEBI:17363"
],
"inchi":[
"1S/C5H11O8P/c6-1-3(7)5(9)4(8)2-13-14(10,11)12/h4-6,8-9H,1-2H2,(H2,10,11,12)/t4-,5+/m1/s1"
],
"kegg.compound":[
"C00199"
],
"pubchem.compound":[
"3499"
]
}
},
{
"id":"s7p[c]",
"name":"Sedoheptulose 7-phosphate",
"compartment":"c",
"charge":-2.0,
"formula":"C7H13O10P",
"annotation":{
"CHEBI":[
"CHEBI:15721"
],
"inchi":[
"1S/C7H15O10P/c8-1-3(9)5(11)7(13)6(12)4(10)2-17-18(14,15)16/h4-8,10-13H,1-2H2,(H2,14,15,16)/t4-,5-,6-,7+/m1/s1"
],
"kegg.compound":[
"C05382"
],
"pubchem.compound":[
"7756"
]
}
},
{
"id":"ser[c]",
"name":"L-Serine",
"compartment":"c",
"charge":0.0,
"formula":"C3H7NO3",
"annotation":{
"CHEBI":[
"CHEBI:17115"
],
"inchi":[
"1S/C3H7NO3/c4-2(1-5)3(6)7/h2,5H,1,4H2,(H,6,7)/t2-/m0/s1"
],
"kegg.compound":[
"C00065"
],
"pubchem.compound":[
"3365"
]
}
},
{
"id":"ser[e]",
"name":"L-Serine",
"compartment":"e",
"charge":0.0,
"formula":"C3H7NO3",
"annotation":{
"CHEBI":[
"CHEBI:17115"
],
"inchi":[
"1S/C3H7NO3/c4-2(1-5)3(6)7/h2,5H,1,4H2,(H,6,7)/t2-/m0/s1"
],
"kegg.compound":[
"C00065"
],
"pubchem.compound":[
"3365"
]
}
},
{
"id":"sng3p[c]",
"name":"sn-Glycerol 3-phosphate",
"compartment":"c",
"charge":-2.0,
"formula":"C3H7O6P",
"annotation":{
"CHEBI":[
"CHEBI:15978"
],
"inchi":[
"1S/C3H9O6P/c4-1-3(5)2-9-10(6,7)8/h3-5H,1-2H2,(H2,6,7,8)/t3-/m1/s1"
],
"kegg.compound":[
"C00093"
],
"pubchem.compound":[
"3393"
]
}
},
{
"id":"ssa[c]",
"name":"succinic semialdehyde",
"compartment":"c",
"charge":0.0,
"formula":"C4H6O3",
"annotation":{
"CHEBI":[
"CHEBI:16265"
],
"inchi":[
"1S/C4H6O3/c5-3-1-2-4(6)7/h3H,1-2H2,(H,6,7)"
],
"kegg.compound":[
"C00232"
],
"pubchem.compound":[
"3531"
]
}
},
{
"id":"starch[c]",
"name":"Total Starch",
"compartment":"c",
"charge":0.0,
"formula":"X"
},
{
"id":"stearate[c]",
"name":"stearate",
"compartment":"c",
"charge":0.0,
"formula":"C18H35O2",
"annotation":{
"CHEBI":[
"CHEBI:25629"
],
"kegg.compound":[
"C01530"
],
"pubchem.compound":[
"3033836"
]
}
},
{
"id":"stearoylcoa[c]",
"name":"stearoyl-CoA",
"compartment":"c",
"charge":0.0,
"formula":"C39H66N7O17P3S",
"annotation":{
"CHEBI":[
"CHEBI:57394"
],
"kegg.compound":[
"C00412"
],
"pubchem.compound":[
"45266614"
]
}
},
{
"id":"succ[c]",
"name":"Succinate",
"compartment":"c",
"charge":-2.0,
"formula":"C4H4O4",
"annotation":{
"CHEBI":[
"CHEBI:15741"
],
"inchi":[
"1S/C4H6O4/c5-3(6)1-2-4(7)8/h1-2H2,(H,5,6)(H,7,8)"
],
"kegg.compound":[
"C00042"
],
"pubchem.compound":[
"3344"
]
}
},
{
"id":"succ[m]",
"name":"Succinate",
"compartment":"m",
"charge":-2.0,
"formula":"C4H4O4",
"annotation":{
"CHEBI":[
"CHEBI:15741"
],
"inchi":[
"1S/C4H6O4/c5-3(6)1-2-4(7)8/h1-2H2,(H,5,6)(H,7,8)"
],
"kegg.compound":[
"C00042"
],
"pubchem.compound":[
"3344"
]
}
},
{
"id":"succoa[c]",
"name":"Succinyl-CoA",
"compartment":"c",
"charge":-5.0,
"formula":"C25H35N7O19P3S",
"annotation":{
"CHEBI":[
"CHEBI:15380"
],
"inchi":[
"1S/C25H40N7O19P3S/c1-25(2,20(38)23(39)28-6-5-14(33)27-7-8-55-16(36)4-3-15(34)35)10-48-54(45,46)51-53(43,44)47-9-13-19(50-52(40,41)42)18(37)24(49-13)32-12-31-17-21(26)29-11-30-22(17)32/h11-13,18-20,24,37-38H,3-10H2,1-2H3,(H,27,33)(H,28,39)(H,34,35)(H,43,44)(H,45,46)(H2,26,29,30)(H2,40,41,42)/t13-,18-,19-,20+,24-/m1/s1"
],
"kegg.compound":[
"C00091"
],
"pubchem.compound":[
"3391"
]
}
},
{
"id":"succoa[m]",
"name":"Succinyl-CoA",
"compartment":"m",
"charge":-5.0,
"formula":"C25H35N7O19P3S",
"annotation":{
"CHEBI":[
"CHEBI:15380"
],
"inchi":[
"1S/C25H40N7O19P3S/c1-25(2,20(38)23(39)28-6-5-14(33)27-7-8-55-16(36)4-3-15(34)35)10-48-54(45,46)51-53(43,44)47-9-13-19(50-52(40,41)42)18(37)24(49-13)32-12-31-17-21(26)29-11-30-22(17)32/h11-13,18-20,24,37-38H,3-10H2,1-2H3,(H,27,33)(H,28,39)(H,34,35)(H,43,44)(H,45,46)(H2,26,29,30)(H2,40,41,42)/t13-,18-,19-,20+,24-/m1/s1"
],
"kegg.compound":[
"C00091"
],
"pubchem.compound":[
"3391"
]
}
},
{
"id":"sucr[c]",
"name":"sucrose",
"compartment":"c",
"charge":0.0,
"formula":"C12H22O11",
"annotation":{
"CHEBI":[
"CHEBI:17992"
],
"inchi":[
"1S/C12H22O11/c13-1-4-6(16)8(18)9(19)11(21-4)23-12(3-15)10(20)7(17)5(2-14)22-12/h4-11,13-20H,1-3H2/t4-,5-,6-,7-,8+,9-,10+,11-,12+/m1/s1"
],
"kegg.compound":[
"C00089"
],
"pubchem.compound":[
"3389"
]
}
},
{
"id":"sucr[e]",
"name":"sucrose",
"compartment":"e",
"charge":0.0,
"formula":"C12H22O11",
"annotation":{
"CHEBI":[
"CHEBI:17992"
],
"inchi":[
"1S/C12H22O11/c13-1-4-6(16)8(18)9(19)11(21-4)23-12(3-15)10(20)7(17)5(2-14)22-12/h4-11,13-20H,1-3H2/t4-,5-,6-,7-,8+,9-,10+,11-,12+/m1/s1"
],
"kegg.compound":[
"C00089"
],
"pubchem.compound":[
"3389"
]
}
},
{
"id":"sugar[c]",
"name":"Total Sugars",
"compartment":"c",
"charge":0.0,
"formula":"X"
},
{
"id":"t6p[c]",
"name":"Trehalose 6-phosphate",
"compartment":"c",
"charge":-2.0,
"formula":"C12H21O14P",
"annotation":{
"CHEBI":[
"CHEBI:18283"
],
"inchi":[
"1S/C12H23O14P/c13-1-3-5(14)7(16)9(18)11(24-3)26-12-10(19)8(17)6(15)4(25-12)2-23-27(20,21)22/h3-19H,1-2H2,(H2,20,21,22)/t3-,4-,5-,6-,7+,8+,9-,10-,11-,12-/m1/s1"
],
"kegg.compound":[
"C00689"
],
"pubchem.compound":[
"3958"
]
}
},
{
"id":"tag12-0-14-0-16-0[c]",
"name":"triglyceride (1-12:0, 2-14:0, 3-16:0), TAG(12:0/14:0/16:0)",
"compartment":"c",
"charge":0.0,
"formula":"C45H86O6",
"annotation":{
"kegg.compound":[
"C00422"
],
"pubchem.compound":[
"56937001"
]
}
},
{
"id":"tag16-0-18-1-18-0[c]",
"name":"triglyceride (1-16:0, 2-18:1, 3-18:0), TAG(16:0/18:1/18:0)",
"compartment":"c",
"charge":0.0,
"formula":"C57H108O6",
"annotation":{
"CHEBI":[
"CHEBI:88998"
],
"kegg.compound":[
"C00422"
]
}
},
{
"id":"tag16-1-18-1-18-2[c]",
"name":"triglyceride (1-16:1, 2-18:1, 3-18:2), TAG(16:1/18:1/18:2)",
"compartment":"c",
"charge":0.0,
"formula":"C55H98O6",
"annotation":{
"CHEBI":[
"CHEBI:90073"
],
"kegg.compound":[
"C00422"
],
"pubchem.compound":[
"25240364"
]
}
},
{
"id":"tag[c]",
"name":"Triglyceride",
"compartment":"c",
"charge":0.0,
"formula":"C6H5O6R3",
"annotation":{
"CHEBI":[
"CHEBI:17855"
],
"kegg.compound":[
"C00422"
],
"pubchem.compound":[
"3712"
]
}
},
{
"id":"thpp[c]",
"name":"Thiamine diphosphate",
"compartment":"c",
"charge":1.0,
"formula":"C12H19N4O7P2S",
"annotation":{
"CHEBI":[
"CHEBI:9532"
],
"inchi":[
"1S/C12H18N4O7P2S/c1-8-11(3-4-22-25(20,21)23-24(17,18)19)26-7-16(8)6-10-5-14-9(2)15-12(10)13/h5,7H,3-4,6H2,1-2H3,(H4-,13,14,15,17,18,19,20,21)/p+1"
],
"kegg.compound":[
"C00068"
],
"pubchem.compound":[
"3368"
]
}
},
{
"id":"thr[c]",
"name":"L-Threonine",
"compartment":"c",
"charge":0.0,
"formula":"C4H9NO3",
"annotation":{
"CHEBI":[
"CHEBI:16857"
],
"inchi":[
"1S/C4H9NO3/c1-2(6)3(5)4(7)8/h2-3,6H,5H2,1H3,(H,7,8)/t2-,3+/m1/s1"
],
"kegg.compound":[
"C00188"
],
"pubchem.compound":[
"3488"
]
}
},
{
"id":"thr[e]",
"name":"L-Threonine",
"compartment":"e",
"charge":0.0,
"formula":"C4H9NO3",
"annotation":{
"CHEBI":[
"CHEBI:16857"
],
"inchi":[
"1S/C4H9NO3/c1-2(6)3(5)4(7)8/h2-3,6H,5H2,1H3,(H,7,8)/t2-,3+/m1/s1"
],
"kegg.compound":[
"C00188"
],
"pubchem.compound":[
"3488"
]
}
},
{
"id":"tre[c]",
"name":"Trehalose",
"compartment":"c",
"charge":0.0,
"formula":"C12H22O11",
"annotation":{
"CHEBI":[
"CHEBI:16551"
],
"inchi":[
"1S/C12H22O11/c13-1-3-5(15)7(17)9(19)11(21-3)23-12-10(20)8(18)6(16)4(2-14)22-12/h3-20H,1-2H2/t3-,4-,5-,6-,7+,8+,9-,10-,11-,12-/m1/s1"
],
"kegg.compound":[
"C01083"
],
"pubchem.compound":[
"4320"
]
}
},
{
"id":"tre[e]",
"name":"Trehalose",
"compartment":"e",
"charge":0.0,
"formula":"C12H22O11",
"annotation":{
"CHEBI":[
"CHEBI:16551"
],
"inchi":[
"1S/C12H22O11/c13-1-3-5(15)7(17)9(19)11(21-3)23-12-10(20)8(18)6(16)4(2-14)22-12/h3-20H,1-2H2/t3-,4-,5-,6-,7+,8+,9-,10-,11-,12-/m1/s1"
],
"kegg.compound":[
"C01083"
],
"pubchem.compound":[
"4320"
]
}
},
{
"id":"trp[c]",
"name":"L-Tryptophane",
"compartment":"c",
"charge":0.0,
"formula":"C11H12N2O2",
"annotation":{
"CHEBI":[
"CHEBI:16828"
],
"inchi":[
"1S/C11H12N2O2/c12-9(11(14)15)5-7-6-13-10-4-2-1-3-8(7)10/h1-4,6,9,13H,5,12H2,(H,14,15)/t9-/m0/s1"
],
"kegg.compound":[
"C00078"
],
"pubchem.compound":[
"3378"
]
}
},
{
"id":"trp[e]",
"name":"L-Tryptophane",
"compartment":"e",
"charge":0.0,
"formula":"C11H12N2O2",
"annotation":{
"CHEBI":[
"CHEBI:16828"
],
"inchi":[
"1S/C11H12N2O2/c12-9(11(14)15)5-7-6-13-10-4-2-1-3-8(7)10/h1-4,6,9,13H,5,12H2,(H,14,15)/t9-/m0/s1"
],
"kegg.compound":[
"C00078"
],
"pubchem.compound":[
"3378"
]
}
},
{
"id":"tyr[c]",
"name":"L-Tyrosine",
"compartment":"c",
"charge":0.0,
"formula":"C9H11NO3",
"annotation":{
"CHEBI":[
"CHEBI:17895"
],
"inchi":[
"1S/C9H11NO3/c10-8(9(12)13)5-6-1-3-7(11)4-2-6/h1-4,8,11H,5,10H2,(H,12,13)/t8-/m0/s1"
],
"kegg.compound":[
"C00082"
],
"pubchem.compound":[
"3382"
]
}
},
{
"id":"tyr[e]",
"name":"L-Tyrosine",
"compartment":"e",
"charge":0.0,
"formula":"C9H11NO3",
"annotation":{
"CHEBI":[
"CHEBI:17895"
],
"inchi":[
"1S/C9H11NO3/c10-8(9(12)13)5-6-1-3-7(11)4-2-6/h1-4,8,11H,5,10H2,(H,12,13)/t8-/m0/s1"
],
"kegg.compound":[
"C00082"
],
"pubchem.compound":[
"3382"
]
}
},
{
"id":"udp-glc[c]",
"name":"Uridine diphosphate glucose",
"compartment":"c",
"charge":-2.0,
"formula":"C15H22N2O17P2",
"annotation":{
"inchi":[
"1S/C15H24N2O17P2/c18-3-5-8(20)10(22)12(24)14(32-5)33-36(28,29)34-35(26,27)30-4-6-9(21)11(23)13(31-6)17-2-1-7(19)16-15(17)25/h1-2,5-6,8-14,18,20-24H,3-4H2,(H,26,27)(H,28,29)(H,16,19,25)/t5-,6-,8-,9-,10+,11-,12-,13-,14?/m1/s1"
],
"kegg.compound":[
"C00029"
],
"pubchem.compound":[
"3331"
]
}
},
{
"id":"udp[c]",
"name":"Uridine 5'-diphosphate",
"compartment":"c",
"charge":-3.0,
"formula":"C9H11N2O12P2",
"annotation":{
"CHEBI":[
"CHEBI:17659"
],
"inchi":[
"1S/C9H14N2O12P2/c12-5-1-2-11(9(15)10-5)8-7(14)6(13)4(22-8)3-21-25(19,20)23-24(16,17)18/h1-2,4,6-8,13-14H,3H2,(H,19,20)(H,10,12,15)(H2,16,17,18)/t4-,6-,7-,8-/m1/s1"
],
"kegg.compound":[
"C00015"
],
"pubchem.compound":[
"3317"
]
}
},
{
"id":"ump[c]",
"name":"Uridine 5'-monophosphate",
"compartment":"c",
"charge":0.0,
"formula":"C9H13N2O9P",
"annotation":{
"CHEBI":[
"CHEBI:16695"
],
"inchi":[
"1S/C9H13N2O9P/c12-5-1-2-11(9(15)10-5)8-7(14)6(13)4(20-8)3-19-21(16,17)18/h1-2,4,6-8,13-14H,3H2,(H,10,12,15)(H2,16,17,18)/t4-,6-,7-,8-/m1/s1"
],
"kegg.compound":[
"C00105"
],
"pubchem.compound":[
"3405"
]
}
},
{
"id":"urd[c]",
"name":"Uridine",
"compartment":"c",
"charge":0.0,
"formula":"C9H12N2O6",
"annotation":{
"CHEBI":[
"CHEBI:16704"
],
"inchi":[
"1S/C9H12N2O6/c12-3-4-6(14)7(15)8(17-4)11-2-1-5(13)10-9(11)16/h1-2,4,6-8,12,14-15H,3H2,(H,10,13,16)/t4-,6-,7-,8-/m1/s1"
],
"kegg.compound":[
"C00299"
],
"pubchem.compound":[
"3593"
]
}
},
{
"id":"urd[e]",
"name":"Uridine",
"compartment":"e",
"charge":0.0,
"formula":"C9H12N2O6",
"annotation":{
"CHEBI":[
"CHEBI:16704"
],
"inchi":[
"1S/C9H12N2O6/c12-3-4-6(14)7(15)8(17-4)11-2-1-5(13)10-9(11)16/h1-2,4,6-8,12,14-15H,3H2,(H,10,13,16)/t4-,6-,7-,8-/m1/s1"
],
"kegg.compound":[
"C00299"
],
"pubchem.compound":[
"3593"
]
}
},
{
"id":"urea[c]",
"name":"Urea",
"compartment":"c",
"charge":0.0,
"formula":"CH4N2O",
"annotation":{
"CHEBI":[
"CHEBI:16199"
],
"inchi":[
"1S/CH4N2O/c2-1(3)4/h(H4,2,3,4)"
],
"kegg.compound":[
"C00086"
],
"pubchem.compound":[
"3386"
]
}
},
{
"id":"urea[e]",
"name":"Urea",
"compartment":"e",
"charge":0.0,
"formula":"CH4N2O",
"annotation":{
"CHEBI":[
"CHEBI:16199"
],
"inchi":[
"1S/CH4N2O/c2-1(3)4/h(H4,2,3,4)"
],
"kegg.compound":[
"C00086"
],
"pubchem.compound":[
"3386"
]
}
},
{
"id":"utp[c]",
"name":"Uridine 5'-triphosphate",
"compartment":"c",
"charge":-4.0,
"formula":"C9H11N2O15P3",
"annotation":{
"CHEBI":[
"CHEBI:15713"
],
"inchi":[
"1S/C9H15N2O15P3/c12-5-1-2-11(9(15)10-5)8-7(14)6(13)4(24-8)3-23-28(19,20)26-29(21,22)25-27(16,17)18/h1-2,4,6-8,13-14H,3H2,(H,19,20)(H,21,22)(H,10,12,15)(H2,16,17,18)/t4-,6-,7-,8-/m1/s1"
],
"kegg.compound":[
"C00075"
],
"pubchem.compound":[
"3375"
]
}
},
{
"id":"val[c]",
"name":"L-Valine",
"compartment":"c",
"charge":0.0,
"formula":"C5H11NO2",
"annotation":{
"CHEBI":[
"CHEBI:16414"
],
"inchi":[
"1S/C5H11NO2/c1-3(2)4(6)5(7)8/h3-4H,6H2,1-2H3,(H,7,8)/t4-/m0/s1"
],
"kegg.compound":[
"C00183"
],
"pubchem.compound":[
"3483"
]
}
},
{
"id":"val[e]",
"name":"L-Valine",
"compartment":"e",
"charge":0.0,
"formula":"C5H11NO2",
"annotation":{
"CHEBI":[
"CHEBI:16414"
],
"inchi":[
"1S/C5H11NO2/c1-3(2)4(6)5(7)8/h3-4H,6H2,1-2H3,(H,7,8)/t4-/m0/s1"
],
"kegg.compound":[
"C00183"
],
"pubchem.compound":[
"3483"
]
}
},
{
"id":"xmp[c]",
"name":"Xanthosine 5'-phosphate",
"compartment":"c",
"charge":-2.0,
"formula":"C10H11N4O9P",
"annotation":{
"CHEBI":[
"CHEBI:15652"
],
"inchi":[
"1S/C10H13N4O9P/c15-5-3(1-22-24(19,20)21)23-9(6(5)16)14-2-11-4-7(14)12-10(18)13-8(4)17/h2-3,5-6,9,15-16H,1H2,(H2,19,20,21)(H2,12,13,17,18)/t3-,5-,6-,9-/m1/s1"
],
"kegg.compound":[
"C00655"
],
"pubchem.compound":[
"3925"
]
}
},
{
"id":"xu5p-D[c]",
"name":"D-Xylulose 5-phosphate",
"compartment":"c",
"charge":-2.0,
"formula":"C5H9O8P",
"annotation":{
"CHEBI":[
"CHEBI:16332"
],
"inchi":[
"1S/C5H11O8P/c6-1-3(7)5(9)4(8)2-13-14(10,11)12/h4-6,8-9H,1-2H2,(H2,10,11,12)/t4-,5-/m1/s1"
],
"kegg.compound":[
"C00231"
],
"pubchem.compound":[
"3530"
]
}
}
],
"reactions":[
{
"id":"CBPS",
"name":"carbamoyl-phosphate synthase (glutamine-hydrolysing)",
"metabolites":{
"adp[c]":2.0,
"atp[c]":-2.0,
"cbp[c]":1.0,
"gln-L[c]":-1.0,
"glu-L[c]":1.0,
"h2o[c]":-1.0,
"h[c]":2.0,
"hco3[c]":-1.0,
"pi[c]":1.0
},
"lower_bound":0.0,
"upper_bound":1000.0,
"gene_reaction_rule":"XP_037918952.1",
"subsystem":"Alanine, aspartate and glutamate metabolism",
"notes":{
"Confidence Level":"0.0",
"NOTES":"KEGG: added 1 h to the right side // BioCyc: deleted 1 h on the right side"
},
"annotation":{
"ec-code":[
"6,3,5,5"
]
}
},
{
"id":"ABTA",
"name":"4-aminobutyrate transaminase (GABA transaminase)",
"metabolites":{
"4abut[c]":-1.0,
"akg[c]":-1.0,
"glu-L[c]":1.0,
"h[c]":-2.0,
"ssa[c]":1.0
},
"lower_bound":-1000.0,
"upper_bound":1000.0,
"gene_reaction_rule":"XP_037920740.1 or XP_037904592.1 or XP_037919934.1 or XP_037905604.1",
"subsystem":"Alanine, aspartate and glutamate metabolism",
"notes":{
"Confidence Level":"0.0",
"NOTES":"added 2 h to have a balanced reaction // rev",
"References":"13654294"
},
"annotation":{
"ec-code":[
"2,6,1,19"
]
}
},
{
"id":"AGT_1",
"name":"alanine-glyoxylate transaminase",
"metabolites":{
"ala[c]":-1.0,
"glx[c]":-1.0,
"gly[c]":1.0,
"pyr[c]":1.0
},
"lower_bound":-1000.0,
"upper_bound":1000.0,
"gene_reaction_rule":"XP_037904592.1 or XP_037902493.1",
"subsystem":"Alanine, aspartate and glutamate metabolism",
"notes":{
"Confidence Level":"0.0"
},
"annotation":{
"ec-code":[
"2,6,1,44"
]
}
},
{
"id":"ATCase",
"name":"aspartate carbamoyltransferase",
"metabolites":{
"asp[c]":-1.0,
"cbasp[c]":1.0,
"cbp[c]":-1.0,
"h[c]":2.0,
"pi[c]":1.0
},
"lower_bound":0.0,
"upper_bound":1000.0,
"gene_reaction_rule":"XP_037918952.1",
"subsystem":"Alanine, aspartate and glutamate metabolism",
"notes":{
"Confidence Level":"0.0",
"NOTES":"BioCyc: rev // lit,: rev // added 2 h to have a balanced reaction",
"References":"13319326"
},
"annotation":{
"ec-code":[
"2,1,3,2"
]
}
},
{
"id":"ADSS",
"name":"adenylosuccinate synthase",
"metabolites":{
"asp[c]":-1.0,
"dcamp[c]":1.0,
"gdp[c]":1.0,
"gtp[c]":-1.0,
"h[c]":3.0,
"imp[c]":-1.0,
"pi[c]":1.0
},
"lower_bound":0.0,
"upper_bound":1000.0,
"gene_reaction_rule":"XP_037909924.1 or XP_037909925.1",
"subsystem":"Alanine, aspartate and glutamate metabolism",
"notes":{
"Confidence Level":"0.0"
},
"annotation":{
"ec-code":[
"6,3,4,4"
]
}
},
{
"id":"AO",
"name":"D-aspartate oxidase",
"metabolites":{
"asp-D[c]":-1.0,
"h2o2[c]":1.0,
"h2o[c]":-1.0,
"h[c]":2.0,
"nh3[c]":1.0,
"o2[c]":-1.0,
"oaa[c]":1.0
},
"lower_bound":0.0,
"upper_bound":1000.0,
"gene_reaction_rule":"XP_037904091.1 or XP_037915358.1",
"subsystem":"Alanine, aspartate and glutamate metabolism",
"notes":{
"Confidence Level":"0.0",
"NOTES":"added h to have a balanced reaction"
},
"annotation":{
"ec-code":[
"1,4,3,1"
]
}
},
{
"id":"AS",
"name":"asparagine synthase (glutamine-hydrolysing)",
"metabolites":{
"amp[c]":1.0,
"asn[c]":1.0,
"asp[c]":-1.0,
"atp[c]":-1.0,
"gln-L[c]":-1.0,
"glu-L[c]":1.0,
"h2o[c]":-1.0,
"h[c]":2.0,
"ppi[c]":1.0
},
"lower_bound":0.0,
"upper_bound":1000.0,
"gene_reaction_rule":"XP_037907205.1 or XP_037907206.1 or XP_037907207.1 or XP_037906453.1 or XP_037907413.1",
"subsystem":"Alanine, aspartate and glutamate metabolism",
"notes":{
"Confidence Level":"0.0"
},
"annotation":{
"ec-code":[
"6,3,5,4"
]
}
},
{
"id":"ADSLR",
"name":"adenylosuccinate lyase",
"metabolites":{
"amp[c]":1.0,
"dcamp[c]":-1.0,
"fum[c]":1.0
},
"lower_bound":0.0,
"upper_bound":1000.0,
"gene_reaction_rule":"XP_037909636.1",
"subsystem":"Alanine, aspartate and glutamate metabolism",
"notes":{
"Confidence Level":"0.0",
"NOTES":"BioCyc: irr // Lit,: rev",
"References":"13366975"
},
"annotation":{
"ec-code":[
"4,3,2,2"
]
}
},
{
"id":"GF6PTA",
"name":"glutamine-fructose-6-phosphate transaminase",
"metabolites":{
"f6p[c]":-1.0,
"gam6p[c]":1.0,
"gln-L[c]":-1.0,
"glu-L[c]":1.0,
"h[c]":-1.0
},
"lower_bound":-1000.0,
"upper_bound":1000.0,
"gene_reaction_rule":"XP_037925595.1 or XP_037925592.1 or XP_037925593.1 or XP_037925591.1 or XP_037925590.1 or XP_037925588.1 or XP_037925589.1 or XP_037925587.1",
"subsystem":"Alanine, aspartate and glutamate metabolism",
"notes":{
"Confidence Level":"0.0",
"NOTES":"irr",
"References":"13827775"
},
"annotation":{
"ec-code":[
"2,6,1,16"
]
}
},
{
"id":"GLUSY",
"name":"glutamate synthase (NADH)",
"metabolites":{
"akg[c]":-1.0,
"gln-L[c]":-1.0,
"glu-L[c]":2.0,
"h[c]":-1.0,
"nad[c]":1.0,
"nadh[c]":-1.0
},
"lower_bound":0.0,
"upper_bound":1000.0,
"gene_reaction_rule":"",
"subsystem":"Alanine, aspartate and glutamate metabolism",
"notes":{
"Confidence Level":"0.0"
},
"annotation":{
"ec-code":[
"1,4,1,14"
]
}
},
{
"id":"GLUSX",
"name":"glutamate synthase (NADPH)",
"metabolites":{
"akg[c]":-1.0,
"gln-L[c]":-1.0,
"glu-L[c]":2.0,
"h[c]":-1.0,
"nadp[c]":1.0,
"nadph[c]":-1.0
},
"lower_bound":0.0,
"upper_bound":1000.0,
"gene_reaction_rule":"XP_037908860.1 or XP_037908861.1 or XP_037908862.1",
"subsystem":"Alanine, aspartate and glutamate metabolism",
"notes":{
"Confidence Level":"0.0"
},
"annotation":{
"ec-code":[
"1,4,1,13"
]
}
},
{
"id":"GLUDC",
"name":"glutamate decarboxylase",
"metabolites":{
"4abut[c]":1.0,
"co2[c]":1.0,
"glu-L[c]":-1.0
},
"lower_bound":0.0,
"upper_bound":1000.0,
"gene_reaction_rule":"XP_037908952.1 or XP_037908953.1 or XP_037908954.1 or XP_037908956.1 or XP_037908957.1 or XP_037908958.1 or XP_037908959.1 or XP_037908960.1 or XP_037910223.1",
"subsystem":"Alanine, aspartate and glutamate metabolism",
"notes":{
"Confidence Level":"0.0",
"NOTES":"deleted 1 h on the left side"
},
"annotation":{
"ec-code":[
"4,1,1,15"
]
}
},
{
"id":"OA_1",
"name":"omega-amidase[1]",
"metabolites":{
"2og[c]":-1.0,
"akg[c]":1.0,
"h2o[c]":-1.0,
"h[c]":1.0,
"nh3[c]":1.0
},
"lower_bound":-1000.0,
"upper_bound":1000.0,
"gene_reaction_rule":"XP_037910556.1 or XP_037913156.1 or XP_037910808.1 or XP_037918899.1",
"subsystem":"Alanine, aspartate and glutamate metabolism",
"notes":{
"Confidence Level":"0.0",
"NOTES":"unknown for biocyc // added h to have a balanced reaction"
},
"annotation":{
"ec-code":[
"3,5,1,3"
]
}
},
{
"id":"OA_2",
"name":"omega-amidase[2]",
"metabolites":{
"2os[c]":-1.0,
"h2o[c]":-1.0,
"h[c]":2.0,
"nh3[c]":1.0,
"oaa[c]":1.0
},
"lower_bound":-1000.0,
"upper_bound":1000.0,
"gene_reaction_rule":"XP_037910556.1 or XP_037913156.1 or XP_037910808.1 or XP_037918899.1",
"subsystem":"Alanine, aspartate and glutamate metabolism",
"notes":{
"Confidence Level":"0.0",
"NOTES":"unknown for biocyc // added 2 h to have a balanced reaction"
},
"annotation":{
"ec-code":[
"3,5,1,3"
]
}
},
{
"id":"SSALY",
"name":"succinate-semialdehyde dehydrogenase (NAD+)",
"metabolites":{
"asuccin[c]":1.0,
"h2o[c]":-1.0,
"h[c]":1.0,
"nad[c]":-1.0,
"nadh[c]":1.0,
"ssa[c]":-1.0
},
"lower_bound":0.0,
"upper_bound":1000.0,
"gene_reaction_rule":"XP_037914605.1 or XP_037924098.1 or XP_037922639.1 or XP_037922640.1 or XP_037924314.1 or XP_037924316.1 or XP_037924309.1 or XP_037923551.1 or XP_037912367.1 or XP_037921820.1",
"subsystem":"Alanine, aspartate and glutamate metabolism",
"notes":{
"Confidence Level":"0.0",
"NOTES":"BioCyc: irr // removed one h to have a balanced reaction"
},
"annotation":{
"ec-code":[
"1,2,1,24"
]
}
},
{
"id":"NO",
"name":"nitric-oxide synthase (NADPH)",
"metabolites":{
"L-cit[c]":2.0,
"arg[c]":-2.0,
"h2o[c]":4.0,
"h[c]":-3.0,
"nadp[c]":3.0,
"nadph[c]":-3.0,
"no[c]":2.0,
"o2[c]":-4.0
},
"lower_bound":0.0,
"upper_bound":1000.0,
"gene_reaction_rule":"",
"subsystem":"Arginine and Proline Metabolism",
"notes":{
"Confidence Level":"0.0"
},
"annotation":{
"ec-code":[
"1,14,13,39"
]
}
},
{
"id":"ARGAH",
"name":"L-arginine amidinohydrolase",
"metabolites":{
"L-orn[c]":1.0,
"arg[c]":-1.0,
"h2o[c]":-1.0,
"urea[c]":1.0
},
"lower_bound":0.0,
"upper_bound":1000.0,
"gene_reaction_rule":"XP_037917421.1",
"subsystem":"Arginine and Proline metabolism",
"notes":{
"Confidence Level":"0.0"
},
"annotation":{
"ec-code":[
"3,5,3,1"
]
}
},
{
"id":"g5sa_TO_p5c",
"name":"L-Glutamate 5-semialdehyde <=> (S)-1-Pyrroline-5-carboxylate + H2O",
"metabolites":{
"g5sa[c]":-1.0,
"h2o[c]":1.0,
"h[c]":1.0,
"p5c[c]":1.0
},
"lower_bound":-1000.0,
"upper_bound":1000.0,
"gene_reaction_rule":"",
"subsystem":"Arginine and Proline metabolism",
"notes":{
"Confidence Level":"0.0",
"NOTES":"model"
}
},
{
"id":"OAT",
"name":"ornithine aminotransferase",
"metabolites":{
"L-orn[c]":-1.0,
"akg[c]":-1.0,
"g5sa[c]":1.0,
"glu-L[c]":1.0,
"h[c]":-1.0
},
"lower_bound":-1000.0,
"upper_bound":1000.0,
"gene_reaction_rule":"XP_037920740.1",
"subsystem":"Arginine and Proline metabolism",
"notes":{
"Confidence Level":"0.0"
},
"annotation":{
"ec-code":[
"2,6,1,13"
]
}
},
{
"id":"P5CR",
"name":"pyrroline-5-carboxylate reductase",
"metabolites":{
"h[c]":-2.0,
"nad[c]":1.0,
"nadh[c]":-1.0,
"p5c[c]":-1.0,
"pro[c]":1.0
},
"lower_bound":0.0,
"upper_bound":1000.0,
"gene_reaction_rule":"XP_037910605.1 or XP_037913425.1 or XP_037913426.1 or XP_037913428.1 or XP_037913429.1 or XP_037913430.1 or XP_037903318.1",
"subsystem":"Arginine and Proline metabolism",
"notes":{
"Confidence Level":"0.0",
"References":"13502341"
},
"annotation":{
"ec-code":[
"1,5,1,2"
]
}
},
{
"id":"GLUD",
"name":"glutamate dehydrogenase [NAD+]",
"metabolites":{
"akg[c]":1.0,
"glu-L[c]":-1.0,
"h2o[c]":-1.0,
"h[c]":2.0,
"nad[c]":-1.0,
"nadh[c]":1.0,
"nh3[c]":1.0
},
"lower_bound":-1000.0,
"upper_bound":1000.0,
"gene_reaction_rule":"XP_037918806.1 or XP_037918804.1 or XP_037923538.1",
"subsystem":"Arginine Biosynthesis",
"notes":{
"Confidence Level":"0.0",
"NOTES":"added h to have a balanced reaction"
},
"annotation":{
"ec-code":[
"1,4,1,3"
]
}
},
{
"id":"GLUDX",
"name":"glutamate dehydrogenase [NAD(P)+]",
"metabolites":{
"akg[c]":1.0,
"glu-L[c]":-1.0,
"h2o[c]":-1.0,
"h[c]":2.0,
"nadp[c]":-1.0,
"nadph[c]":1.0,
"nh3[c]":1.0
},
"lower_bound":-1000.0,
"upper_bound":1000.0,
"gene_reaction_rule":"XP_037918806.1 or XP_037918804.1 or XP_037923538.1 or XP_037908860.1 or XP_037908861.1 or XP_037908862.1",
"subsystem":"Arginine Biosynthesis",
"notes":{
"Confidence Level":"0.0",
"NOTES":"added h to have a balanced reaction"
},
"annotation":{
"ec-code":[
"1,4,1,3"
]
}
},
{
"id":"ALOA",
"name":"N2-Acetyl-L-ornithine amidohydrolase",
"metabolites":{
"L-orn[c]":1.0,
"ac[c]":1.0,
"h2o[c]":-1.0,
"h[c]":1.0,
"nao[c]":-1.0
},
"lower_bound":-1000.0,
"upper_bound":1000.0,
"gene_reaction_rule":"XP_037921239.1 or XP_037921238.1",
"subsystem":"Arginine Biosynthesis",
"notes":{
"Confidence Level":"0.0",
"NOTES":"added h to have a balanced reaction || reaction uses derivative (biocyc shows overall reaction)"
},
"annotation":{
"ec-code":[
"3,5,1,14"
]
}
},
{
"id":"AGS",
"name":"N-acetylglutamate synthase",
"metabolites":{
"accoa[c]":-1.0,
"ag[c]":1.0,
"coa[c]":1.0,
"glu-L[c]":-1.0,
"h[c]":1.0
},
"lower_bound":0.0,
"upper_bound":1000.0,
"gene_reaction_rule":"XP_037913151.1",
"subsystem":"Arginine biosynthesis",
"notes":{
"Confidence Level":"0.0",
"NOTES":"in biocyc but not in kegg || lit, and biocyc say irr"
},
"annotation":{
"ec-code":[
"2,3,1,1"
]
}
},
{
"id":"ALT",
"name":"alanine transaminase",
"metabolites":{
"akg[c]":-1.0,
"ala[c]":-1.0,
"glu-L[c]":1.0,
"pyr[c]":1.0
},
"lower_bound":-1000.0,
"upper_bound":1000.0,
"gene_reaction_rule":"XP_037920909.1 or XP_037919174.1 or XP_037919853.1 or XP_037919175.1",
"subsystem":"Arginine Biosynthesis",
"notes":{
"Confidence Level":"0.0",
"NOTES":"added h to have a balanced reaction"
},
"annotation":{
"ec-code":[
"2,6,1,2"
]
}
},
{
"id":"AAT_1",
"name":"aspartate transaminase[1]",
"metabolites":{
"akg[c]":-1.0,
"asp[c]":-1.0,
"glu-L[c]":1.0,
"h[c]":1.0,
"oaa[c]":1.0
},
"lower_bound":-1000.0,
"upper_bound":1000.0,
"gene_reaction_rule":"XP_037923108.1 or XP_037923109.1 or XP_037923110.1 or XP_037920909.1 or XP_037914315.1 or XP_037908845.1",
"subsystem":"Arginine Biosynthesis",
"notes":{
"Confidence Level":"0.0"
},
"annotation":{
"ec-code":[
"2,6,1,1"
]
}
},
{
"id":"ASS",
"name":"argininosuccinate synthase",
"metabolites":{
"L-args[c]":1.0,
"L-cit[c]":-1.0,
"amp[c]":1.0,
"asp[c]":-1.0,
"atp[c]":-1.0,
"h[c]":1.0,
"ppi[c]":1.0
},
"lower_bound":0.0,
"upper_bound":1000.0,
"gene_reaction_rule":"XP_037918187.1",
"subsystem":"Arginine Biosynthesis",
"notes":{
"Confidence Level":"0.0",
"NOTES":"according biocyc irrevesibel; irrelevant for model"
},
"annotation":{
"ec-code":[
"6,3,4,5"
]
}
},
{
"id":"GLNS",
"name":"glutamine synthetase",
"metabolites":{
"adp[c]":1.0,
"atp[c]":-1.0,
"gln-L[c]":1.0,
"glu-L[c]":-1.0,
"nh3[c]":-1.0,
"pi[c]":1.0
},
"lower_bound":0.0,
"upper_bound":1000.0,
"gene_reaction_rule":"XP_037912578.1 or XP_037912586.1 or XP_037926559.1 or XP_037913620.1",
"subsystem":"Arginine Biosynthesis",
"notes":{
"Confidence Level":"0.0",
"NOTES":"nh3  + h or nh4 ???"
},
"annotation":{
"ec-code":[
"6,3,1,2"
]
}
},
{
"id":"OCT",
"name":"ornithine carbamoyltransferase",
"metabolites":{
"L-cit[c]":1.0,
"L-orn[c]":-1.0,
"cbp[c]":-1.0,
"pi[c]":1.0
},
"lower_bound":-1000.0,
"upper_bound":1000.0,
"gene_reaction_rule":"XP_037918952.1 or XP_037921843.1 or XP_037921836.1 or XP_037921816.1 or XP_037921797.1 or XP_037921826.1 or XP_037921807.1 or XP_037921851.1 or XP_037921859.1",
"subsystem":"Arginine Biosynthesis",
"notes":{
"Confidence Level":"0.0",
"NOTES":"deleted h for balance reaction || Brenda: most orga, say rev || Biocyc: irr"
},
"annotation":{
"ec-code":[
"2,1,3,3"
]
}
},
{
"id":"GLUN",
"name":"glutaminase",
"metabolites":{
"gln-L[c]":-1.0,
"glu-L[c]":1.0,
"h2o[c]":-1.0,
"h[c]":1.0,
"nh3[c]":1.0
},
"lower_bound":0.0,
"upper_bound":1000.0,
"gene_reaction_rule":"XP_037921843.1 or XP_037921836.1 or XP_037921816.1 or XP_037921797.1 or XP_037921826.1 or XP_037921807.1 or XP_037921851.1 or XP_037921859.1",
"subsystem":"Arginine Biosynthesis",
"notes":{
"Confidence Level":"0.0"
},
"annotation":{
"ec-code":[
"3,5,1,2"
]
}
},
{
"id":"GAT",
"name":"glutamate N-acetyltransferase",
"metabolites":{
"L-orn[c]":1.0,
"ag[c]":1.0,
"glu-L[c]":-1.0,
"h[c]":1.0,
"nao[c]":-1.0
},
"lower_bound":-1000.0,
"upper_bound":1000.0,
"gene_reaction_rule":"",
"subsystem":"Arginine biosynthesis",
"notes":{
"Confidence Level":"0.0",
"NOTES":"no lit, at the moment"
},
"annotation":{
"ec-code":[
"2,3,1,35"
]
}
},
{
"id":"ASL",
"name":"argininosuccinate lyase",
"metabolites":{
"L-args[c]":-1.0,
"arg[c]":1.0,
"fum[c]":1.0,
"h[c]":2.0
},
"lower_bound":0.0,
"upper_bound":1000.0,
"gene_reaction_rule":"XP_037913151.1",
"subsystem":"Arginine Biosynthesis",
"notes":{
"Confidence Level":"0.0",
"NOTES":"added h to have a balanced reaction"
},
"annotation":{
"ec-code":[
"4,3,2,1"
]
}
},
{
"id":"CS",
"name":"citrate synthase",
"metabolites":{
"accoa[m]":-1.0,
"cit[m]":1.0,
"coa[m]":1.0,
"h2o[m]":-1.0,
"h[m]":1.0,
"oaa[m]":-1.0
},
"lower_bound":0.0,
"upper_bound":1000.0,
"gene_reaction_rule":"XP_037914462.1",
"subsystem":"Citric Acid Cycle",
"notes":{
"Confidence Level":"1.0"
},
"annotation":{
"ec-code":[
"2,3,3,1"
]
}
},
{
"id":"ACONTb",
"name":"aconitase (half-reaction B, Isocitrate hydro-lyase)",
"metabolites":{
"acon-C[m]":-1.0,
"h2o[m]":-1.0,
"icit[m]":1.0
},
"lower_bound":-1000.0,
"upper_bound":1000.0,
"gene_reaction_rule":"XP_037910515.1 or XP_037906227.1",
"subsystem":"Citric Acid Cycle",
"notes":{
"Confidence Level":"4.0",
"References":"4403240 (not at library) // / 8643505"
},
"annotation":{
"ec-code":[
"4,2,1,3"
]
}
},
{
"id":"AKGDm",
"name":"2-Oxogluterate dehydrogenase",
"metabolites":{
"akg[m]":-1.0,
"co2[m]":1.0,
"coa[m]":-1.0,
"nad[m]":-1.0,
"nadh[m]":1.0,
"succoa[m]":1.0
},
"lower_bound":0.0,
"upper_bound":1000.0,
"gene_reaction_rule":"XP_037906358.1 or XP_037906357.1 or XP_037906356.1 or XP_037906354.1 or XP_037906355.1 or XP_037921992.1 or XP_037921993.1 or XP_037906066.1 or XP_037922392.1",
"subsystem":"Citric Acid Cycle",
"notes":{
"Confidence Level":"0.0"
},
"annotation":{
"ec-code":[
"1,2,4,2"
]
}
},
{
"id":"SUCOAS1m",
"name":"succinyl-CoA synthetase (ADP-forming)",
"metabolites":{
"adp[m]":1.0,
"atp[m]":-1.0,
"coa[m]":-1.0,
"pi[m]":1.0,
"succ[m]":-1.0,
"succoa[m]":1.0
},
"lower_bound":-1000.0,
"upper_bound":1000.0,
"gene_reaction_rule":"XP_037907554.1 or XP_037913750.1 or XP_037925256.1 or XP_037925255.1",
"subsystem":"Citric Acid Cycle",
"notes":{
"Confidence Level":"4.0",
"References":"16584578"
},
"annotation":{
"ec-code":[
"6,2,1,5"
]
}
},
{
"id":"ACONTa",
"name":"aconitase (half-reaction A, Citrate hydro-lyase)",
"metabolites":{
"acon-C[m]":1.0,
"cit[m]":-1.0,
"h2o[m]":1.0
},
"lower_bound":-1000.0,
"upper_bound":1000.0,
"gene_reaction_rule":"XP_037910515.1 or XP_037906227.1",
"subsystem":"Citric Acid Cycle",
"notes":{
"Confidence Level":"4.0",
"References":"4403240 (not at library) // / 8643505"
},
"annotation":{
"ec-code":[
"4,2,1,3"
]
}
},
{
"id":"FUM",
"name":"fumarase",
"metabolites":{
"fum[m]":-1.0,
"h2o[m]":-1.0,
"mal-L[m]":1.0
},
"lower_bound":-1000.0,
"upper_bound":1000.0,
"gene_reaction_rule":"XP_037914281.1 or XP_037914282.1 or XP_037914283.1",
"subsystem":"Citric Acid Cycle",
"notes":{
"Confidence Level":"4.0",
"References":"142843"
},
"annotation":{
"ec-code":[
"4,2,1,2"
]
}
},
{
"id":"ICDHyr",
"name":"isocitrate dehydrogenase (NADP)",
"metabolites":{
"akg[m]":1.0,
"co2[m]":1.0,
"icit[m]":-1.0,
"nadp[m]":-1.0,
"nadph[m]":1.0
},
"lower_bound":-1000.0,
"upper_bound":1000.0,
"gene_reaction_rule":"XP_037905605.1 or XP_037905606.1 or XP_037905608.1 or XP_037913575.1 or XP_037918051.1",
"subsystem":"Citric Acid Cycle",
"notes":{
"Confidence Level":"4.0",
"References":"318370 //  16584578"
},
"annotation":{
"ec-code":[
"1,1,1,42"
]
}
},
{
"id":"MDH",
"name":"malate dehydrogenase",
"metabolites":{
"h[m]":1.0,
"mal-L[m]":-1.0,
"nad[m]":-1.0,
"nadh[m]":1.0,
"oaa[m]":1.0
},
"lower_bound":-1000.0,
"upper_bound":1000.0,
"gene_reaction_rule":"XP_037906719.1 or XP_037906720.1 or XP_037903933.1 or XP_037921352.1 or XP_037921357.1 or XP_037921361.1",
"subsystem":"Citric Acid Cycle",
"notes":{
"Confidence Level":"2.0",
"References":"9675555 //  3037203"
},
"annotation":{
"ec-code":[
"1,1,1,37"
]
}
},
{
"id":"SUCD1m",
"name":"succinate dehydrogenase",
"metabolites":{
"fum[m]":1.0,
"q[m]":-1.0,
"qh2[m]":1.0,
"succ[m]":-1.0
},
"lower_bound":-1000.0,
"upper_bound":1000.0,
"gene_reaction_rule":"XP_037917856.1 or XP_037915832.1 or XP_037926448.1",
"subsystem":"Citric Acid Cycle",
"notes":{
"Confidence Level":"0.0",
"NOTES":"Brenda: rev // Lehninger: rev"
},
"annotation":{
"ec-code":[
"1,3,5,1"
]
}
},
{
"id":"CGL",
"name":"cystathionine gamma-lyase",
"metabolites":{
"2obut[c]":1.0,
"cys[c]":1.0,
"cyst[c]":-1.0,
"h2o[c]":-1.0,
"h[c]":1.0,
"nh3[c]":1.0
},
"lower_bound":0.0,
"upper_bound":1000.0,
"gene_reaction_rule":"XP_037919985.1 or XP_037920407.1 or XP_037921709.1 or XP_037920406.1 or XP_037921339.1",
"subsystem":"Cysteine and Methionine Metabolism",
"notes":{
"Confidence Level":"0.0"
},
"annotation":{
"ec-code":[
"4,4,1,1"
]
}
},
{
"id":"HCYSMT",
"name":"homocysteine S-methyltransferase",
"metabolites":{
"h[c]":1.0,
"hcy[c]":-1.0,
"met[c]":2.0,
"mmet[c]":-1.0
},
"lower_bound":-1000.0,
"upper_bound":1000.0,
"gene_reaction_rule":"XP_037924047.1 or XP_037924038.1 or XP_037924056.1 or XP_037924064.1 or XP_037902732.1 or XP_037902733.1 or XP_037926852.1 or XP_037926853.1 or XP_037926854.1 or XP_037926855.1 or XP_037926444.1 or XP_037926849.1 or XP_037926850.1 or XP_037926851.1",
"subsystem":"Cysteine and Methionine Metabolism",
"notes":{
"Confidence Level":"0.0"
},
"annotation":{
"ec-code":[
"2,1,1,10"
]
}
},
{
"id":"CYSTS",
"name":"cystathionine beta-synthase",
"metabolites":{
"cyst[c]":1.0,
"h2o[c]":1.0,
"hcy[c]":-1.0,
"ser[c]":-1.0
},
"lower_bound":0.0,
"upper_bound":1000.0,
"gene_reaction_rule":"XP_037919181.1 or XP_037919182.1 or XP_037919183.1 or XP_037919185.1 or XP_037919186.1",
"subsystem":"Cysteine and Methionine Metabolism",
"notes":{
"Confidence Level":"0.0"
},
"annotation":{
"ec-code":[
"4,2,1,22"
]
}
},
{
"id":"FASN",
"name":"fatty-acid synthase",
"metabolites":{
"accoa[c]":-1.0,
"co2[c]":8.0,
"coa[c]":9.0,
"fatac[c]":1.0,
"h2o[c]":7.0,
"h[c]":-24.0,
"malcoa[c]":-8.0,
"nadp[c]":16.0,
"nadph[c]":-16.0
},
"lower_bound":0.0,
"upper_bound":0.0,
"gene_reaction_rule":"",
"subsystem":"Fatty acid biosynthesis",
"notes":{
"Confidence Level":"0.0"
},
"annotation":{
"ec-code":[
"2,3,1,85"
]
}
},
{
"id":"ACS3",
"name":"acyl coenzyme A synthetase",
"metabolites":{
"acylcoa[c]":1.0,
"amp[c]":1.0,
"atp[c]":-1.0,
"coa[c]":-1.0,
"fatac[c]":-1.0,
"h[c]":-3.0,
"ppi[c]":1.0
},
"lower_bound":0.0,
"upper_bound":1000.0,
"gene_reaction_rule":"",
"subsystem":"Fatty acid biosynthesis",
"notes":{
"Confidence Level":"0.0",
"NOTES":"modified reaction R00390 // added 3 h to get balanced reaction"
},
"annotation":{
"ec-code":[
"6,2,1,3"
]
}
},
{
"id":"PTHS",
"name":"6-pyruvoyltetrahydropterin synthase",
"metabolites":{
"dhnt[c]":-1.0,
"h[c]":1.0,
"pppi[c]":1.0,
"pth[c]":1.0
},
"lower_bound":0.0,
"upper_bound":1000.0,
"gene_reaction_rule":"XP_037912779.1",
"subsystem":"Folate Biosynthesis",
"notes":{
"Confidence Level":"0.0"
},
"annotation":{
"ec-code":[
"4,2,3,12"
]
}
},
{
"id":"GTPCH",
"name":"GTP cyclohydrolase",
"metabolites":{
"dhnt[c]":1.0,
"formate[c]":1.0,
"gtp[c]":-1.0,
"h2o[c]":-1.0,
"h[c]":1.0
},
"lower_bound":0.0,
"upper_bound":1000.0,
"gene_reaction_rule":"XP_037914341.1 or XP_037914342.1 or XP_037914340.1 or XP_037919969.1",
"subsystem":"Folate Biosynthesis",
"notes":{
"Confidence Level":"0.0"
},
"annotation":{
"ec-code":[
"3,5,4,16"
]
}
},
{
"id":"SR",
"name":"sepiapterin reductase",
"metabolites":{
"h[c]":-2.0,
"nadp[c]":2.0,
"nadph[c]":-2.0,
"pth[c]":-1.0,
"r-thbp[c]":1.0
},
"lower_bound":0.0,
"upper_bound":1000.0,
"gene_reaction_rule":"",
"subsystem":"Folate Biosynthesis",
"notes":{
"Confidence Level":"0.0"
},
"annotation":{
"ec-code":[
"1,1,1,153"
]
}
},
{
"id":"AGC2AGC",
"name":"2-acylglycerol to 1-monoglyceride",
"metabolites":{
"2agc[c]":-1.0,
"agc[c]":1.0
},
"lower_bound":0.0,
"upper_bound":1000.0,
"gene_reaction_rule":"",
"subsystem":"Glycerolipid Metabolism",
"notes":{
"Confidence Level":"0.0",
"NOTES":"spontaneous"
}
},
{
"id":"AG3PPA",
"name":"1-acylglycero-3-phosphate acyltransferase",
"metabolites":{
"acsng3p[c]":-1.0,
"acylcoa[c]":-1.0,
"coa[c]":1.0,
"h[c]":2.0,
"ppd[c]":1.0
},
"lower_bound":-1000.0,
"upper_bound":1000.0,
"gene_reaction_rule":"XP_037914798.1 or XP_037914799.1 or XP_037912782.1 or XP_037912783.1 or XP_037912784.1",
"subsystem":"Glycerolipid Metabolism",
"notes":{
"Confidence Level":"0.0",
"NOTES":"added 2 h to get balanced reaction"
},
"annotation":{
"ec-code":[
"2,3,1,51"
]
}
},
{
"id":"AGAT",
"name":"acylglycerol O-acyltransferase",
"metabolites":{
"acylcoa[c]":-1.0,
"agc[c]":-1.0,
"coa[c]":1.0,
"dsng[c]":1.0,
"h[c]":4.0
},
"lower_bound":-1000.0,
"upper_bound":1000.0,
"gene_reaction_rule":"XP_037908318.1 or XP_037922941.1 or XP_037916592.1",
"subsystem":"Glycerolipid Metabolism",
"notes":{
"Confidence Level":"0.0",
"NOTES":"not in biocyc // added 4 h to get balanced reaction"
},
"annotation":{
"ec-code":[
"2,3,1,22"
]
}
},
{
"id":"MGK",
"name":"acylglycerol kinase",
"metabolites":{
"acsng3p[c]":-1.0,
"adp[c]":-1.0,
"agc[c]":1.0,
"atp[c]":1.0,
"h[c]":-1.0
},
"lower_bound":-1000.0,
"upper_bound":1000.0,
"gene_reaction_rule":"",
"subsystem":"Glycerolipid Metabolism",
"notes":{
"Confidence Level":"0.0",
"NOTES":"not in biocyc // added h to get balanced reaction"
},
"annotation":{
"ec-code":[
"2,7,1,94"
]
}
},
{
"id":"MAGlipase",
"name":"acylglycerol lipase",
"metabolites":{
"agc[c]":-1.0,
"fatac[c]":1.0,
"glycerol[c]":1.0,
"h2o[c]":-1.0
},
"lower_bound":0.0,
"upper_bound":1000.0,
"gene_reaction_rule":"",
"subsystem":"Glycerolipid Metabolism",
"notes":{
"Confidence Level":"0.0"
},
"annotation":{
"ec-code":[
"3,1,1,23"
]
}
},
{
"id":"DGK",
"name":"diacylglycerol kinase",
"metabolites":{
"adp[c]":1.0,
"atp[c]":-1.0,
"dsng[c]":-1.0,
"h[c]":-1.0,
"ppd[c]":1.0
},
"lower_bound":0.0,
"upper_bound":1000.0,
"gene_reaction_rule":"XP_037923705.1 or XP_037926649.1 or XP_037926648.1 or XP_037926646.1 or XP_037926647.1 or XP_037913721.1 or XP_037913717.1 or XP_037913718.1 or XP_037913719.1 or XP_037913720.1 or XP_037919328.1 or XP_037924326.1 or XP_037905883.1",
"subsystem":"Glycerolipid Metabolism",
"notes":{
"Confidence Level":"0.0",
"NOTES":"added h to get balanced reaction"
},
"annotation":{
"ec-code":[
"2,7,1,107"
]
}
},
{
"id":"GK",
"name":"glycerol kinase",
"metabolites":{
"adp[c]":1.0,
"atp[c]":-1.0,
"glycerol[c]":-1.0,
"h[c]":1.0,
"sng3p[c]":1.0
},
"lower_bound":0.0,
"upper_bound":1000.0,
"gene_reaction_rule":"XP_037906913.1 or XP_037916840.1",
"subsystem":"Glycerolipid Metabolism",
"notes":{
"Confidence Level":"0.0"
},
"annotation":{
"ec-code":[
"2,7,1,30"
]
}
},
{
"id":"DGA",
"name":"1,2-diacylglycerol acyltransferase",
"metabolites":{
"acylcoa[c]":-1.0,
"coa[c]":1.0,
"dsng[c]":-1.0,
"h[c]":4.0,
"tag[c]":1.0
},
"lower_bound":0.0,
"upper_bound":1000.0,
"gene_reaction_rule":"",
"subsystem":"Glycerolipid Metabolism",
"notes":{
"Confidence Level":"0.0",
"NOTES":"added 4 h to get balanced reaction"
},
"annotation":{
"ec-code":[
"2,3,1,20"
]
}
},
{
"id":"HSL",
"name":"hormone-sensitive lipase",
"metabolites":{
"2agc[c]":1.0,
"dsng[c]":-1.0,
"fatac[c]":1.0,
"h2o[c]":-1.0
},
"lower_bound":0.0,
"upper_bound":1000.0,
"gene_reaction_rule":"",
"subsystem":"Glycerolipid Metabolism",
"notes":{
"Confidence Level":"0.0"
},
"annotation":{
"ec-code":[
"3,1,1,79"
]
}
},
{
"id":"ALR2",
"name":"aldehyde reductase",
"metabolites":{
"glya[c]":1.0,
"glycerol[c]":-1.0,
"h[c]":1.0,
"nad[c]":-1.0,
"nadh[c]":1.0
},
"lower_bound":-1000.0,
"upper_bound":1000.0,
"gene_reaction_rule":"XP_037921223.1 or XP_037908389.1 or XP_037906484.1",
"subsystem":"Glycerolipid Metabolism",
"notes":{
"Confidence Level":"0.0",
"NOTES":"Brenda: rev on most orga,"
},
"annotation":{
"ec-code":[
"1,1,1,21"
]
}
},
{
"id":"ALR1",
"name":"alcohol dehydrogenase",
"metabolites":{
"glya[c]":1.0,
"glycerol[c]":-1.0,
"h[c]":1.0,
"nadp[c]":-1.0,
"nadph[c]":1.0
},
"lower_bound":-1000.0,
"upper_bound":1000.0,
"gene_reaction_rule":"XP_037921223.1 or XP_037908389.1 or XP_037906484.1",
"subsystem":"Glycerolipid Metabolism",
"notes":{
"Confidence Level":"0.0",
"NOTES":"Brenda: rev on most orga,"
},
"annotation":{
"ec-code":[
"1,1,1,2"
]
}
},
{
"id":"DSNGAH",
"name":"1,2-diacyl-sn-glycerol acylhydrolase",
"metabolites":{
"agc[c]":1.0,
"dsng[c]":-1.0,
"fatac[c]":1.0,
"h2o[c]":-1.0
},
"lower_bound":0.0,
"upper_bound":1000.0,
"gene_reaction_rule":"XP_037915992.1",
"subsystem":"Glycerolipid Metabolism",
"notes":{
"Confidence Level":"0.0"
},
"annotation":{
"ec-code":[
"3,1,1,3"
]
}
},
{
"id":"DPP1",
"name":"diacylglycerol diphosphate phosphatase",
"metabolites":{
"dsng[c]":1.0,
"h2o[c]":-1.0,
"h[c]":2.0,
"pi[c]":1.0,
"ppd[c]":-1.0
},
"lower_bound":-1000.0,
"upper_bound":1000.0,
"gene_reaction_rule":"XP_037924962.1 or XP_037923240.1",
"subsystem":"Glycerolipid Metabolism",
"notes":{
"Confidence Level":"0.0",
"NOTES":"not in biocyc // added 2 h to get balanced reaction"
},
"annotation":{
"ec-code":[
"3,1,3,81"
]
}
},
{
"id":"PAP",
"name":"phosphatidate phosphatas",
"metabolites":{
"dsng[c]":1.0,
"h2o[c]":-1.0,
"h[c]":2.0,
"pi[c]":1.0,
"ppd[c]":-1.0
},
"lower_bound":0.0,
"upper_bound":1000.0,
"gene_reaction_rule":"XP_037924962.1 or XP_037923240.1",
"subsystem":"Glycerolipid Metabolism",
"notes":{
"Confidence Level":"0.0",
"NOTES":"added 2 h to get balanced reaction"
},
"annotation":{
"ec-code":[
"3,1,3,4"
]
}
},
{
"id":"AHD",
"name":"aldehyde dehydrogenase",
"metabolites":{
"glya[c]":-1.0,
"glyc[c]":1.0,
"h2o[c]":-1.0,
"h[c]":2.0,
"nad[c]":-1.0,
"nadh[c]":1.0
},
"lower_bound":-1000.0,
"upper_bound":1000.0,
"gene_reaction_rule":"XP_037914605.1 or XP_037924098.1 or XP_037922639.1 or XP_037922640.1 or XP_037924314.1 or XP_037924316.1 or XP_037924309.1 or XP_037923551.1 or XP_037912367.1",
"subsystem":"Glycerolipid Metabolism",
"notes":{
"Confidence Level":"0.0"
},
"annotation":{
"ec-code":[
"1,2,1,3"
]
}
},
{
"id":"GPPA",
"name":"alpha-glycerophosphate acyltransferase",
"metabolites":{
"acsng3p[c]":1.0,
"acylcoa[c]":-1.0,
"coa[c]":1.0,
"h[c]":4.0,
"sng3p[c]":-1.0
},
"lower_bound":0.0,
"upper_bound":1000.0,
"gene_reaction_rule":"XP_037909776.1 or XP_037909775.1 or XP_037922898.1 or XP_037922900.1",
"subsystem":"Glycerolipid Metabolism",
"notes":{
"Confidence Level":"0.0",
"NOTES":"added 4 h to get balanced reaction // BioCyc: irr"
},
"annotation":{
"ec-code":[
"2,3,1,15"
]
}
},
{
"id":"TGL",
"name":"triacylglycerol lipase",
"metabolites":{
"dsng[c]":1.0,
"fatac[c]":1.0,
"h2o[c]":-1.0,
"tag[c]":-1.0
},
"lower_bound":0.0,
"upper_bound":1000.0,
"gene_reaction_rule":"XP_037915992.1",
"subsystem":"Glycerolipid Metabolism",
"notes":{
"Confidence Level":"0.0"
},
"annotation":{
"ec-code":[
"3,1,1,3"
]
}
},
{
"id":"CK",
"name":"choline kinase",
"metabolites":{
"adp[c]":1.0,
"atp[c]":-1.0,
"choline[c]":-1.0,
"chop[c]":1.0,
"h[c]":-1.0
},
"lower_bound":0.0,
"upper_bound":1000.0,
"gene_reaction_rule":"",
"subsystem":"Glycerophospholipid metabolism",
"notes":{
"Confidence Level":"0.0",
"NOTES":"added h for balanced reaction"
},
"annotation":{
"ec-code":[
"2,7,1,32"
]
}
},
{
"id":"CCT",
"name":"choline phosphate cytidylyltransferase",
"metabolites":{
"cdp-ch[c]":1.0,
"chop[c]":-1.0,
"ctp[c]":-1.0,
"ppi[c]":1.0
},
"lower_bound":0.0,
"upper_bound":1000.0,
"gene_reaction_rule":"XP_037904729.1 or XP_037904730.1 or XP_037904731.1",
"subsystem":"Glycerophospholipid metabolism",
"notes":{
"Confidence Level":"0.0"
},
"annotation":{
"ec-code":[
"2,7,7,15"
]
}
},
{
"id":"CDP-DG",
"name":"CDP-diacylglycerol synthase",
"metabolites":{
"cdpdg[c]":1.0,
"ctp[c]":-1.0,
"h[c]":1.0,
"ppd[c]":-1.0,
"ppi[c]":1.0
},
"lower_bound":0.0,
"upper_bound":1000.0,
"gene_reaction_rule":"XP_037905776.1",
"subsystem":"Glycerophospholipid metabolism",
"notes":{
"Confidence Level":"0.0",
"NOTES":"added h for balanced reaction"
},
"annotation":{
"ec-code":[
"2,7,7,41"
]
}
},
{
"id":"CPT",
"name":"phosphorylcholine-glyceride transferase",
"metabolites":{
"cdp-ch[c]":-1.0,
"cmp[c]":1.0,
"dsng[c]":-1.0,
"h[c]":1.0,
"pc[c]":1.0
},
"lower_bound":0.0,
"upper_bound":1000.0,
"gene_reaction_rule":"",
"subsystem":"Glycerophospholipid metabolism",
"notes":{
"Confidence Level":"0.0",
"NOTES":"added 2 h for balanced reaction"
},
"annotation":{
"ec-code":[
"2,7,8,2"
]
}
},
{
"id":"LPCAT",
"name":"lysophosphatidylcholine acyltransferase",
"metabolites":{
"acylcoa[c]":-1.0,
"coa[c]":1.0,
"h[c]":4.0,
"lpc[c]":-1.0,
"pc[c]":1.0
},
"lower_bound":0.0,
"upper_bound":1000.0,
"gene_reaction_rule":"",
"subsystem":"Glycerophospholipid metabolism",
"notes":{
"Confidence Level":"0.0",
"NOTES":"really rev??? // added 4 h to get balanced reaction"
},
"annotation":{
"ec-code":[
"2,3,1,23"
]
}
},
{
"id":"LCAT",
"name":"lecithin-cholesterol acyltransferase",
"metabolites":{
"clr[c]":-1.0,
"clre[c]":1.0,
"lpc[c]":1.0,
"pc[c]":-1.0
},
"lower_bound":0.0,
"upper_bound":1000.0,
"gene_reaction_rule":"",
"subsystem":"Glycerophospholipid metabolism",
"notes":{
"Confidence Level":"0.0",
"NOTES":"altered reaction"
},
"annotation":{
"ec-code":[
"2,3,1,43"
]
}
},
{
"id":"PLC",
"name":"phospholipase C",
"metabolites":{
"chop[c]":1.0,
"dsng[c]":1.0,
"h2o[c]":-1.0,
"pc[c]":-1.0
},
"lower_bound":0.0,
"upper_bound":1000.0,
"gene_reaction_rule":"XP_037905402.1 or XP_037905412.1 or XP_037905422.1 or XP_037905432.1 or XP_037905440.1 or XP_037905448.1 or XP_037905455.1 or XP_037905464.1 or XP_037905393.1",
"subsystem":"Glycerophospholipid metabolism",
"notes":{
"Confidence Level":"0.0"
},
"annotation":{
"ec-code":[
"3,1,4,3"
]
}
},
{
"id":"PLA2",
"name":"phospholipase A2",
"metabolites":{
"fatac[c]":1.0,
"h2o[c]":-1.0,
"lpc[c]":1.0,
"pc[c]":-1.0
},
"lower_bound":0.0,
"upper_bound":1000.0,
"gene_reaction_rule":"",
"subsystem":"Glycerophospholipid metabolism",
"notes":{
"Confidence Level":"0.0"
},
"annotation":{
"ec-code":[
"3,1,1,4"
]
}
},
{
"id":"KBLc",
"name":"glycine C-acetyltransferase",
"metabolites":{
"2a3oa[c]":-1.0,
"accoa[c]":1.0,
"coa[c]":-1.0,
"gly[c]":1.0,
"h[c]":-1.0
},
"lower_bound":-1000.0,
"upper_bound":1000.0,
"gene_reaction_rule":"XP_037920488.1",
"subsystem":"Glycine, Serine and Threonine metabolism",
"notes":{
"Confidence Level":"0.0",
"NOTES":"added h to have a balanced reaction // lit,: rev",
"References":"11318637"
},
"annotation":{
"ec-code":[
"2,3,1,29"
]
}
},
{
"id":"SGA",
"name":"L-Serine:glyoxylate aminotransferase",
"metabolites":{
"glx[c]":-1.0,
"gly[c]":1.0,
"hpyr[c]":1.0,
"ser[c]":-1.0
},
"lower_bound":-1000.0,
"upper_bound":1000.0,
"gene_reaction_rule":"XP_037902493.1",
"subsystem":"Glycine, Serine and Threonine metabolism",
"notes":{
"Confidence Level":"0.0"
},
"annotation":{
"ec-code":[
"2,6,1,45"
]
}
},
{
"id":"SPA",
"name":"L-Serine:pyruvate aminotransferase",
"metabolites":{
"ala[c]":1.0,
"hpyr[c]":1.0,
"pyr[c]":-1.0,
"ser[c]":-1.0
},
"lower_bound":-1000.0,
"upper_bound":1000.0,
"gene_reaction_rule":"XP_037902493.1",
"subsystem":"Glycine, Serine and Threonine metabolism",
"notes":{
"Confidence Level":"0.0"
},
"annotation":{
"ec-code":[
"2,6,1,51"
]
}
},
{
"id":"T3DH",
"name":"L-threonine 3-dehydrogenase",
"metabolites":{
"2a3oa[c]":1.0,
"h[c]":2.0,
"nad[c]":-1.0,
"nadh[c]":1.0,
"thr[c]":-1.0
},
"lower_bound":0.0,
"upper_bound":1000.0,
"gene_reaction_rule":"XP_037922946.1 or XP_037922947.1 or XP_037922948.1 or XP_037922949.1 or XP_037923605.1",
"subsystem":"Glycine, Serine and Threonine metabolism",
"notes":{
"Confidence Level":"0.0",
"NOTES":"unknown location // added an additional h to have a balanced reaction"
},
"annotation":{
"ec-code":[
"1,1,1,103"
]
}
},
{
"id":"LTAE_2",
"name":"low-specificity L-allo-threonine aldolase",
"metabolites":{
"acald[c]":1.0,
"gly[c]":1.0,
"thr[c]":-1.0
},
"lower_bound":-1000.0,
"upper_bound":1000.0,
"gene_reaction_rule":"XP_037912890.1",
"subsystem":"Glycine, Serine and Threonine metabolism",
"notes":{
"Confidence Level":"0.0",
"NOTES":"brenda reversible for many organisms || biocyc irrevesible"
},
"annotation":{
"ec-code":[
"4,1,2,48"
]
}
},
{
"id":"PGM",
"name":"phosphoglycerate mutase",
"metabolites":{
"2pg[c]":-1.0,
"3pg[c]":1.0
},
"lower_bound":-1000.0,
"upper_bound":1000.0,
"gene_reaction_rule":"XP_037924877.1 or XP_037924869.1 or XP_037909390.1 or XP_037909391.1",
"subsystem":"Glycolysis/Gluconeogenesis",
"notes":{
"Confidence Level":"4.0",
"References":"7828819"
},
"annotation":{
"ec-code":[
"5,4,2,11"
]
}
},
{
"id":"ENO",
"name":"phosphopyruvate hydratase",
"metabolites":{
"2pg[c]":-1.0,
"h2o[c]":1.0,
"pep[c]":1.0
},
"lower_bound":-1000.0,
"upper_bound":1000.0,
"gene_reaction_rule":"XP_037913107.1",
"subsystem":"Glycolysis/Gluconeogenesis",
"notes":{
"Confidence Level":"4.0"
},
"annotation":{
"ec-code":[
"4,2,1,11"
]
}
},
{
"id":"PGK",
"name":"phosphoglycerate kinase",
"metabolites":{
"13dpg[c]":1.0,
"3pg[c]":-1.0,
"adp[c]":1.0,
"atp[c]":-1.0
},
"lower_bound":-1000.0,
"upper_bound":1000.0,
"gene_reaction_rule":"XP_037918398.1",
"subsystem":"Glycolysis/Gluconeogenesis",
"notes":{
"Confidence Level":"4.0",
"References":"15140922 //  1465095 //  161506"
},
"annotation":{
"ec-code":[
"2,7,2,3"
]
}
},
{
"id":"PYK",
"name":"pyruvate kinase",
"metabolites":{
"adp[c]":-1.0,
"atp[c]":1.0,
"h[c]":-1.0,
"pep[c]":-1.0,
"pyr[c]":1.0
},
"lower_bound":-1000.0,
"upper_bound":1000.0,
"gene_reaction_rule":"XP_037909555.1 or XP_037909556.1 or XP_037909557.1",
"subsystem":"Glycolysis/Gluconeogenesis",
"notes":{
"Confidence Level":"4.0",
"NOTES":"Brenda: rev // Lehninger: rev",
"References":"12756285"
},
"annotation":{
"ec-code":[
"2,7,1,40"
]
}
},
{
"id":"PFK",
"name":"phosphofructokinase",
"metabolites":{
"adp[c]":1.0,
"atp[c]":-1.0,
"f6p[c]":-1.0,
"fdp[c]":1.0,
"h[c]":1.0
},
"lower_bound":0.0,
"upper_bound":1000.0,
"gene_reaction_rule":"XP_037922565.1 or XP_037922562.1 or XP_037922564.1 or XP_037922567.1 or XP_037922563.1 or XP_037922566.1 or XP_037922558.1 or XP_037922560.1 or XP_037922561.1",
"subsystem":"Glycolysis/Gluconeogenesis",
"notes":{
"Confidence Level":"4.0",
"References":"7929140"
},
"annotation":{
"ec-code":[
"2,7,1,11"
]
}
},
{
"id":"TPI",
"name":"triose-phosphate isomerase",
"metabolites":{
"dhap[c]":-1.0,
"g3p[c]":1.0
},
"lower_bound":-1000.0,
"upper_bound":1000.0,
"gene_reaction_rule":"XP_037919082.1",
"subsystem":"Glycolysis/Gluconeogenesis",
"notes":{
"Confidence Level":"4.0",
"References":"1720860 //  161506"
},
"annotation":{
"ec-code":[
"5,3,1,1"
]
}
},
{
"id":"FBP",
"name":"fructose-bisphosphatase",
"metabolites":{
"f6p[c]":1.0,
"fdp[c]":-1.0,
"h2o[c]":-1.0,
"pi[c]":1.0
},
"lower_bound":0.0,
"upper_bound":1000.0,
"gene_reaction_rule":"XP_037910085.1 or XP_037910084.1",
"subsystem":"Glycolysis/Gluconeogenesis",
"notes":{
"Confidence Level":"2.0"
},
"annotation":{
"ec-code":[
"3,1,3,11"
]
}
},
{
"id":"FBA",
"name":"fructose-bisphosphate aldolase",
"metabolites":{
"dhap[c]":1.0,
"fdp[c]":-1.0,
"g3p[c]":1.0
},
"lower_bound":-1000.0,
"upper_bound":1000.0,
"gene_reaction_rule":"XP_037925067.1 or XP_037925068.1 or XP_037925066.1",
"subsystem":"Glycolysis/Gluconeogenesis",
"notes":{
"Confidence Level":"4.0",
"References":"8537310"
},
"annotation":{
"ec-code":[
"4,1,2,13"
]
}
},
{
"id":"GAPD",
"name":"glyceraldehyde-3-phosphate dehydrogenase",
"metabolites":{
"13dpg[c]":1.0,
"g3p[c]":-1.0,
"h[c]":1.0,
"nad[c]":-1.0,
"nadh[c]":1.0,
"pi[c]":-1.0
},
"lower_bound":-1000.0,
"upper_bound":1000.0,
"gene_reaction_rule":"XP_037906294.1",
"subsystem":"Glycolysis/Gluconeogenesis",
"notes":{
"Confidence Level":"4.0",
"References":"1468631"
},
"annotation":{
"ec-code":[
"1,2,1,12"
]
}
},
{
"id":"G6PP",
"name":"D-Glucose-6-phosphate phosphohydrolase",
"metabolites":{
"g6p[c]":-1.0,
"glc-D[c]":1.0,
"h2o[c]":-1.0,
"pi[c]":1.0
},
"lower_bound":0.0,
"upper_bound":1000.0,
"gene_reaction_rule":"",
"subsystem":"Glycolysis/Gluconeogenesis",
"notes":{
"Confidence Level":"0.0",
"NOTES":"irreversible (lehninger)"
},
"annotation":{
"ec-code":[
"3,1,3,9"
]
}
},
{
"id":"PGI",
"name":"glucose-6-phosphate isomerase",
"metabolites":{
"f6p[c]":1.0,
"g6p[c]":-1.0
},
"lower_bound":0.0,
"upper_bound":1000.0,
"gene_reaction_rule":"XP_037913984.1",
"subsystem":"Glycolysis/Gluconeogenesis",
"notes":{
"Confidence Level":"4.0",
"References":"6767907 //  8435847"
},
"annotation":{
"ec-code":[
"5,3,1,9"
]
}
},
{
"id":"HEX1",
"name":"hexokinase (D-glucose:ATP)",
"metabolites":{
"adp[c]":1.0,
"atp[c]":-1.0,
"g6p[c]":1.0,
"glc-D[c]":-1.0,
"h[c]":1.0
},
"lower_bound":0.0,
"upper_bound":1000.0,
"gene_reaction_rule":"XP_037916312.1 or XP_037916314.1 or XP_037916317.1 or XP_037916316.1 or XP_037916318.1 or XP_037916315.1 or XP_037916313.1",
"subsystem":"Glycolysis/Gluconeogenesis",
"notes":{
"Confidence Level":"4.0",
"References":"11063694"
},
"annotation":{
"ec-code":[
"2,7,1,1"
]
}
},
{
"id":"PDH",
"name":"pyruvate dehydrogenase",
"metabolites":{
"accoa[m]":1.0,
"co2[m]":1.0,
"coa[m]":-1.0,
"nad[m]":-1.0,
"nadh[m]":1.0,
"pyr[m]":-1.0
},
"lower_bound":0.0,
"upper_bound":1000.0,
"gene_reaction_rule":"XP_037914587.1 or XP_037914588.1 or XP_037925325.1 or XP_037912206.1 or XP_037912207.1 or XP_037912208.1 or XP_037906066.1 or XP_037926322.1 or XP_037926323.1",
"subsystem":"Glycolysis/Gluconeogenesis",
"notes":{
"Confidence Level":"2.0"
},
"annotation":{
"ec-code":[
"1,2,4,1"
]
}
},
{
"id":"CAT",
"name":"catalase-peroxidase",
"metabolites":{
"h2o2[c]":-2.0,
"h2o[c]":2.0,
"o2[c]":1.0
},
"lower_bound":0.0,
"upper_bound":1000.0,
"gene_reaction_rule":"XP_037908346.1 or XP_037908348.1 or XP_037908347.1",
"subsystem":"Glyoxylate and dicarboxylate metabolism",
"notes":{
"Confidence Level":"0.0"
},
"annotation":{
"ec-code":[
"1,11,1,6"
]
}
},
{
"id":"AGPT",
"name":"ATP:(R)-glycerate 2-phosphotransferase",
"metabolites":{
"2pg[c]":1.0,
"adp[c]":1.0,
"atp[c]":-1.0,
"glyc[c]":-1.0,
"h[c]":1.0
},
"lower_bound":-1000.0,
"upper_bound":1000.0,
"gene_reaction_rule":"XP_037903593.1",
"subsystem":"Glyoxylate and dicarboxylate metabolism",
"notes":{
"Confidence Level":"0.0",
"NOTES":"BioCyc: irr // Lit,: irr",
"References":"9772162"
},
"annotation":{
"ec-code":[
"2,7,1,165"
]
}
},
{
"id":"GNO",
"name":"D-Glycerate:NAD+ 2-oxidoreductase",
"metabolites":{
"glyc[c]":-1.0,
"h[c]":1.0,
"hpyr[c]":1.0,
"nad[c]":-1.0,
"nadh[c]":1.0
},
"lower_bound":-1000.0,
"upper_bound":1000.0,
"gene_reaction_rule":"XP_037924241.1 or XP_037916139.1 or XP_037915602.1 or XP_037915607.1 or XP_037925557.1 or XP_037902836.1 or XP_037913489.1 or XP_037913490.1 or XP_037913487.1 or XP_037913488.1",
"subsystem":"Glyoxylate and dicarboxylate metabolism",
"notes":{
"Confidence Level":"0.0"
},
"annotation":{
"ec-code":[
"1,1,1,81"
]
}
},
{
"id":"GLYCOR",
"name":"glyoxylate reductase",
"metabolites":{
"glx[c]":1.0,
"glyco[c]":-1.0,
"h[c]":1.0,
"nadp[c]":-1.0,
"nadph[c]":1.0
},
"lower_bound":-1000.0,
"upper_bound":1000.0,
"gene_reaction_rule":"XP_037924241.1 or XP_037916139.1 or XP_037915602.1 or XP_037915607.1 or XP_037925557.1 or XP_037902836.1 or XP_037911228.1",
"subsystem":"Glyoxylate and dicarboxylate metabolism",
"notes":{
"Confidence Level":"0.0"
},
"annotation":{
"ec-code":[
"1,1,1,79"
]
}
},
{
"id":"GLYCOO",
"name":"glycolate oxidase",
"metabolites":{
"glx[c]":1.0,
"glyco[c]":-1.0,
"h2o2[c]":1.0,
"o2[c]":-1.0
},
"lower_bound":0.0,
"upper_bound":1000.0,
"gene_reaction_rule":"XP_037916395.1 or XP_037914852.1 or XP_037916705.1 or XP_037916706.1 or XP_037903422.1 or XP_037903424.1 or XP_037903421.1",
"subsystem":"Glyoxylate and dicarboxylate metabolism",
"notes":{
"Confidence Level":"0.0",
"NOTES":"Biocyc and lit, say irr"
},
"annotation":{
"ec-code":[
"1,1,3,15"
]
}
},
{
"id":"IP3P",
"name":"phosphoinositide 5-phosphatase",
"metabolites":{
"adp[c]":-1.0,
"atp[c]":1.0,
"h[c]":-1.0,
"pipp[c]":-1.0,
"ptdins4p[c]":1.0
},
"lower_bound":0.0,
"upper_bound":1000.0,
"gene_reaction_rule":"",
"subsystem":"Inositol phosphate metabolism",
"notes":{
"Confidence Level":"0.0"
},
"annotation":{
"ec-code":[
"3,1,3,36"
]
}
},
{
"id":"PIPK",
"name":"phosphatidylinositol 4-phosphate kinase",
"metabolites":{
"adp[c]":1.0,
"atp[c]":-1.0,
"h[c]":1.0,
"pipp[c]":1.0,
"ptdins4p[c]":-1.0
},
"lower_bound":-1000.0,
"upper_bound":1000.0,
"gene_reaction_rule":"",
"subsystem":"Inositol phosphate metabolism",
"notes":{
"Confidence Level":"0.0",
"NOTES":"added h for balanced reaction"
},
"annotation":{
"ec-code":[
"2,7,1,68"
]
}
},
{
"id":"CDPINO",
"name":"CDP-diglyceride-inositol phosphatidyltransferase",
"metabolites":{
"cdpdg[c]":-1.0,
"cmp[c]":1.0,
"h[c]":-1.0,
"ins[c]":-1.0,
"ptdins[c]":1.0
},
"lower_bound":0.0,
"upper_bound":1000.0,
"gene_reaction_rule":"XP_037917065.1",
"subsystem":"Inositol phosphate metabolism",
"notes":{
"Confidence Level":"0.0",
"NOTES":"added h for balanced reaction"
},
"annotation":{
"ec-code":[
"2,7,8,11"
]
}
},
{
"id":"MOO",
"name":"inositol oxygenase",
"metabolites":{
"glucu[c]":1.0,
"h2o[c]":1.0,
"h[c]":1.0,
"ins[c]":-1.0,
"o2[c]":-1.0
},
"lower_bound":0.0,
"upper_bound":1000.0,
"gene_reaction_rule":"XP_037917341.1",
"subsystem":"Inositol phosphate metabolism",
"notes":{
"Confidence Level":"0.0",
"NOTES":"added h for balanced reaction"
},
"annotation":{
"ec-code":[
"1,13,99,1"
]
}
},
{
"id":"INSP",
"name":"inositol-phosphate phosphatase",
"metabolites":{
"h2o[c]":-1.0,
"ins4p[c]":-1.0,
"ins[c]":1.0,
"pi[c]":1.0
},
"lower_bound":0.0,
"upper_bound":1000.0,
"gene_reaction_rule":"XP_037904299.1 or XP_037905674.1",
"subsystem":"Inositol phosphate metabolism",
"notes":{
"Confidence Level":"0.0"
},
"annotation":{
"ec-code":[
"3,1,3,25"
]
}
},
{
"id":"INSBP",
"name":"inositol-1,4-bisphosphate 1-phosphatase",
"metabolites":{
"h2o[c]":-1.0,
"ins4p[c]":1.0,
"insp2[c]":-1.0,
"pi[c]":1.0
},
"lower_bound":0.0,
"upper_bound":1000.0,
"gene_reaction_rule":"",
"subsystem":"Inositol phosphate metabolism",
"notes":{
"Confidence Level":"0.0"
},
"annotation":{
"ec-code":[
"3,1,3,57"
]
}
},
{
"id":"INSTP",
"name":"D-myo-inositol 1,4,5-triphosphate 5-phosphatase",
"metabolites":{
"h2o[c]":-1.0,
"insp2[c]":1.0,
"insp3[c]":-1.0,
"pi[c]":1.0
},
"lower_bound":0.0,
"upper_bound":1000.0,
"gene_reaction_rule":"",
"subsystem":"Inositol phosphate metabolism",
"notes":{
"Confidence Level":"0.0"
},
"annotation":{
"ec-code":[
"3,1,3,56"
]
}
},
{
"id":"PIPLC",
"name":"phosphoinositide phospholipase C",
"metabolites":{
"dsng[c]":1.0,
"h2o[c]":-1.0,
"h[c]":1.0,
"insp3[c]":1.0,
"pipp[c]":-1.0
},
"lower_bound":-1000.0,
"upper_bound":1000.0,
"gene_reaction_rule":"XP_037905402.1 or XP_037905412.1 or XP_037905422.1 or XP_037905432.1 or XP_037905440.1 or XP_037905448.1 or XP_037905455.1 or XP_037905464.1 or XP_037905393.1",
"subsystem":"Inositol phosphate metabolism",
"notes":{
"Confidence Level":"0.0",
"NOTES":"added h for balanced reaction"
},
"annotation":{
"ec-code":[
"3,1,4,11"
]
}
},
{
"id":"PIK",
"name":"1-phosphatidylinositol 4-kinase",
"metabolites":{
"adp[c]":1.0,
"atp[c]":-1.0,
"h[c]":1.0,
"ptdins4p[c]":1.0,
"ptdins[c]":-1.0
},
"lower_bound":-1000.0,
"upper_bound":1000.0,
"gene_reaction_rule":"",
"subsystem":"Inositol phosphate metabolism",
"notes":{
"Confidence Level":"0.0",
"NOTES":"added h for balanced reaction"
},
"annotation":{
"ec-code":[
"2,7,1,67"
]
}
},
{
"id":"NVD",
"name":"cholesterol 7-desaturase",
"metabolites":{
"7dclr[c]":1.0,
"clr[c]":-1.0,
"h2o[c]":2.0,
"h[c]":-1.0,
"nad[c]":1.0,
"nadh[c]":-1.0,
"o2[c]":-1.0
},
"lower_bound":0.0,
"upper_bound":1000.0,
"gene_reaction_rule":"XP_037919355.1 or XP_037919354.1",
"subsystem":"Insect hormone synthesis",
"notes":{
"Confidence Level":"0.0",
"NOTES":"neverland gene (in Dmel)"
},
"annotation":{
"ec-code":[
"1,14,19,21"
]
}
},
{
"id":"NADK",
"name":"NAD+ kinase",
"metabolites":{
"adp[c]":1.0,
"atp[c]":-1.0,
"h[c]":1.0,
"nad[c]":-1.0,
"nadp[c]":1.0
},
"lower_bound":0.0,
"upper_bound":1000.0,
"gene_reaction_rule":"XP_037914575.1 or XP_037914572.1 or XP_037914573.1 or XP_037914576.1 or XP_037914574.1 or XP_037914577.1 or XP_037914578.1",
"subsystem":"Nicotinate and Nicotinamide Metabolism",
"notes":{
"Confidence Level":"0.0"
},
"annotation":{
"ec-code":[
"2,7,1,23"
]
}
},
{
"id":"NADTRHD",
"name":"NAD transhydrogenase",
"metabolites":{
"nad[m]":-1.0,
"nadh[m]":1.0,
"nadp[m]":1.0,
"nadph[m]":-1.0
},
"lower_bound":-1000.0,
"upper_bound":1000.0,
"gene_reaction_rule":"XP_037913573.1 or XP_037913574.1 or XP_037906066.1",
"subsystem":"Nicotinate and Nicotinamide Metabolism",
"notes":{
"Confidence Level":"0.0",
"NOTES":"BioCyc: rev"
},
"annotation":{
"ec-code":[
"1,6,1,3"
]
}
},
{
"id":"HCO3E",
"name":"carbonic anhydrase",
"metabolites":{
"co2[c]":-1.0,
"h2o[c]":-1.0,
"h[c]":1.0,
"hco3[c]":1.0
},
"lower_bound":-1000.0,
"upper_bound":1000.0,
"gene_reaction_rule":"XP_037924690.1 or XP_037924691.1 or XP_037913084.1 or XP_037926686.1 or XP_037907949.1 or XP_037911004.1 or XP_037920188.1 or XP_037923560.1 or XP_037923913.1 or XP_037903455.1",
"subsystem":"Nitrogen Metabolism",
"notes":{
"Confidence Level":"0.0"
},
"annotation":{
"ec-code":[
"4,2,1,1"
]
}
},
{
"id":"NTAK",
"name":"nucleoside-triphosphate\u2014adenylate kinase",
"metabolites":{
"adp[c]":1.0,
"amp[c]":-1.0,
"h[c]":-1.0,
"ppi[c]":1.0,
"pppi[c]":-1.0
},
"lower_bound":-1000.0,
"upper_bound":1000.0,
"gene_reaction_rule":"",
"subsystem":"Oxidative Phosphorylation",
"notes":{
"Confidence Level":"0.0",
"NOTES":"added h for balanced reaction || Biocyc: 2,7,4,10 with same reaction || Kegg: 2,7,4,1 reaction not for dmel|| Brenda: Same as Biocyc but for Bos taurus // CHANGING AMP TO ATP BREAKS MODEL"
},
"annotation":{
"ec-code":[
"2,7,4,1"
]
}
},
{
"id":"ATPM",
"name":"ATP maintenance requirement",
"metabolites":{
"adp[m]":1.0,
"atp[m]":-1.0,
"h2o[m]":-1.0,
"h[m]":1.0,
"pi[m]":1.0
},
"lower_bound":0.855,
"upper_bound":1000.0,
"gene_reaction_rule":"XP_037904318.1",
"subsystem":"Oxidative Phosphorylation",
"notes":{
"Confidence Level":"0.0",
"NOTES":"Brenda: irr (human)"
},
"annotation":{
"ec-code":[
"3,6,4,9"
]
}
},
{
"id":"PPPH",
"name":"diphosphate phosphohydrolase",
"metabolites":{
"h2o[m]":-1.0,
"h[m]":1.0,
"pi[m]":2.0,
"ppi[m]":-1.0
},
"lower_bound":0.0,
"upper_bound":1000.0,
"gene_reaction_rule":"",
"subsystem":"Oxidative Phosphorylation",
"notes":{
"Confidence Level":"0.0",
"NOTES":"MAYBE PPIabc from BIGG ?"
},
"annotation":{
"ec-code":[
"3,6,1,1"
]
}
},
{
"id":"FOC3CO",
"name":"ferrocytochrome c oxidase",
"metabolites":{
"fic3[m]":4.0,
"foc3[m]":-4.0,
"h2o[m]":2.0,
"h[c]":4.0,
"h[m]":-8.0,
"o2[m]":-1.0
},
"lower_bound":0.0,
"upper_bound":1000.0,
"gene_reaction_rule":"YP_009390185.1 or YP_009390186.1 or YP_009390189.1",
"subsystem":"Oxidative phosphorylation",
"notes":{
"Confidence Level":"0.0",
"NOTES":"BioCyc: irr"
},
"annotation":{
"ec-code":[
"1,9,3,1"
]
}
},
{
"id":"ATPS4r",
"name":"ATP synthase (four protons for one ATP)",
"metabolites":{
"adp[m]":-1.0,
"atp[m]":1.0,
"h2o[m]":1.0,
"h[c]":-4.0,
"h[m]":3.0,
"pi[m]":-1.0
},
"lower_bound":-1000.0,
"upper_bound":1000.0,
"gene_reaction_rule":"XP_037904318.1",
"subsystem":"Oxidative Phosphorylation",
"notes":{
"Confidence Level":"0.0",
"NOTES":"Brenda: rev (Rattus norvegicus) // BioCyc: rev"
},
"annotation":{
"ec-code":[
"3,6,3,14"
]
}
},
{
"id":"DPNH",
"name":"NADH:ubiquinone reductase (H+-translocating)",
"metabolites":{
"h[c]":4.0,
"h[m]":-5.0,
"nad[m]":1.0,
"nadh[m]":-1.0,
"q[m]":-1.0,
"qh2[m]":1.0
},
"lower_bound":-1000.0,
"upper_bound":1000.0,
"gene_reaction_rule":"",
"subsystem":"Oxidative phosphorylation",
"notes":{
"Confidence Level":"0.0"
},
"annotation":{
"ec-code":[
"1,6,5,3"
]
}
},
{
"id":"UFCOR",
"name":"Ubiquinol:ferricytochrome-c oxidoreductase",
"metabolites":{
"fic3[c]":-2.0,
"foc3[c]":2.0,
"h[c]":2.0,
"q[m]":1.0,
"qh2[m]":-1.0
},
"lower_bound":-1000.0,
"upper_bound":1000.0,
"gene_reaction_rule":"",
"subsystem":"Oxidative phosphorylation",
"notes":{
"Confidence Level":"0.0",
"NOTES":"Brenda: rev (Saccharomyces cerevisiae) // BioCyc: rev"
},
"annotation":{
"ec-code":[
"1,10,2,2"
]
}
},
{
"id":"PPM",
"name":"Phosphopentomutase",
"metabolites":{
"r1p[c]":1.0,
"r5p[c]":-1.0
},
"lower_bound":-1000.0,
"upper_bound":1000.0,
"gene_reaction_rule":"XP_037907221.1 or XP_037907222.1 or XP_037912477.1",
"subsystem":"Pentose phosphate pathway",
"notes":{
"Confidence Level":"0.0"
},
"annotation":{
"ec-code":[
"5,4,2,7"
]
}
},
{
"id":"DRPP",
"name":"2-deoxy-D-ribose 1-phosphate 1,5-phosphomutase",
"metabolites":{
"2dr1p[c]":-1.0,
"2dr5p[c]":1.0
},
"lower_bound":0.0,
"upper_bound":1000.0,
"gene_reaction_rule":"",
"subsystem":"Pentose phosphate pathway",
"notes":{
"Confidence Level":"0.0",
"NOTES":"BioCyc: irr"
},
"annotation":{
"ec-code":[
"5,4,2,7"
]
}
},
{
"id":"DRPA",
"name":"Deoxyribose-phosphate aldolase",
"metabolites":{
"2dr5p[c]":-1.0,
"acald[c]":1.0,
"g3p[c]":1.0
},
"lower_bound":-1000.0,
"upper_bound":1000.0,
"gene_reaction_rule":"XP_037902838.1",
"subsystem":"Pentose phosphate pathway",
"notes":{
"Confidence Level":"0.0",
"NOTES":"BioCyc: irr // Lit,: rev",
"References":"12980976"
},
"annotation":{
"ec-code":[
"4,1,2,4"
]
}
},
{
"id":"GND1",
"name":"phosphogluconate dehydrogenase (NAD+-dependent)",
"metabolites":{
"6pgc[c]":-1.0,
"co2[c]":1.0,
"nad[c]":-1.0,
"nadh[c]":1.0,
"ru5p-D[c]":1.0
},
"lower_bound":-1000.0,
"upper_bound":1000.0,
"gene_reaction_rule":"XP_037903425.1",
"subsystem":"Pentose phosphate pathway",
"notes":{
"Confidence Level":"0.0",
"NOTES":"BioCyc: rev"
},
"annotation":{
"ec-code":[
"1,1,1,343"
]
}
},
{
"id":"GND",
"name":"Phosphogluconate dehydrogenase",
"metabolites":{
"6pgc[c]":-1.0,
"co2[c]":1.0,
"nadp[c]":-1.0,
"nadph[c]":1.0,
"ru5p-D[c]":1.0
},
"lower_bound":0.0,
"upper_bound":1000.0,
"gene_reaction_rule":"XP_037903425.1",
"subsystem":"Pentose phosphate pathway",
"notes":{
"Confidence Level":"0.0"
},
"annotation":{
"ec-code":[
"1,1,1,44"
]
}
},
{
"id":"PGL",
"name":"6-phosphogluconolactonase",
"metabolites":{
"6pgc[c]":1.0,
"6pgl[c]":-1.0,
"h2o[c]":-1.0,
"h[c]":1.0
},
"lower_bound":0.0,
"upper_bound":1000.0,
"gene_reaction_rule":"XP_037915992.1",
"subsystem":"Pentose phosphate pathway",
"notes":{
"Confidence Level":"0.0"
},
"annotation":{
"ec-code":[
"3,1,1,31"
]
}
},
{
"id":"DRBK",
"name":"deoxyribokinase",
"metabolites":{
"2dr5p[c]":-1.0,
"2dr[c]":1.0,
"adp[c]":-1.0,
"atp[c]":1.0,
"h[c]":-1.0
},
"lower_bound":-1000.0,
"upper_bound":1000.0,
"gene_reaction_rule":"XP_037914048.1 or XP_037914049.1",
"subsystem":"Pentose phosphate pathway",
"notes":{
"Confidence Level":"0.0"
},
"annotation":{
"ec-code":[
"2,7,1,15"
]
}
},
{
"id":"PRPPS",
"name":"ribose-phosphate diphosphokinase",
"metabolites":{
"amp[c]":-1.0,
"atp[c]":1.0,
"h[c]":-1.0,
"prpp[c]":-1.0,
"r5p[c]":1.0
},
"lower_bound":-1000.0,
"upper_bound":1000.0,
"gene_reaction_rule":"XP_037907619.1 or XP_037907618.1 or XP_037907616.1 or XP_037907615.1 or XP_037907617.1 or XP_037907620.1",
"subsystem":"Pentose phosphate pathway",
"notes":{
"Confidence Level":"0.0",
"NOTES":"BioCyc: irr // lit,: irr // (changed educt and product)",
"References":"4306285"
},
"annotation":{
"ec-code":[
"2,7,6,1"
]
}
},
{
"id":"RBK",
"name":"Ribokinase",
"metabolites":{
"adp[c]":1.0,
"atp[c]":-1.0,
"h[c]":1.0,
"r5p[c]":1.0,
"rib-D[c]":-1.0
},
"lower_bound":-1000.0,
"upper_bound":1000.0,
"gene_reaction_rule":"XP_037914048.1 or XP_037914049.1",
"subsystem":"Pentose phosphate pathway",
"notes":{
"Confidence Level":"0.0"
},
"annotation":{
"ec-code":[
"2,7,1,15"
]
}
},
{
"id":"G6PDH2r",
"name":"Glucose 6-phosphate dehydrogenase",
"metabolites":{
"6pgl[c]":1.0,
"g6p[c]":-1.0,
"h[c]":1.0,
"nadp[c]":-1.0,
"nadph[c]":1.0
},
"lower_bound":0.0,
"upper_bound":1000.0,
"gene_reaction_rule":"XP_037925403.1 or XP_037925404.1 or XP_037925405.1 or XP_037925406.1 or XP_037925407.1",
"subsystem":"Pentose phosphate pathway",
"notes":{
"Confidence Level":"0.0",
"NOTES":"BioCyc: irr"
},
"annotation":{
"ec-code":[
"1,1,1,49"
]
}
},
{
"id":"GLA",
"name":"gluconolactonase",
"metabolites":{
"gdl[c]":-1.0,
"glc[c]":1.0,
"h2o[c]":-1.0,
"h[c]":1.0
},
"lower_bound":0.0,
"upper_bound":1000.0,
"gene_reaction_rule":"XP_037921402.1",
"subsystem":"Pentose phosphate pathway",
"notes":{
"Confidence Level":"0.0",
"NOTES":"only in biocyc"
},
"annotation":{
"ec-code":[
"3,1,1,17"
]
}
},
{
"id":"GLK",
"name":"gluconokinase",
"metabolites":{
"6pgc[c]":1.0,
"adp[c]":1.0,
"atp[c]":-1.0,
"glc[c]":-1.0,
"h[c]":1.0
},
"lower_bound":0.0,
"upper_bound":1000.0,
"gene_reaction_rule":"XP_037906913.1 or XP_037907999.1",
"subsystem":"Pentose phosphate pathway",
"notes":{
"Confidence Level":"0.0",
"NOTES":"only in biocyc"
},
"annotation":{
"ec-code":[
"2,7,1,12"
]
}
},
{
"id":"OXIRE",
"name":"D-glucose:quinone 1-oxidoreductase",
"metabolites":{
"gdl[c]":1.0,
"glc-D[c]":-1.0,
"q[c]":-1.0,
"qh2[c]":1.0
},
"lower_bound":0.0,
"upper_bound":1000.0,
"gene_reaction_rule":"XP_037916133.1",
"subsystem":"Pentose phosphate pathway",
"notes":{
"Confidence Level":"0.0"
},
"annotation":{
"ec-code":[
"1,1,5,9"
]
}
},
{
"id":"PhnN",
"name":"ribose 1,5-bisphosphate phosphokinase",
"metabolites":{
"adp[c]":1.0,
"atp[c]":-1.0,
"prpp[c]":1.0,
"r15bp[c]":-1.0
},
"lower_bound":0.0,
"upper_bound":1000.0,
"gene_reaction_rule":"",
"subsystem":"Pentose phosphate pathway",
"notes":{
"Confidence Level":"0.0"
},
"annotation":{
"ec-code":[
"2,7,4,23"
]
}
},
{
"id":"R1Pk",
"name":"Ribose 1-phosphokinase",
"metabolites":{
"adp[c]":1.0,
"atp[c]":-1.0,
"h[c]":1.0,
"r15bp[c]":1.0,
"r1p[c]":-1.0
},
"lower_bound":-1000.0,
"upper_bound":1000.0,
"gene_reaction_rule":"",
"subsystem":"Pentose phosphate pathway",
"notes":{
"Confidence Level":"0.0",
"NOTES":"unclear reaction // added atp,adp and h to get balanced reaction"
}
},
{
"id":"RPI",
"name":"Ribose-5-phosphate isomerase",
"metabolites":{
"r5p[c]":1.0,
"ru5p-D[c]":-1.0
},
"lower_bound":-1000.0,
"upper_bound":1000.0,
"gene_reaction_rule":"XP_037917753.1",
"subsystem":"Pentose phosphate pathway",
"notes":{
"Confidence Level":"0.0",
"NOTES":"BioCyc,: irr // Lit,: rev",
"References":"13295229"
},
"annotation":{
"ec-code":[
"5,3,1,6"
]
}
},
{
"id":"RPE",
"name":"Ribulose 5-phosphate 3-epimerase",
"metabolites":{
"ru5p-D[c]":-1.0,
"xu5p-D[c]":1.0
},
"lower_bound":-1000.0,
"upper_bound":1000.0,
"gene_reaction_rule":"XP_037902611.1",
"subsystem":"Pentose phosphate pathway",
"notes":{
"Confidence Level":"0.0",
"NOTES":"BioCyc: irr // Lit,: rev",
"References":"13428737"
},
"annotation":{
"ec-code":[
"5,1,3,1"
]
}
},
{
"id":"TALA",
"name":"transaldolase",
"metabolites":{
"e4p[c]":1.0,
"f6p[c]":1.0,
"g3p[c]":-1.0,
"s7p[c]":-1.0
},
"lower_bound":-1000.0,
"upper_bound":1000.0,
"gene_reaction_rule":"XP_037915461.1",
"subsystem":"Pentose phosphate pathway",
"notes":{
"Confidence Level":"0.0",
"NOTES":"BioCyc: irr // Lit,: rev",
"References":"14353883"
},
"annotation":{
"ec-code":[
"2,2,1,2"
]
}
},
{
"id":"TKT2",
"name":"Transketolase 2",
"metabolites":{
"e4p[c]":-1.0,
"f6p[c]":1.0,
"g3p[c]":1.0,
"xu5p-D[c]":-1.0
},
"lower_bound":0.0,
"upper_bound":1000.0,
"gene_reaction_rule":"XP_037923196.1",
"subsystem":"Pentose phosphate pathway",
"notes":{
"Confidence Level":"0.0",
"NOTES":"BioCyc: irr // Lit,: irr",
"References":"https://doi,org/10,1016/0003-9861(65)90371-1"
},
"annotation":{
"ec-code":[
"2,2,1,1"
]
}
},
{
"id":"TKT1",
"name":"Transketolase 1",
"metabolites":{
"g3p[c]":1.0,
"r5p[c]":-1.0,
"s7p[c]":1.0,
"xu5p-D[c]":-1.0
},
"lower_bound":0.0,
"upper_bound":1000.0,
"gene_reaction_rule":"XP_037923196.1",
"subsystem":"Pentose phosphate pathway",
"notes":{
"Confidence Level":"0.0",
"NOTES":"BioCyc: irr"
},
"annotation":{
"ec-code":[
"2,2,1,1"
]
}
},
{
"id":"AAT_2",
"name":"aspartate transaminase[2]",
"metabolites":{
"akg[c]":-1.0,
"glu-L[c]":1.0,
"phe[c]":-1.0,
"phepy[c]":1.0
},
"lower_bound":-1000.0,
"upper_bound":1000.0,
"gene_reaction_rule":"XP_037923108.1 or XP_037923109.1 or XP_037923110.1 or XP_037920909.1 or XP_037914315.1 or XP_037908845.1",
"subsystem":"Phenylalanine, Tyrosine and Tryptophan Biosynthesis",
"notes":{
"Confidence Level":"0.0",
"NOTES":"same as 2,6,1,5"
},
"annotation":{
"ec-code":[
"2,6,1,1"
]
}
},
{
"id":"TYRAT_2",
"name":"tyrosine transaminase[2]",
"metabolites":{
"akg[c]":-1.0,
"glu-L[c]":1.0,
"phe[c]":-1.0,
"phepy[c]":1.0
},
"lower_bound":0.0,
"upper_bound":1000.0,
"gene_reaction_rule":"XP_037923108.1 or XP_037923109.1 or XP_037923110.1 or XP_037920909.1 or XP_037914315.1 or XP_037908845.1",
"subsystem":"Phenylalanine, Tyrosine and Tryptophan Biosynthesis",
"notes":{
"Confidence Level":"0.0",
"NOTES":"not in biocyc, no lit, at the moment"
},
"annotation":{
"ec-code":[
"2,6,1,5"
]
}
},
{
"id":"PAH",
"name":"phenylalanine hydroxylase",
"metabolites":{
"4a-hthbp[c]":1.0,
"o2[c]":-1.0,
"phe[c]":-1.0,
"r-thbp[c]":-1.0,
"tyr[c]":1.0
},
"lower_bound":0.0,
"upper_bound":1000.0,
"gene_reaction_rule":"XP_037907605.1 or XP_037906744.1 or XP_037905372.1",
"subsystem":"Phenylalanine, Tyrosine and Tryptophan Biosynthesis",
"notes":{
"Confidence Level":"0.0"
},
"annotation":{
"ec-code":[
"1,14,16,1"
]
}
},
{
"id":"AAT_3",
"name":"aspartate transaminase[3]",
"metabolites":{
"akg[c]":-1.0,
"glu-L[c]":1.0,
"hpp[c]":1.0,
"tyr[c]":-1.0
},
"lower_bound":-1000.0,
"upper_bound":1000.0,
"gene_reaction_rule":"XP_037923108.1 or XP_037923109.1 or XP_037923110.1 or XP_037920909.1 or XP_037914315.1 or XP_037908845.1",
"subsystem":"Phenylalanine, Tyrosine and Tryptophan Biosynthesis",
"notes":{
"Confidence Level":"0.0",
"NOTES":"same as 2,6,1,5 || not in biocyc, no lit, at the moment"
},
"annotation":{
"ec-code":[
"2,6,1,1"
]
}
},
{
"id":"TYRAT_1",
"name":"tyrosine transaminase[1]",
"metabolites":{
"akg[c]":-1.0,
"glu-L[c]":1.0,
"hpp[c]":1.0,
"tyr[c]":-1.0
},
"lower_bound":0.0,
"upper_bound":1000.0,
"gene_reaction_rule":"XP_037923108.1 or XP_037923109.1 or XP_037923110.1 or XP_037920909.1 or XP_037914315.1 or XP_037908845.2",
"subsystem":"Phenylalanine, Tyrosine and Tryptophan Biosynthesis",
"notes":{
"Confidence Level":"0.0",
"NOTES":"BioCyc: irr // lit,: rev (theoretical)",
"References":"5438301"
},
"annotation":{
"ec-code":[
"2,6,1,5"
]
}
},
{
"id":"OICD[2]",
"name":"2-oxoisocaproate dehydrogenase",
"metabolites":{
"2obut[c]":-1.0,
"co2[c]":1.0,
"h[c]":-1.0,
"hpthpp[c]":1.0,
"thpp[c]":-1.0
},
"lower_bound":-1000.0,
"upper_bound":1000.0,
"gene_reaction_rule":"XP_037923405.1 or XP_037912206.1 or XP_037912207.1 or XP_037912208.1 or XP_037905309.1",
"subsystem":"Propanoate Metabolism",
"notes":{
"Confidence Level":"0.0",
"NOTES":"added h on the left side to get balanced reaction // not in biocyc, no lit, at the moment"
},
"annotation":{
"ec-code":[
"1,2,4,4"
]
}
},
{
"id":"HIBCH",
"name":"3-hydroxyisobutyryl-CoA hydrolase",
"metabolites":{
"coa[c]":-1.0,
"h2o[c]":1.0,
"h[c]":-1.0,
"hdpp[c]":-1.0,
"hdppcoa[c]":1.0
},
"lower_bound":-1000.0,
"upper_bound":1000.0,
"gene_reaction_rule":"XP_037910474.1 or XP_037910475.1",
"subsystem":"Propanoate Metabolism",
"notes":{
"Confidence Level":"0.0"
},
"annotation":{
"ec-code":[
"3,1,2,4"
]
}
},
{
"id":"MSD",
"name":"malonate-semialdehyde dehydrogenase",
"metabolites":{
"accoa[c]":1.0,
"co2[c]":1.0,
"coa[c]":-1.0,
"nad[c]":-1.0,
"nadh[c]":1.0,
"opp[c]":-1.0
},
"lower_bound":-1000.0,
"upper_bound":1000.0,
"gene_reaction_rule":"XP_037913887.1 or XP_037913889.1",
"subsystem":"Propanoate Metabolism",
"notes":{
"Confidence Level":"0.0",
"NOTES":"brenda irreversible for pseudomonas fluorescens || biocyc: not for dmel || UniProt: reversible"
},
"annotation":{
"ec-code":[
"1,2,1,18"
]
}
},
{
"id":"DHLT",
"name":"dihydrolipoyl transacylase",
"metabolites":{
"coa[c]":1.0,
"dhla[c]":-1.0,
"pdhla[c]":1.0,
"ppecoa[c]":-1.0
},
"lower_bound":-1000.0,
"upper_bound":1000.0,
"gene_reaction_rule":"XP_037920694.1",
"subsystem":"Propanoate Metabolism",
"notes":{
"Confidence Level":"0.0",
"NOTES":"reaction only in kegg || no lit, at the moment"
},
"annotation":{
"ec-code":[
"2,3,1,168"
]
}
},
{
"id":"ACADM",
"name":"acyl CoA dehydrogenase",
"metabolites":{
"acycoa[c]":1.0,
"fad[c]":-1.0,
"fadh2[c]":1.0,
"h[c]":-1.0,
"ppecoa[c]":-1.0
},
"lower_bound":-1000.0,
"upper_bound":1000.0,
"gene_reaction_rule":"",
"subsystem":"Propanoate Metabolism",
"notes":{
"Confidence Level":"0.0",
"NOTES":"not in biocyc, no lit, at the moment"
},
"annotation":{
"ec-code":[
"1,3,8,7"
]
}
},
{
"id":"ECH",
"name":"3-Hydroxypropionyl-CoA hydro-lyase",
"metabolites":{
"acycoa[c]":1.0,
"h2o[c]":1.0,
"hdppcoa[c]":-1.0
},
"lower_bound":-1000.0,
"upper_bound":1000.0,
"gene_reaction_rule":"XP_037909817.1 or XP_037909818.1 or XP_037916592.1 or XP_037912398.1 or XP_037905338.1",
"subsystem":"Propanoate Metabolism",
"notes":{
"Confidence Level":"0.0"
},
"annotation":{
"ec-code":[
"4,2,1,17"
]
}
},
{
"id":"OICD[1]",
"name":"2-oxoisocaproate dehydrogenase",
"metabolites":{
"hpthpp[c]":-1.0,
"la[c]":-1.0,
"pdhla[c]":1.0,
"thpp[c]":1.0
},
"lower_bound":-1000.0,
"upper_bound":1000.0,
"gene_reaction_rule":"XP_037923405.1 or XP_037912206.1 or XP_037912207.1 or XP_037912208.1 or XP_037905309.1",
"subsystem":"Propanoate Metabolism",
"notes":{
"Confidence Level":"0.0",
"NOTES":"not in biocyc, no lit, at the moment"
},
"annotation":{
"ec-code":[
"1,2,4,4"
]
}
},
{
"id":"HDPPD",
"name":"3-hydroxypropionate dehydrogenase",
"metabolites":{
"h[c]":1.0,
"hdpp[c]":-1.0,
"nad[c]":-1.0,
"nadh[c]":1.0,
"opp[c]":1.0
},
"lower_bound":-1000.0,
"upper_bound":1000.0,
"gene_reaction_rule":"",
"subsystem":"Propanoate Metabolism",
"notes":{
"Confidence Level":"0.0",
"NOTES":"no lit, at the moment"
},
"annotation":{
"ec-code":[
"1,1,1,59"
]
}
},
{
"id":"AMPH",
"name":"AMP phosphoribohydrolase",
"metabolites":{
"a[c]":1.0,
"amp[c]":-1.0,
"h2o[c]":-1.0,
"r5p[c]":1.0
},
"lower_bound":0.0,
"upper_bound":1000.0,
"gene_reaction_rule":"",
"subsystem":"Purine metabolism",
"notes":{
"Confidence Level":"0.0"
},
"annotation":{
"ec-code":[
"3,2,2,4"
]
}
},
{
"id":"AMPD",
"name":"AMP deaminase",
"metabolites":{
"amp[c]":-1.0,
"h2o[c]":-1.0,
"imp[c]":1.0,
"nh3[c]":1.0
},
"lower_bound":0.0,
"upper_bound":1000.0,
"gene_reaction_rule":"",
"subsystem":"Purine metabolism",
"notes":{
"Confidence Level":"0.0"
},
"annotation":{
"ec-code":[
"3,5,4,6"
]
}
},
{
"id":"ADPase",
"name":"apyrase",
"metabolites":{
"amp[c]":1.0,
"atp[c]":-1.0,
"h2o[c]":-2.0,
"h[c]":2.0,
"pi[c]":2.0
},
"lower_bound":0.0,
"upper_bound":1000.0,
"gene_reaction_rule":"",
"subsystem":"Purine metabolism",
"notes":{
"Confidence Level":"0.0"
},
"annotation":{
"ec-code":[
"3,6,1,5"
]
}
},
{
"id":"GDPK",
"name":"GDP Kinase",
"metabolites":{
"adp[c]":1.0,
"atp[c]":-1.0,
"gdp[c]":-1.0,
"gtp[c]":1.0
},
"lower_bound":0.0,
"upper_bound":1000.0,
"gene_reaction_rule":"XP_037903510.1",
"subsystem":"Purine metabolism",
"notes":{
"Confidence Level":"0.0"
},
"annotation":{
"ec-code":[
"2,7,4,6"
]
}
},
{
"id":"GMPK",
"name":"GMP kinase",
"metabolites":{
"adp[c]":1.0,
"atp[c]":-1.0,
"gdp[c]":1.0,
"gmp[c]":-1.0
},
"lower_bound":0.0,
"upper_bound":1000.0,
"gene_reaction_rule":"XP_037917454.1 or XP_037917452.1",
"subsystem":"Purine metabolism",
"notes":{
"Confidence Level":"0.0"
},
"annotation":{
"ec-code":[
"2,7,4,8"
]
}
},
{
"id":"GMPS",
"name":"GMP synthase (glutamine-hydrolysing)",
"metabolites":{
"amp[c]":1.0,
"atp[c]":-1.0,
"gln-L[c]":-1.0,
"glu-L[c]":1.0,
"gmp[c]":1.0,
"h2o[c]":-1.0,
"h[c]":2.0,
"ppi[c]":1.0,
"xmp[c]":-1.0
},
"lower_bound":0.0,
"upper_bound":1000.0,
"gene_reaction_rule":"XP_037907493.1 or XP_037907502.1 or XP_037907509.1",
"subsystem":"Purine metabolism",
"notes":{
"Confidence Level":"0.0"
},
"annotation":{
"ec-code":[
"6,3,5,2"
]
}
},
{
"id":"GDPase",
"name":"guanosine diphosphatase",
"metabolites":{
"gdp[c]":-1.0,
"gmp[c]":1.0,
"h2o[c]":-1.0,
"h[c]":1.0,
"pi[c]":1.0
},
"lower_bound":0.0,
"upper_bound":1000.0,
"gene_reaction_rule":"XP_037922382.1",
"subsystem":"Purine metabolism",
"notes":{
"Confidence Level":"0.0"
},
"annotation":{
"ec-code":[
"3,6,1,6"
]
}
},
{
"id":"GMPL",
"name":"guanosine 5'-monophosphate phosphohydrolase",
"metabolites":{
"gmp[c]":-1.0,
"gua[c]":1.0,
"h2o[c]":-1.0,
"pi[c]":1.0
},
"lower_bound":0.0,
"upper_bound":1000.0,
"gene_reaction_rule":"XP_037917540.1 or XP_037917548.1 or XP_037917531.1 or XP_037917556.1 or XP_037917559.1 or XP_037920038.1 or XP_037920037.1 or XP_037920039.1 or XP_037920040.1 or XP_037916090.1 or XP_037916334.1 or XP_037914464.1 or XP_037914465.1 or XP_037914466.1 or XP_037914467.1 or XP_037914468.1 or XP_037914469.1 or XP_037914470.1 or XP_037917381.1 or XP_037917382.1 or XP_037919782.1 or XP_037906920.1",
"subsystem":"Purine metabolism",
"notes":{
"Confidence Level":"0.0"
},
"annotation":{
"ec-code":[
"3,1,3,5"
]
}
},
{
"id":"PNP",
"name":"inosine:phosphate alpha-D-ribosyltransferase",
"metabolites":{
"hyp[c]":1.0,
"i[c]":-1.0,
"pi[c]":-1.0,
"r1p[c]":1.0
},
"lower_bound":0.0,
"upper_bound":1000.0,
"gene_reaction_rule":"XP_037904662.1 or XP_037904661.1 or XP_037904664.1 or XP_037904665.1",
"subsystem":"Purine metabolism",
"notes":{
"Confidence Level":"0.0"
},
"annotation":{
"ec-code":[
"2,4,2,1"
]
}
},
{
"id":"IMPD",
"name":"IMP dehydrogenase",
"metabolites":{
"h2o[c]":-1.0,
"h[c]":1.0,
"imp[c]":-1.0,
"nad[c]":-1.0,
"nadh[c]":1.0,
"xmp[c]":1.0
},
"lower_bound":0.0,
"upper_bound":1000.0,
"gene_reaction_rule":"XP_037925631.1 or XP_037922631.1 or XP_037922632.1 or XP_037922633.1",
"subsystem":"Purine metabolism",
"notes":{
"Confidence Level":"0.0"
},
"annotation":{
"ec-code":[
"1,1,1,205"
]
}
},
{
"id":"HGPRT",
"name":"Hypoxanthine-guanine phosphoribosyltransferase",
"metabolites":{
"hyp[c]":1.0,
"imp[c]":-1.0,
"ppi[c]":-1.0,
"prpp[c]":1.0
},
"lower_bound":-1000.0,
"upper_bound":1000.0,
"gene_reaction_rule":"",
"subsystem":"Purine metabolism",
"notes":{
"Confidence Level":"0.0",
"NOTES":"not in KEGG for Dmel"
},
"annotation":{
"ec-code":[
"2,4,2,8"
]
}
},
{
"id":"UDPk",
"name":"UDP kinase",
"metabolites":{
"adp[c]":1.0,
"atp[c]":-1.0,
"udp[c]":-1.0,
"utp[c]":1.0
},
"lower_bound":0.0,
"upper_bound":1000.0,
"gene_reaction_rule":"XP_037903510.1",
"subsystem":"Pyrimidine metabolism",
"notes":{
"Confidence Level":"0.0"
},
"annotation":{
"ec-code":[
"2,7,4,6"
]
}
},
{
"id":"UMPk",
"name":"UMP/CMP kinase",
"metabolites":{
"adp[c]":1.0,
"atp[c]":-1.0,
"h[c]":2.0,
"udp[c]":1.0,
"ump[c]":-1.0
},
"lower_bound":0.0,
"upper_bound":1000.0,
"gene_reaction_rule":"XP_037924053.1",
"subsystem":"Pyrimidine metabolism",
"notes":{
"Confidence Level":"0.0",
"NOTES":"added 2 h for balanced reaction"
},
"annotation":{
"ec-code":[
"2,7,4,14"
]
}
},
{
"id":"URDk",
"name":"uridine kinase",
"metabolites":{
"adp[c]":1.0,
"atp[c]":-1.0,
"h[c]":-1.0,
"ump[c]":1.0,
"urd[c]":-1.0
},
"lower_bound":-1000.0,
"upper_bound":1000.0,
"gene_reaction_rule":"XP_037906550.1 or XP_037906541.1 or XP_037906536.1 or XP_037906527.1",
"subsystem":"Pyrimidine metabolism",
"notes":{
"Confidence Level":"0.0"
},
"annotation":{
"ec-code":[
"2,7,1,48"
]
}
},
{
"id":"CTPS",
"name":"CTP synthase",
"metabolites":{
"adp[c]":1.0,
"atp[c]":-1.0,
"ctp[c]":1.0,
"gln-L[c]":-1.0,
"glu-L[c]":1.0,
"h2o[c]":-1.0,
"h[c]":2.0,
"pi[c]":1.0,
"utp[c]":-1.0
},
"lower_bound":0.0,
"upper_bound":1000.0,
"gene_reaction_rule":"XP_037906050.1 or XP_037906049.1",
"subsystem":"Pyrimidine metabolism",
"notes":{
"Confidence Level":"0.0"
},
"annotation":{
"ec-code":[
"6,3,4,2"
]
}
},
{
"id":"DHOase",
"name":"carbamoylaspartic dehydrase",
"metabolites":{
"cbasp[c]":-1.0,
"dor[c]":1.0,
"h2o[c]":1.0,
"h[c]":-2.0
},
"lower_bound":0.0,
"upper_bound":1000.0,
"gene_reaction_rule":"XP_037918952.1 or XP_037920765.1",
"subsystem":"Pyrimidine metabolism",
"notes":{
"Confidence Level":"0.0",
"NOTES":"added 2 h for balanced reaction"
},
"annotation":{
"ec-code":[
"3,5,2,3"
]
}
},
{
"id":"CMPk",
"name":"UMP/CMP kinase",
"metabolites":{
"adp[c]":-1.0,
"atp[c]":1.0,
"cdp[c]":-1.0,
"cmp[c]":1.0,
"h[c]":-2.0
},
"lower_bound":-1000.0,
"upper_bound":1000.0,
"gene_reaction_rule":"XP_037924053.1",
"subsystem":"Pyrimidine metabolism",
"notes":{
"Confidence Level":"0.0",
"NOTES":"added 2 h for balanced reaction"
},
"annotation":{
"ec-code":[
"2,7,4,14"
]
}
},
{
"id":"CDPk",
"name":"CDP kinase",
"metabolites":{
"adp[c]":1.0,
"atp[c]":-1.0,
"cdp[c]":-1.0,
"ctp[c]":1.0
},
"lower_bound":-1000.0,
"upper_bound":1000.0,
"gene_reaction_rule":"XP_037903510.1",
"subsystem":"Pyrimidine metabolism",
"notes":{
"Confidence Level":"0.0"
},
"annotation":{
"ec-code":[
"2,7,4,6"
]
}
},
{
"id":"CMPL",
"name":"5'-nucleotidase",
"metabolites":{
"cmp[c]":-1.0,
"cyd[c]":1.0,
"h2o[c]":-1.0,
"h[c]":2.0,
"pi[c]":1.0
},
"lower_bound":0.0,
"upper_bound":1000.0,
"gene_reaction_rule":"XP_037917540.1 or XP_037917548.1 or XP_037917531.1 or XP_037917556.1 or XP_037917559.1 or XP_037920038.1 or XP_037920037.1 or XP_037920039.1 or XP_037920040.1 or XP_037916090.1 or XP_037916334.1 or XP_037914464.1 or XP_037914465.1 or XP_037914466.1 or XP_037914467.1 or XP_037914468.1 or XP_037914469.1 or XP_037914470.1 or XP_037917381.1 or XP_037917382.1 or XP_037919782.1 or XP_037906920.1 or XP_037912718.1",
"subsystem":"Pyrimidine metabolism",
"notes":{
"Confidence Level":"0.0",
"NOTES":"only generell reaction in biocyc // added 2 h for balanced reaction"
},
"annotation":{
"ec-code":[
"3,1,3,5"
]
}
},
{
"id":"CDA",
"name":"cytidine deaminase",
"metabolites":{
"cyd[c]":-1.0,
"h2o[c]":-1.0,
"nh3[c]":1.0,
"urd[c]":1.0
},
"lower_bound":0.0,
"upper_bound":1000.0,
"gene_reaction_rule":"XP_037925989.1 or XP_037925983.1",
"subsystem":"Pyrimidine metabolism",
"notes":{
"Confidence Level":"0.0"
},
"annotation":{
"ec-code":[
"3,5,4,5"
]
}
},
{
"id":"DHODH",
"name":"dihydroorotate dehydrogenase (quinone)",
"metabolites":{
"dor[c]":-1.0,
"oro[c]":1.0,
"q[c]":-1.0,
"qh2[c]":1.0
},
"lower_bound":0.0,
"upper_bound":1000.0,
"gene_reaction_rule":"XP_037924719.1",
"subsystem":"Pyrimidine metabolism",
"notes":{
"Confidence Level":"0.0",
"NOTES":"used q/q2 as quinone/quinol"
},
"annotation":{
"ec-code":[
"1,3,5,2"
]
}
},
{
"id":"ODCase",
"name":"orotidine-5'-phosphate decarboxylase",
"metabolites":{
"co2[c]":1.0,
"omp[c]":-1.0,
"ump[c]":1.0
},
"lower_bound":0.0,
"upper_bound":1000.0,
"gene_reaction_rule":"XP_037923595.1",
"subsystem":"Pyrimidine metabolism",
"notes":{
"Confidence Level":"0.0"
},
"annotation":{
"ec-code":[
"4,1,1,23"
]
}
},
{
"id":"OPRTase",
"name":"orotate phosphoribosyltransferase",
"metabolites":{
"h[c]":-2.0,
"omp[c]":1.0,
"oro[c]":-1.0,
"ppi[c]":1.0,
"prpp[c]":-1.0
},
"lower_bound":0.0,
"upper_bound":1000.0,
"gene_reaction_rule":"XP_037923595.1",
"subsystem":"Pyrimidine metabolism",
"notes":{
"Confidence Level":"0.0",
"NOTES":"added 2 h for balanced reaction"
},
"annotation":{
"ec-code":[
"2,4,2,10"
]
}
},
{
"id":"ACACT1r",
"name":"Acetyl-CoA C-acetyltransferase",
"metabolites":{
"aacoa[c]":1.0,
"accoa[c]":-2.0,
"coa[c]":1.0
},
"lower_bound":-1000.0,
"upper_bound":1000.0,
"gene_reaction_rule":"XP_037908318.1 or XP_037916356.1 or XP_037922941.1 or XP_037917165.1",
"subsystem":"Pyruvate Metabolism",
"notes":{
"Confidence Level":"0.0"
},
"annotation":{
"ec-code":[
"2,3,1,9"
]
}
},
{
"id":"FAT",
"name":"formate C-acetyltransferase",
"metabolites":{
"accoa[c]":-1.0,
"coa[c]":1.0,
"formate[c]":-1.0,
"pyr[c]":1.0
},
"lower_bound":-1000.0,
"upper_bound":1000.0,
"gene_reaction_rule":"",
"subsystem":"Pyruvate metabolism",
"notes":{
"Confidence Level":"0.0",
"NOTES":"Biocyc: irrev || Lit, and Brenda say rev,"
},
"annotation":{
"ec-code":[
"2,3,1,54"
]
}
},
{
"id":"ACPAT",
"name":"acetyl-CoA:phosphate acetyltransferase",
"metabolites":{
"accoa[c]":-1.0,
"acp[c]":1.0,
"coa[c]":1.0,
"h[c]":-1.0,
"pi[c]":-1.0
},
"lower_bound":0.0,
"upper_bound":1000.0,
"gene_reaction_rule":"",
"subsystem":"Pyruvate metabolism",
"notes":{
"Confidence Level":"0.0",
"NOTES":"kegg - not in droso, | biocyc - in droso,"
},
"annotation":{
"ec-code":[
"2,3,1,8"
]
}
},
{
"id":"APPH",
"name":"Acetyl phosphate phosphohydrolase",
"metabolites":{
"ac[c]":1.0,
"acp[c]":-1.0,
"h2o[c]":-1.0,
"h[c]":2.0,
"pi[c]":1.0
},
"lower_bound":-1000.0,
"upper_bound":1000.0,
"gene_reaction_rule":"XP_037923411.1",
"subsystem":"Pyruvate Metabolism",
"notes":{
"Confidence Level":"0.0",
"NOTES":"BioCyc: rev"
},
"annotation":{
"ec-code":[
"3,6,1,7"
]
}
},
{
"id":"ACCOAL",
"name":"Acetate:CoA ligase (AMP-forming)",
"metabolites":{
"ac[c]":-1.0,
"accoa[c]":1.0,
"amp[c]":1.0,
"atp[c]":-1.0,
"coa[c]":-1.0,
"ppi[c]":1.0
},
"lower_bound":0.0,
"upper_bound":1000.0,
"gene_reaction_rule":"XP_037905338.1",
"subsystem":"Pyruvate Metabolism",
"notes":{
"Confidence Level":"0.0",
"NOTES":"BioCyc: irr"
},
"annotation":{
"ec-code":[
"6,2,1,1"
]
}
},
{
"id":"ACACDL",
"name":"acetyl-CoA:carbon-dioxide ligase (ADP-forming)",
"metabolites":{
"accoa[c]":-1.0,
"adp[c]":1.0,
"atp[c]":-1.0,
"h[c]":1.0,
"hco3[c]":-1.0,
"malcoa[c]":1.0,
"pi[c]":1.0
},
"lower_bound":0.0,
"upper_bound":1000.0,
"gene_reaction_rule":"XP_037919884.1 or XP_037924172.1 or XP_037914419.1",
"subsystem":"Pyruvate Metabolism",
"notes":{
"Confidence Level":"0.0",
"NOTES":"BioCyc: irr / Brenda: irr (human)"
},
"annotation":{
"ec-code":[
"6,4,1,2"
]
}
},
{
"id":"PCB",
"name":"Pyruvate:carbon-dioxide ligase (ADP-forming)",
"metabolites":{
"adp[c]":1.0,
"atp[c]":-1.0,
"h[c]":1.0,
"hco3[c]":-1.0,
"oaa[c]":1.0,
"pi[c]":1.0,
"pyr[c]":-1.0
},
"lower_bound":-1000.0,
"upper_bound":1000.0,
"gene_reaction_rule":"XP_037924172.1 or XP_037914419.1",
"subsystem":"Pyruvate Metabolism",
"notes":{
"Confidence Level":"0.0",
"NOTES":"BioCyc/Lit,/Brenda: rev",
"References":"5484476"
},
"annotation":{
"ec-code":[
"6,4,1,1"
]
}
},
{
"id":"LPD5",
"name":"dihydrolipoamide:NAD+ oxidoreductase",
"metabolites":{
"dhla[c]":-1.0,
"h[c]":1.0,
"la[c]":1.0,
"nad[c]":-1.0,
"nadh[c]":1.0
},
"lower_bound":0.0,
"upper_bound":1000.0,
"gene_reaction_rule":"XP_037906066.1",
"subsystem":"Pyruvate Metabolism",
"notes":{
"Confidence Level":"0.0"
},
"annotation":{
"ec-code":[
"1,8,1,4"
]
}
},
{
"id":"LGTHL",
"name":"lactoylglutathione lyase\n(R)-S-Lactoylglutathione methylglyoxal-lyase (isomerizing)",
"metabolites":{
"gthrd[c]":-1.0,
"h[c]":1.0,
"lgt_S[c]":1.0,
"mthgxl[c]":-1.0
},
"lower_bound":0.0,
"upper_bound":1000.0,
"gene_reaction_rule":"",
"subsystem":"Pyruvate Metabolism",
"notes":{
"Confidence Level":"0.0",
"NOTES":"BioCyc: irr"
},
"annotation":{
"ec-code":[
"4,4,1,5"
]
}
},
{
"id":"PEPCK",
"name":"GTP:oxaloacetate carboxy-lyase (adding GTP;phosphoenolpyruvate-forming)",
"metabolites":{
"co2[c]":1.0,
"gdp[c]":1.0,
"gtp[c]":-1.0,
"oaa[c]":-1.0,
"pep[c]":1.0
},
"lower_bound":0.0,
"upper_bound":1000.0,
"gene_reaction_rule":"XP_037913942.1 or XP_037914324.1 or XP_037914313.1",
"subsystem":"Pyruvate Metabolism",
"notes":{
"Confidence Level":"0.0"
},
"annotation":{
"ec-code":[
"4,1,1,32"
]
}
},
{
"id":"LDH_L",
"name":"L-lactate dehydrogenase",
"metabolites":{
"h[c]":-1.0,
"lac-L[c]":1.0,
"nad[c]":1.0,
"nadh[c]":-1.0,
"pyr[c]":-1.0
},
"lower_bound":0.0,
"upper_bound":1000.0,
"gene_reaction_rule":"XP_037906719.1 or XP_037906720.1",
"subsystem":"Pyruvate Metabolism",
"notes":{
"Confidence Level":"0.0"
},
"annotation":{
"ec-code":[
"1,1,1,27"
]
}
},
{
"id":"LALDD2",
"name":"(R)-Lactaldehyde:NAD+ oxidoreductase",
"metabolites":{
"h[c]":1.0,
"lald__D[c]":-1.0,
"mthgxl[c]":1.0,
"nad[c]":-1.0,
"nadh[c]":1.0
},
"lower_bound":-1000.0,
"upper_bound":1000.0,
"gene_reaction_rule":"XP_037924241.1 or XP_037916139.1 or XP_037915602.1 or XP_037915607.1 or XP_037925557.1 or XP_037902836.1",
"subsystem":"Pyruvate Metabolism",
"notes":{
"Confidence Level":"0.0"
},
"annotation":{
"ec-code":[
"1,1,1,79"
]
}
},
{
"id":"ME2",
"name":"malate dehydrogenase (oxaloacetate-decarboxylating) (NADP+)",
"metabolites":{
"co2[c]":1.0,
"mal-L[c]":-1.0,
"nadp[c]":-1.0,
"nadph[c]":1.0,
"pyr[c]":1.0
},
"lower_bound":-1000.0,
"upper_bound":1000.0,
"gene_reaction_rule":"XP_037910602.1 or XP_037910923.1 or XP_037910924.1",
"subsystem":"Pyruvate Metabolism",
"notes":{
"Confidence Level":"0.0",
"NOTES":"BioCyc: irr / Lit,: rev / Brenda: rev (human, but for drosophila not specified)",
"References":"13834656"
},
"annotation":{
"ec-code":[
"1,1,1,40"
]
}
},
{
"id":"ACAOR",
"name":"Acetaldehyde:NAD+ oxidoreductase",
"metabolites":{
"ac[c]":1.0,
"acald[c]":-1.0,
"h2o[c]":-1.0,
"h[c]":2.0,
"nad[c]":-1.0,
"nadh[c]":1.0
},
"lower_bound":0.0,
"upper_bound":1000.0,
"gene_reaction_rule":"XP_037914605.1 or XP_037924098.1 or XP_037922639.1 or XP_037922640.1 or XP_037924314.1 or XP_037924316.1 or XP_037924309.1 or XP_037923551.1 or XP_037912367.1",
"subsystem":"Pyruvate Metabolism",
"notes":{
"Confidence Level":"0.0"
},
"annotation":{
"ec-code":[
"1,2,1,3"
]
}
},
{
"id":"FADS",
"name":"FAD synthetase",
"metabolites":{
"atp[c]":-1.0,
"fad[c]":1.0,
"fmn[c]":-1.0,
"h[c]":-1.0,
"ppi[c]":1.0
},
"lower_bound":-1000.0,
"upper_bound":1000.0,
"gene_reaction_rule":"XP_037910627.1 or XP_037910626.1",
"subsystem":"Riboflavin Metabolism",
"notes":{
"Confidence Level":"0.0"
},
"annotation":{
"ec-code":[
"2,7,7,2"
]
}
},
{
"id":"RFK",
"name":"riboflavin kinase",
"metabolites":{
"adp[c]":1.0,
"atp[c]":-1.0,
"fmn[c]":1.0,
"h[c]":1.0,
"ribflv[c]":-1.0
},
"lower_bound":-1000.0,
"upper_bound":1000.0,
"gene_reaction_rule":"XP_037924303.1 or XP_037924305.1 or XP_037922906.1 or XP_037922907.1",
"subsystem":"Riboflavin Metabolism",
"notes":{
"Confidence Level":"0.0"
},
"annotation":{
"ec-code":[
"2,7,1,26"
]
}
},
{
"id":"UDPGTRA",
"name":"UDP-glucose:glycogen 4-alpha-D-glucosyltransferase",
"metabolites":{
"amylose[c]":2.0,
"h2o[c]":-1.0,
"h[c]":1.0,
"udp-glc[c]":-1.0,
"udp[c]":1.0
},
"lower_bound":-1000.0,
"upper_bound":1000.0,
"gene_reaction_rule":"",
"subsystem":"Starch / Sucrose metabolism",
"notes":{
"Confidence Level":"0.0"
},
"annotation":{
"ec-code":[
"2,4,1,11"
]
}
},
{
"id":"AGMH2",
"name":"maltodextrin maltohydrolase",
"metabolites":{
"h2o[c]":1.0,
"mal[c]":1.0,
"maldex[c]":-2.0
},
"lower_bound":0.0,
"upper_bound":1000.0,
"gene_reaction_rule":"XP_037926206.1 or XP_037917845.1 or XP_037914199.1 or XP_037914200.1 or XP_037916193.1 or XP_037914198.1 or XP_037914195.1 or XP_037914196.1 or XP_037914193.1 or XP_037914194.1 or XP_037914197.1 or XP_037914314.1 or XP_037915006.1 or XP_037914939.1 or XP_037914940.1 or XP_037915490.1 or XP_037915814.1 or XP_037915864.1 or XP_037914937.1 or XP_037914938.1 or XP_037918152.1 or XP_037917359.1",
"subsystem":"Starch / Sucrose metabolism",
"notes":{
"Confidence Level":"0.0",
"NOTES":"extra maldex, removed h2o on the left side and added h2o on the right side to get a balanced reaction"
},
"annotation":{
"ec-code":[
"3,2,1,1"
]
}
},
{
"id":"AGMH1",
"name":"1,4-alpha-D-Glucan maltohydrolase",
"metabolites":{
"dextrin[c]":1.0,
"glycogen[c]":-4.0,
"h2o[c]":-1.0,
"mal[c]":1.0
},
"lower_bound":0.0,
"upper_bound":1000.0,
"gene_reaction_rule":"XP_037926206.1 or XP_037917845.1 or XP_037914199.1 or XP_037914200.1 or XP_037916193.1 or XP_037914198.1 or XP_037914195.1 or XP_037914196.1 or XP_037914193.1 or XP_037914194.1 or XP_037914197.1 or XP_037914314.1 or XP_037915006.1 or XP_037914939.1 or XP_037914940.1 or XP_037915490.1 or XP_037915814.1 or XP_037915864.1 or XP_037914937.1 or XP_037914938.1 or XP_037918152.1 or XP_037917359.1",
"subsystem":"Starch / Sucrose metabolism",
"notes":{
"Confidence Level":"0.0",
"NOTES":"3 extra glycogens to get a balanced reaction // only kegg"
},
"annotation":{
"ec-code":[
"3,2,1,1"
]
}
},
{
"id":"AMYTRA",
"name":"1,4-alpha-D-Glucan:1,4-alpha-D-glucan 6-alpha-D-(1,4-alpha-D-glucano)-transferase",
"metabolites":{
"amylose[c]":-1.0,
"glycogen[c]":1.0,
"h2o[c]":1.0
},
"lower_bound":-1000.0,
"upper_bound":1000.0,
"gene_reaction_rule":"XP_037916352.1",
"subsystem":"Starch / Sucrose metabolism",
"notes":{
"Confidence Level":"0.0",
"NOTES":"only kegg"
},
"annotation":{
"ec-code":[
"2,4,1,18"
]
}
},
{
"id":"AF6P",
"name":"ATP:D-fructose 6-phosphotransferase",
"metabolites":{
"adp[c]":1.0,
"atp[c]":-1.0,
"f6p[c]":1.0,
"fru[c]":-1.0,
"h[c]":1.0
},
"lower_bound":-1000.0,
"upper_bound":1000.0,
"gene_reaction_rule":"XP_037916312.1 or XP_037916314.1 or XP_037916317.1 or XP_037916316.1 or XP_037916318.1 or XP_037916315.1 or XP_037916313.1",
"subsystem":"Starch / Sucrose metabolism",
"notes":{
"Confidence Level":"0.0",
"NOTES":"reaction in Brend // reaction not in BioCyc"
},
"annotation":{
"ec-code":[
"2,7,1,1"
]
}
},
{
"id":"AGA",
"name":"alpha-glucosidase",
"metabolites":{
"g1p[c]":-1.0,
"h[c]":-1.0,
"ppi[c]":1.0,
"udp-glc[c]":1.0,
"utp[c]":-1.0
},
"lower_bound":-1000.0,
"upper_bound":1000.0,
"gene_reaction_rule":"XP_037904967.1 or XP_037904968.1 or XP_037904969.1",
"subsystem":"Starch / Sucrose metabolism",
"notes":{
"Confidence Level":"0.0"
},
"annotation":{
"ec-code":[
"2,7,7,9"
]
}
},
{
"id":"PGMT",
"name":"alpha-D-glucose 1,6-phosphomutase",
"metabolites":{
"g1p[c]":-1.0,
"g6p[c]":1.0
},
"lower_bound":-1000.0,
"upper_bound":1000.0,
"gene_reaction_rule":"XP_037907221.1 or XP_037907222.1 or XP_037912477.1",
"subsystem":"Starch / Sucrose metabolism",
"notes":{
"Confidence Level":"0.0"
},
"annotation":{
"ec-code":[
"5,4,2,2"
]
}
},
{
"id":"SGH",
"name":"sucrose glucohydrolase",
"metabolites":{
"fru[c]":1.0,
"glc-D[c]":1.0,
"h2o[c]":-1.0,
"sucr[c]":-1.0
},
"lower_bound":-1000.0,
"upper_bound":1000.0,
"gene_reaction_rule":"XP_037926206.1 or XP_037917845.1 or XP_037914199.1 or XP_037914200.1 or XP_037916193.1 or XP_037914198.1 or XP_037914195.1 or XP_037914196.1 or XP_037914193.1 or XP_037914194.1 or XP_037914197.1",
"subsystem":"Starch / Sucrose metabolism",
"notes":{
"Confidence Level":"0.0",
"NOTES":"reaction not in BioCyc // reaction in Brenda"
},
"annotation":{
"ec-code":[
"3,2,1,20"
]
}
},
{
"id":"MGH",
"name":"maltose glucohydrolase",
"metabolites":{
"glc-D[c]":2.0,
"h2o[c]":-1.0,
"mal[c]":-1.0
},
"lower_bound":0.0,
"upper_bound":1000.0,
"gene_reaction_rule":"XP_037926206.1 or XP_037917845.1 or XP_037914199.1 or XP_037914200.1 or XP_037916193.1 or XP_037914198.1 or XP_037914195.1 or XP_037914196.1 or XP_037914193.1 or XP_037914194.1 or XP_037914197.1",
"subsystem":"Starch / Sucrose metabolism",
"notes":{
"Confidence Level":"0.0",
"NOTES":"feala: irreversible // only kegg"
},
"annotation":{
"ec-code":[
"3,2,1,20"
]
}
},
{
"id":"T6PP",
"name":"Trehalose-6-phosphate phosphohydrolase",
"metabolites":{
"h2o[c]":-1.0,
"pi[c]":1.0,
"t6p[c]":-1.0,
"tre[c]":1.0
},
"lower_bound":0.0,
"upper_bound":1000.0,
"gene_reaction_rule":"XP_037926566.1 or XP_037927128.1 or XP_037926567.1 or XP_037902816.1 or XP_037902817.1 or XP_037903193.1",
"subsystem":"Starch / Sucrose metabolism",
"notes":{
"Confidence Level":"0.0"
},
"annotation":{
"ec-code":[
"3,1,3,12"
]
}
},
{
"id":"TREH",
"name":"trehalose glucohydrolase",
"metabolites":{
"glc-D[c]":2.0,
"h2o[c]":-1.0,
"tre[c]":-1.0
},
"lower_bound":0.0,
"upper_bound":1000.0,
"gene_reaction_rule":"XP_037913970.1 or XP_037913972.1 or XP_037913973.1 or XP_037913974.1 or XP_037913975.1 or XP_037913976.1 or XP_037913977.1 or XP_037913979.1 or XP_037913980.1 or XP_037913981.1 or XP_037913982.1 or XP_037913978.1",
"subsystem":"Starch / Sucrose metabolism",
"notes":{
"Confidence Level":"0.0"
},
"annotation":{
"ec-code":[
"3,2,1,28"
]
}
},
{
"id":"UDPG6PTRA",
"name":"UDP-glucose:D-glucose-6-phosphate 1-alpha-D-glucosyltransferase",
"metabolites":{
"g6p[c]":-1.0,
"h[c]":1.0,
"t6p[c]":1.0,
"udp-glc[c]":-1.0,
"udp[c]":1.0
},
"lower_bound":0.0,
"upper_bound":1000.0,
"gene_reaction_rule":"",
"subsystem":"Starch / Sucrose metabolism",
"notes":{
"Confidence Level":"0.0",
"NOTES":"lit,: irr",
"References":"14285483"
},
"annotation":{
"ec-code":[
"2,4,1,15"
]
}
},
{
"id":"STE",
"name":"sterol esterase",
"metabolites":{
"clr[c]":1.0,
"clre[c]":-1.0,
"fatac[c]":1.0,
"h2o[c]":-1.0
},
"lower_bound":0.0,
"upper_bound":1000.0,
"gene_reaction_rule":"XP_037904466.1 or XP_037904461.1 or XP_037904460.1 or XP_037904464.1 or XP_037912097.1 or XP_037912095.1 or XP_037912096.1 or XP_037904465.1 or XP_037912093.1 or XP_037912092.1 or XP_037912091.1 or XP_037904463.1 or XP_037904462.1 or XP_037903760.1 or XP_037903411.1 or XP_037902682.1",
"subsystem":"Steroid biosynthesis",
"notes":{
"Confidence Level":"0.0"
},
"annotation":{
"ec-code":[
"3,1,1,13"
]
}
},
{
"id":"HMGCOAS",
"name":"hydroxymethylglutaryl-CoA synthase",
"metabolites":{
"aacoa[c]":-1.0,
"accoa[c]":-1.0,
"coa[c]":1.0,
"h2o[c]":-1.0,
"h[c]":1.0,
"hmg-coa[c]":1.0
},
"lower_bound":0.0,
"upper_bound":1000.0,
"gene_reaction_rule":"XP_037922851.1",
"subsystem":"Synthesis and degradation of ketone bodies",
"notes":{
"Confidence Level":"0.0",
"NOTES":"lit, and biocyc say irr"
},
"annotation":{
"ec-code":[
"2,3,3,10"
]
}
},
{
"id":"HMGCOAL",
"name":"hydroxymethylglutaryl-CoA lyase",
"metabolites":{
"aa[c]":1.0,
"accoa[c]":1.0,
"hmg-coa[c]":-1.0
},
"lower_bound":-1000.0,
"upper_bound":1000.0,
"gene_reaction_rule":"XP_037912965.1",
"subsystem":"Synthesis and degradation of ketone bodies",
"notes":{
"Confidence Level":"0.0",
"NOTES":"lit, say rev and biocyc say irr"
},
"annotation":{
"ec-code":[
"4,1,3,4"
]
}
},
{
"id":"HBD",
"name":"3-hydroxybutyrate dehydrogenase",
"metabolites":{
"aa[c]":1.0,
"h[c]":1.0,
"hb[c]":-1.0,
"nad[c]":-1.0,
"nadh[c]":1.0
},
"lower_bound":-1000.0,
"upper_bound":1000.0,
"gene_reaction_rule":"XP_037906324.1 or XP_037907856.1 or XP_037908139.1 or XP_037908461.1 or XP_037907941.1 or XP_037907942.1 or XP_037906579.1 or XP_037920772.1",
"subsystem":"Synthesis and degradation of ketone bodies",
"notes":{
"Confidence Level":"0.0"
},
"annotation":{
"ec-code":[
"1,1,1,30"
]
}
},
{
"id":"ASP-LtoD",
"name":"asp-ltoD",
"metabolites":{
"asp-D[c]":1.0,
"asp[c]":-1.0
},
"lower_bound":-1000.0,
"upper_bound":1000.0,
"gene_reaction_rule":"",
"subsystem":"Transform",
"notes":{
"Confidence Level":"0.0"
}
},
{
"id":"ala_t",
"name":"Alanine transport extra cellular to cytosol",
"metabolites":{
"ala[c]":1.0,
"ala[e]":-1.0
},
"lower_bound":-1000.0,
"upper_bound":1000.0,
"gene_reaction_rule":"",
"subsystem":"Transport cytosol",
"notes":{
"Confidence Level":"0.0"
}
},
{
"id":"arg_t",
"name":"arginine transport extra cellular to cytosol",
"metabolites":{
"arg[c]":1.0,
"arg[e]":-1.0
},
"lower_bound":-1000.0,
"upper_bound":1000.0,
"gene_reaction_rule":"",
"subsystem":"Transport cytosol",
"notes":{
"Confidence Level":"0.0"
}
},
{
"id":"asn_t",
"name":"Asparagine transport extra cellular to cytosol",
"metabolites":{
"asn[c]":1.0,
"asn[e]":-1.0
},
"lower_bound":-1000.0,
"upper_bound":1000.0,
"gene_reaction_rule":"",
"subsystem":"Transport cytosol",
"notes":{
"Confidence Level":"0.0"
}
},
{
"id":"asp_t",
"name":"Aspartic Acid transport extra cellular to cytosol",
"metabolites":{
"asp[c]":1.0,
"asp[e]":-1.0
},
"lower_bound":-1000.0,
"upper_bound":1000.0,
"gene_reaction_rule":"",
"subsystem":"Transport cytosol",
"notes":{
"Confidence Level":"0.0"
}
},
{
"id":"cys_t",
"name":"Cysteine transport extra cellular to cytosol",
"metabolites":{
"cys[c]":1.0,
"cys[e]":-1.0
},
"lower_bound":-1000.0,
"upper_bound":1000.0,
"gene_reaction_rule":"",
"subsystem":"Transport cytosol",
"notes":{
"Confidence Level":"0.0"
}
},
{
"id":"gln-L_t",
"name":"Glutamine transport extra cellular to cytosol",
"metabolites":{
"gln-L[c]":1.0,
"gln-L[e]":-1.0
},
"lower_bound":-1000.0,
"upper_bound":1000.0,
"gene_reaction_rule":"",
"subsystem":"Transport cytosol",
"notes":{
"Confidence Level":"0.0"
}
},
{
"id":"glu-L_t",
"name":"Glutamic acid transport extra cellular to cytosol",
"metabolites":{
"glu-L[c]":1.0,
"glu-L[e]":-1.0
},
"lower_bound":-1000.0,
"upper_bound":1000.0,
"gene_reaction_rule":"",
"subsystem":"Transport cytosol",
"notes":{
"Confidence Level":"0.0"
}
},
{
"id":"gly_t",
"name":"Glycine transport extra cellular to cytosol",
"metabolites":{
"gly[c]":1.0,
"gly[e]":-1.0
},
"lower_bound":-1000.0,
"upper_bound":1000.0,
"gene_reaction_rule":"",
"subsystem":"Transport cytosol",
"notes":{
"Confidence Level":"0.0"
}
},
{
"id":"his_t",
"name":"histidine transport extra cellular to cytosol",
"metabolites":{
"his[c]":1.0,
"his[e]":-1.0
},
"lower_bound":-1000.0,
"upper_bound":1000.0,
"gene_reaction_rule":"",
"subsystem":"Transport cytosol",
"notes":{
"Confidence Level":"0.0"
}
},
{
"id":"ile_t",
"name":"isoleucine transport extra cellular to cytosol",
"metabolites":{
"ile[c]":1.0,
"ile[e]":-1.0
},
"lower_bound":-1000.0,
"upper_bound":1000.0,
"gene_reaction_rule":"",
"subsystem":"Transport cytosol",
"notes":{
"Confidence Level":"0.0"
}
},
{
"id":"leu_t",
"name":"leucine transport extra cellular to cytosol",
"metabolites":{
"leu[c]":1.0,
"leu[e]":-1.0
},
"lower_bound":-1000.0,
"upper_bound":1000.0,
"gene_reaction_rule":"",
"subsystem":"Transport cytosol",
"notes":{
"Confidence Level":"0.0"
}
},
{
"id":"lys_t",
"name":"lysine transport extra cellular to cytosol",
"metabolites":{
"lys[c]":1.0,
"lys[e]":-1.0
},
"lower_bound":-1000.0,
"upper_bound":1000.0,
"gene_reaction_rule":"",
"subsystem":"Transport cytosol",
"notes":{
"Confidence Level":"0.0"
}
},
{
"id":"met_t",
"name":"Methionine transport extra cellular to cytosol",
"metabolites":{
"met[c]":1.0,
"met[e]":-1.0
},
"lower_bound":-1000.0,
"upper_bound":1000.0,
"gene_reaction_rule":"",
"subsystem":"Transport cytosol",
"notes":{
"Confidence Level":"0.0"
}
},
{
"id":"phe_t",
"name":"phenylalanine transport extra cellular to cytosol",
"metabolites":{
"phe[c]":1.0,
"phe[e]":-1.0
},
"lower_bound":-1000.0,
"upper_bound":1000.0,
"gene_reaction_rule":"",
"subsystem":"Transport cytosol",
"notes":{
"Confidence Level":"0.0"
}
},
{
"id":"pro_t",
"name":"Proline transport extra cellular to cytosol",
"metabolites":{
"pro[c]":1.0,
"pro[e]":-1.0
},
"lower_bound":-1000.0,
"upper_bound":1000.0,
"gene_reaction_rule":"",
"subsystem":"Transport cytosol",
"notes":{
"Confidence Level":"0.0"
}
},
{
"id":"ser_t",
"name":"Serine transport extra cellular to cytosol",
"metabolites":{
"ser[c]":1.0,
"ser[e]":-1.0
},
"lower_bound":-1000.0,
"upper_bound":1000.0,
"gene_reaction_rule":"",
"subsystem":"Transport cytosol",
"notes":{
"Confidence Level":"0.0"
}
},
{
"id":"thr_t",
"name":"threonine transport extra cellular to cytosol",
"metabolites":{
"thr[c]":1.0,
"thr[e]":-1.0
},
"lower_bound":-1000.0,
"upper_bound":1000.0,
"gene_reaction_rule":"",
"subsystem":"Transport cytosol",
"notes":{
"Confidence Level":"0.0"
}
},
{
"id":"trp_t",
"name":"tryptophan transport extra cellular to cytosol",
"metabolites":{
"trp[c]":1.0,
"trp[e]":-1.0
},
"lower_bound":-1000.0,
"upper_bound":1000.0,
"gene_reaction_rule":"",
"subsystem":"Transport cytosol",
"notes":{
"Confidence Level":"0.0"
}
},
{
"id":"tyr_t",
"name":"Tyrosine transport extra cellular to cytosol",
"metabolites":{
"tyr[c]":1.0,
"tyr[e]":-1.0
},
"lower_bound":-1000.0,
"upper_bound":1000.0,
"gene_reaction_rule":"",
"subsystem":"Transport cytosol",
"notes":{
"Confidence Level":"0.0"
}
},
{
"id":"val_t",
"name":"valine transport extra cellular to cytosol",
"metabolites":{
"val[c]":1.0,
"val[e]":-1.0
},
"lower_bound":-1000.0,
"upper_bound":1000.0,
"gene_reaction_rule":"",
"subsystem":"Transport cytosol",
"notes":{
"Confidence Level":"0.0"
}
},
{
"id":"glucu_t",
"name":"glucu transport extra cellular to cytosol",
"metabolites":{
"glucu[c]":1.0,
"glucu[e]":-1.0
},
"lower_bound":-1000.0,
"upper_bound":1000.0,
"gene_reaction_rule":"",
"subsystem":"Transport cytosol",
"notes":{
"Confidence Level":"0.0"
}
},
{
"id":"2og_t",
"name":"2og transport extra cellular to cytosol",
"metabolites":{
"2og[c]":1.0,
"2og[e]":-1.0
},
"lower_bound":-1000.0,
"upper_bound":1000.0,
"gene_reaction_rule":"",
"subsystem":"Transport cytosol",
"notes":{
"Confidence Level":"0.0"
}
},
{
"id":"2os_t",
"name":"2os transport extra cellular to cytosol",
"metabolites":{
"2os[c]":1.0,
"2os[e]":-1.0
},
"lower_bound":-1000.0,
"upper_bound":1000.0,
"gene_reaction_rule":"",
"subsystem":"Transport cytosol",
"notes":{
"Confidence Level":"0.0"
}
},
{
"id":"4a-hthbp_t",
"name":"4a-hthbp transport extra cellular to cytosol",
"metabolites":{
"4a-hthbp[c]":1.0,
"4a-hthbp[e]":-1.0
},
"lower_bound":-1000.0,
"upper_bound":1000.0,
"gene_reaction_rule":"",
"subsystem":"Transport cytosol",
"notes":{
"Confidence Level":"0.0"
}
},
{
"id":"7dclr_t",
"name":"7dclr transport extra cellular to cytosol",
"metabolites":{
"7dclr[c]":1.0,
"7dclr[e]":-1.0
},
"lower_bound":-1000.0,
"upper_bound":1000.0,
"gene_reaction_rule":"",
"subsystem":"Transport cytosol",
"notes":{
"Confidence Level":"0.0"
}
},
{
"id":"a_t",
"name":"guanosine transport extra cellular to cytosol",
"metabolites":{
"a[c]":1.0,
"a[e]":-1.0
},
"lower_bound":-1000.0,
"upper_bound":1000.0,
"gene_reaction_rule":"",
"subsystem":"Transport cytosol",
"notes":{
"Confidence Level":"0.0"
}
},
{
"id":"ac_t",
"name":"ac transport extra cellular to cytosol",
"metabolites":{
"ac[c]":1.0,
"ac[e]":-1.0
},
"lower_bound":-1000.0,
"upper_bound":1000.0,
"gene_reaction_rule":"",
"subsystem":"Transport cytosol",
"notes":{
"Confidence Level":"0.0"
}
},
{
"id":"acp_t",
"name":"acp transport extra cellular to cytosol",
"metabolites":{
"acp[c]":-1.0,
"acp[e]":1.0
},
"lower_bound":-1000.0,
"upper_bound":1000.0,
"gene_reaction_rule":"",
"subsystem":"Transport cytosol",
"notes":{
"Confidence Level":"0.0"
}
},
{
"id":"agc_t",
"name":"agc transport extra cellular to cytosol",
"metabolites":{
"agc[c]":1.0,
"agc[e]":-1.0
},
"lower_bound":-1000.0,
"upper_bound":1000.0,
"gene_reaction_rule":"",
"subsystem":"Transport cytosol",
"notes":{
"Confidence Level":"0.0"
}
},
{
"id":"asuccin_t",
"name":"asuccin transport extra cellular to cytosol",
"metabolites":{
"asuccin[c]":1.0,
"asuccin[e]":-1.0
},
"lower_bound":-1000.0,
"upper_bound":1000.0,
"gene_reaction_rule":"",
"subsystem":"Transport cytosol",
"notes":{
"Confidence Level":"0.0"
}
},
{
"id":"RIBFLV_t",
"name":"RIBFLV transport extra cellular to cytosol",
"metabolites":{
"adp[c]":1.0,
"atp[c]":-1.0,
"h2o[c]":-1.0,
"h[c]":1.0,
"pi[c]":1.0,
"ribflv[c]":1.0,
"ribflv[e]":-1.0
},
"lower_bound":0.0,
"upper_bound":1000.0,
"gene_reaction_rule":"",
"subsystem":"Transport cytosol",
"notes":{
"Confidence Level":"0.0"
}
},
{
"id":"choline_t",
"name":"choline transport extra cellular to cytosol",
"metabolites":{
"choline[c]":1.0,
"choline[e]":-1.0
},
"lower_bound":-1000.0,
"upper_bound":1000.0,
"gene_reaction_rule":"",
"subsystem":"Transport cytosol",
"notes":{
"Confidence Level":"0.0"
}
},
{
"id":"clr_t",
"name":"cholesterol transport extra cellular to cytosol",
"metabolites":{
"clr[c]":1.0,
"clr[e]":-1.0
},
"lower_bound":-1000.0,
"upper_bound":1000.0,
"gene_reaction_rule":"",
"subsystem":"Transport cytosol",
"notes":{
"Confidence Level":"0.0"
}
},
{
"id":"CO2_t",
"name":"CO2 transporter via diffusion",
"metabolites":{
"co2[c]":1.0,
"co2[e]":-1.0
},
"lower_bound":-1000.0,
"upper_bound":1000.0,
"gene_reaction_rule":"",
"subsystem":"Transport cytosol",
"notes":{
"Confidence Level":"0.0"
}
},
{
"id":"dextrin_t",
"name":"dextrin transport extra cellular to cytosol",
"metabolites":{
"dextrin[c]":1.0,
"dextrin[e]":-1.0
},
"lower_bound":-1000.0,
"upper_bound":1000.0,
"gene_reaction_rule":"",
"subsystem":"Transport cytosol",
"notes":{
"Confidence Level":"0.0"
}
},
{
"id":"fadh2_t",
"name":"fadh2 transport extra cellular to cytosol",
"metabolites":{
"fadh2[c]":1.0,
"fadh2[e]":-1.0
},
"lower_bound":-1000.0,
"upper_bound":1000.0,
"gene_reaction_rule":"",
"subsystem":"Transport cytosol",
"notes":{
"Confidence Level":"0.0"
}
},
{
"id":"fic3_t",
"name":"fic3 transport extra cellular to cytosol",
"metabolites":{
"fic3[c]":1.0,
"fic3[e]":-1.0
},
"lower_bound":-1000.0,
"upper_bound":1000.0,
"gene_reaction_rule":"",
"subsystem":"Transport cytosol",
"notes":{
"Confidence Level":"0.0"
}
},
{
"id":"foc3_t",
"name":"foc3 transport extra cellular to cytosol",
"metabolites":{
"foc3[c]":1.0,
"foc3[e]":-1.0
},
"lower_bound":-1000.0,
"upper_bound":1000.0,
"gene_reaction_rule":"",
"subsystem":"Transport cytosol",
"notes":{
"Confidence Level":"0.0"
}
},
{
"id":"gam6p_t",
"name":"gam6p transport extra cellular to cytosol",
"metabolites":{
"gam6p[c]":1.0,
"gam6p[e]":-1.0
},
"lower_bound":-1000.0,
"upper_bound":1000.0,
"gene_reaction_rule":"",
"subsystem":"Transport cytosol",
"notes":{
"Confidence Level":"0.0"
}
},
{
"id":"gdl_t",
"name":"gdl transport extra cellular to cytosol",
"metabolites":{
"gdl[c]":1.0,
"gdl[e]":-1.0
},
"lower_bound":-1000.0,
"upper_bound":1000.0,
"gene_reaction_rule":"",
"subsystem":"Transport cytosol",
"notes":{
"Confidence Level":"0.0"
}
},
{
"id":"glc_t",
"name":"D-Glucose Transport",
"metabolites":{
"glc-D[c]":1.0,
"glc-D[e]":-1.0
},
"lower_bound":-1000.0,
"upper_bound":1000.0,
"gene_reaction_rule":"",
"subsystem":"Transport cytosol",
"notes":{
"Confidence Level":"0.0"
}
},
{
"id":"g_t",
"name":"guanosine transport extra cellular to cytosol",
"metabolites":{
"gua[c]":1.0,
"gua[e]":-1.0
},
"lower_bound":-1000.0,
"upper_bound":1000.0,
"gene_reaction_rule":"",
"subsystem":"Transport cytosol",
"notes":{
"Confidence Level":"0.0"
}
},
{
"id":"D_LACt2",
"name":"L-lactate transport via proton symport",
"metabolites":{
"h[c]":-1.0,
"h[e]":1.0,
"lac-L[c]":-1.0,
"lac-L[e]":1.0
},
"lower_bound":-1000.0,
"upper_bound":0.0,
"gene_reaction_rule":"",
"subsystem":"Transport cytosol",
"notes":{
"Confidence Level":"0.0"
}
},
{
"id":"H2O_t",
"name":"H2O transport via diffusion",
"metabolites":{
"h2o[c]":1.0,
"h2o[e]":-1.0
},
"lower_bound":-1000.0,
"upper_bound":1000.0,
"gene_reaction_rule":"",
"subsystem":"Transport cytosol",
"notes":{
"Confidence Level":"0.0"
}
},
{
"id":"hb_t",
"name":"hb transport extra cellular to cytosol",
"metabolites":{
"hb[c]":1.0,
"hb[e]":-1.0
},
"lower_bound":-1000.0,
"upper_bound":1000.0,
"gene_reaction_rule":"",
"subsystem":"Transport cytosol",
"notes":{
"Confidence Level":"0.0"
}
},
{
"id":"i_t",
"name":"i transport extra cellular to cytosol",
"metabolites":{
"i[c]":1.0,
"i[e]":-1.0
},
"lower_bound":-1000.0,
"upper_bound":1000.0,
"gene_reaction_rule":"",
"subsystem":"Transport cytosol",
"notes":{
"Confidence Level":"0.0"
}
},
{
"id":"ins_t",
"name":"ins transport extra cellular to cytosol",
"metabolites":{
"ins[c]":1.0,
"ins[e]":-1.0
},
"lower_bound":-1000.0,
"upper_bound":1000.0,
"gene_reaction_rule":"",
"subsystem":"Transport cytosol",
"notes":{
"Confidence Level":"0.0"
}
},
{
"id":"ins4p_t",
"name":"ins4p transport extra cellular to cytosol",
"metabolites":{
"ins4p[c]":1.0,
"ins4p[e]":-1.0
},
"lower_bound":-1000.0,
"upper_bound":1000.0,
"gene_reaction_rule":"",
"subsystem":"Transport cytosol",
"notes":{
"Confidence Level":"0.0"
}
},
{
"id":"lald__D_t",
"name":"lald__D transport extra cellular to cytosol",
"metabolites":{
"lald__D[c]":1.0,
"lald__D[e]":-1.0
},
"lower_bound":-1000.0,
"upper_bound":1000.0,
"gene_reaction_rule":"",
"subsystem":"Transport cytosol",
"notes":{
"Confidence Level":"0.0"
}
},
{
"id":"L-args_t",
"name":"L-args transport extra cellular to cytosol",
"metabolites":{
"L-args[c]":1.0,
"L-args[e]":-1.0
},
"lower_bound":-1000.0,
"upper_bound":1000.0,
"gene_reaction_rule":"",
"subsystem":"Transport cytosol",
"notes":{
"Confidence Level":"0.0"
}
},
{
"id":"L-cit_t",
"name":"L-cit transport extra cellular to cytosol",
"metabolites":{
"L-cit[c]":1.0,
"L-cit[e]":-1.0
},
"lower_bound":-1000.0,
"upper_bound":1000.0,
"gene_reaction_rule":"",
"subsystem":"Transport cytosol",
"notes":{
"Confidence Level":"0.0"
}
},
{
"id":"lpc_t",
"name":"lpc transport extra cellular to cytosol",
"metabolites":{
"lpc[c]":1.0,
"lpc[e]":-1.0
},
"lower_bound":-1000.0,
"upper_bound":1000.0,
"gene_reaction_rule":"",
"subsystem":"Transport cytosol",
"notes":{
"Confidence Level":"0.0"
}
},
{
"id":"malcoa_t",
"name":"malcoa transport extra cellular to cytosol",
"metabolites":{
"malcoa[c]":1.0,
"malcoa[e]":-1.0
},
"lower_bound":-1000.0,
"upper_bound":1000.0,
"gene_reaction_rule":"",
"subsystem":"Transport cytosol",
"notes":{
"Confidence Level":"0.0"
}
},
{
"id":"maldex_t",
"name":"maldex transport",
"metabolites":{
"maldex[c]":1.0,
"maldex[e]":-1.0
},
"lower_bound":-1000.0,
"upper_bound":1000.0,
"gene_reaction_rule":"",
"subsystem":"Transport cytosol",
"notes":{
"Confidence Level":"0.0"
}
},
{
"id":"mmet_t",
"name":"mmet transport extra cellular to cytosol",
"metabolites":{
"mmet[c]":1.0,
"mmet[e]":-1.0
},
"lower_bound":-1000.0,
"upper_bound":1000.0,
"gene_reaction_rule":"",
"subsystem":"Transport cytosol",
"notes":{
"Confidence Level":"0.0"
}
},
{
"id":"no_t",
"name":"no transport extra cellular to cytosol",
"metabolites":{
"no[c]":1.0,
"no[e]":-1.0
},
"lower_bound":-1000.0,
"upper_bound":1000.0,
"gene_reaction_rule":"",
"subsystem":"Transport cytosol",
"notes":{
"Confidence Level":"0.0"
}
},
{
"id":"O2_t",
"name":"O2 transporter via diffusion",
"metabolites":{
"o2[c]":1.0,
"o2[e]":-1.0
},
"lower_bound":-1000.0,
"upper_bound":1000.0,
"gene_reaction_rule":"",
"subsystem":"Transport cytosol",
"notes":{
"Confidence Level":"0.0"
}
},
{
"id":"r1p_t",
"name":"r1p transport extra cellular to cytosol",
"metabolites":{
"r1p[c]":1.0,
"r1p[e]":-1.0
},
"lower_bound":-1000.0,
"upper_bound":1000.0,
"gene_reaction_rule":"",
"subsystem":"Transport cytosol",
"notes":{
"Confidence Level":"0.0"
}
},
{
"id":"rib-D_t",
"name":"rib-D transport extra cellular to cytosol",
"metabolites":{
"rib-D[c]":1.0,
"rib-D[e]":-1.0
},
"lower_bound":-1000.0,
"upper_bound":1000.0,
"gene_reaction_rule":"",
"subsystem":"Transport cytosol",
"notes":{
"Confidence Level":"0.0"
}
},
{
"id":"sucr_t",
"name":"sucr transport",
"metabolites":{
"sucr[c]":1.0,
"sucr[e]":-1.0
},
"lower_bound":-1000.0,
"upper_bound":1000.0,
"gene_reaction_rule":"",
"subsystem":"Transport cytosol",
"notes":{
"Confidence Level":"0.0"
}
},
{
"id":"Tre_t",
"name":"Tre transport",
"metabolites":{
"tre[c]":1.0,
"tre[e]":-1.0
},
"lower_bound":-1000.0,
"upper_bound":1000.0,
"gene_reaction_rule":"",
"subsystem":"Transport cytosol",
"notes":{
"Confidence Level":"0.0"
}
},
{
"id":"urd_t",
"name":"urd transport extra cellular to cytosol",
"metabolites":{
"urd[c]":1.0,
"urd[e]":-1.0
},
"lower_bound":-1000.0,
"upper_bound":1000.0,
"gene_reaction_rule":"",
"subsystem":"Transport cytosol",
"notes":{
"Confidence Level":"0.0"
}
},
{
"id":"urea_t",
"name":"urea transport extra cellular to cytosol",
"metabolites":{
"urea[c]":1.0,
"urea[e]":-1.0
},
"lower_bound":-1000.0,
"upper_bound":1000.0,
"gene_reaction_rule":"",
"subsystem":"Transport cytosol",
"notes":{
"Confidence Level":"0.0"
}
},
{
"id":"akg_tm",
"name":"akg transport cytosol to mitochondria",
"metabolites":{
"akg[c]":-1.0,
"akg[m]":1.0
},
"lower_bound":-1000.0,
"upper_bound":1000.0,
"gene_reaction_rule":"",
"subsystem":"Transport mito",
"notes":{
"Confidence Level":"0.0"
}
},
{
"id":"CO2_tm",
"name":"CO2 transporter via diffusion mito",
"metabolites":{
"co2[c]":-1.0,
"co2[m]":1.0
},
"lower_bound":-1000.0,
"upper_bound":1000.0,
"gene_reaction_rule":"",
"subsystem":"Transport mito",
"notes":{
"Confidence Level":"0.0"
}
},
{
"id":"succ_tm",
"name":"succ transport extra cellular to cytosol",
"metabolites":{
"succ[c]":-1.0,
"succ[m]":1.0
},
"lower_bound":-1000.0,
"upper_bound":1000.0,
"gene_reaction_rule":"",
"subsystem":"Transport mito",
"notes":{
"Confidence Level":"0.0"
}
},
{
"id":"succoa_tm",
"name":"succoa transport cytosol to mitochondria",
"metabolites":{
"succoa[c]":1.0,
"succoa[m]":-1.0
},
"lower_bound":-1000.0,
"upper_bound":1000.0,
"gene_reaction_rule":"",
"subsystem":"Transport mito",
"notes":{
"Confidence Level":"0.0"
}
},
{
"id":"accoa_tm",
"name":"accoa transport",
"metabolites":{
"accoa[c]":-1.0,
"accoa[m]":1.0
},
"lower_bound":-1000.0,
"upper_bound":1000.0,
"gene_reaction_rule":"",
"subsystem":"Transport mito",
"notes":{
"Confidence Level":"0.0"
}
},
{
"id":"accoa_t",
"name":"accoa transport",
"metabolites":{
"accoa[c]":1.0,
"accoa[e]":-1.0
},
"lower_bound":-1000.0,
"upper_bound":1000.0,
"gene_reaction_rule":"",
"subsystem":"Transport cytosol",
"notes":{
"Confidence Level":"0.0"
}
},
{
"id":"adp_tm",
"name":"adp transport mito",
"metabolites":{
"adp[c]":-1.0,
"adp[m]":1.0
},
"lower_bound":-1000.0,
"upper_bound":1000.0,
"gene_reaction_rule":"",
"subsystem":"Transport mito",
"notes":{
"Confidence Level":"0.0"
}
},
{
"id":"atp_tm",
"name":"atp transport mito",
"metabolites":{
"atp[c]":-1.0,
"atp[m]":1.0
},
"lower_bound":-1000.0,
"upper_bound":1000.0,
"gene_reaction_rule":"",
"subsystem":"Transport mito",
"notes":{
"Confidence Level":"0.0"
}
},
{
"id":"fic3_tm",
"name":"fic3 transport cytosol to mitochondria",
"metabolites":{
"fic3[c]":-1.0,
"fic3[m]":1.0
},
"lower_bound":-1000.0,
"upper_bound":1000.0,
"gene_reaction_rule":"",
"subsystem":"Transport mito",
"notes":{
"Confidence Level":"0.0"
}
},
{
"id":"foc3_tm",
"name":"foc3 transport cytosol to mitochondria",
"metabolites":{
"foc3[c]":-1.0,
"foc3[m]":1.0
},
"lower_bound":-1000.0,
"upper_bound":1000.0,
"gene_reaction_rule":"",
"subsystem":"Transport mito",
"notes":{
"Confidence Level":"0.0"
}
},
{
"id":"fum_tm",
"name":"fum transport mitochondria to cytosol",
"metabolites":{
"fum[c]":-1.0,
"fum[m]":1.0
},
"lower_bound":-1000.0,
"upper_bound":1000.0,
"gene_reaction_rule":"",
"subsystem":"Transport mito",
"notes":{
"Confidence Level":"0.0"
}
},
{
"id":"H_tm",
"name":"h transport mito",
"metabolites":{
"h[c]":-1.0,
"h[m]":1.0
},
"lower_bound":-1000.0,
"upper_bound":1000.0,
"gene_reaction_rule":"",
"subsystem":"Transport mito",
"notes":{
"Confidence Level":"0.0"
}
},
{
"id":"H2O_tm",
"name":"H2O transport via diffusion mito",
"metabolites":{
"h2o[c]":-1.0,
"h2o[m]":1.0
},
"lower_bound":-1000.0,
"upper_bound":1000.0,
"gene_reaction_rule":"",
"subsystem":"Transport mito",
"notes":{
"Confidence Level":"0.0"
}
},
{
"id":"mal_tm",
"name":"mal-L transport",
"metabolites":{
"mal-L[c]":-1.0,
"mal-L[m]":1.0
},
"lower_bound":-1000.0,
"upper_bound":1000.0,
"gene_reaction_rule":"",
"subsystem":"Transport mito",
"notes":{
"Confidence Level":"0.0"
}
},
{
"id":"nadh_tm",
"name":"nadh transport mito",
"metabolites":{
"nad[c]":-1.0,
"nad[m]":1.0
},
"lower_bound":-1000.0,
"upper_bound":1000.0,
"gene_reaction_rule":"",
"subsystem":"Transport mito",
"notes":{
"Confidence Level":"0.0"
}
},
{
"id":"nad_tm",
"name":"nad transport mito",
"metabolites":{
"nadh[c]":-1.0,
"nadh[m]":1.0
},
"lower_bound":-1000.0,
"upper_bound":1000.0,
"gene_reaction_rule":"",
"subsystem":"Transport mito",
"notes":{
"Confidence Level":"0.0"
}
},
{
"id":"nadp_tm",
"name":"nadp transport mito",
"metabolites":{
"nadp[c]":-1.0,
"nadp[m]":1.0
},
"lower_bound":-1000.0,
"upper_bound":1000.0,
"gene_reaction_rule":"",
"subsystem":"Transport mito",
"notes":{
"Confidence Level":"0.0"
}
},
{
"id":"nadph_tm",
"name":"nadph transport mito",
"metabolites":{
"nadph[c]":-1.0,
"nadph[m]":1.0
},
"lower_bound":-1000.0,
"upper_bound":1000.0,
"gene_reaction_rule":"",
"subsystem":"Transport mito",
"notes":{
"Confidence Level":"0.0"
}
},
{
"id":"O2_tm",
"name":"O2 transporter via diffusion mito",
"metabolites":{
"o2[c]":-1.0,
"o2[m]":1.0
},
"lower_bound":-1000.0,
"upper_bound":1000.0,
"gene_reaction_rule":"",
"subsystem":"Transport mito",
"notes":{
"Confidence Level":"0.0"
}
},
{
"id":"pi_tm",
"name":"pi transport mito",
"metabolites":{
"pi[c]":-1.0,
"pi[m]":1.0
},
"lower_bound":-1000.0,
"upper_bound":1000.0,
"gene_reaction_rule":"",
"subsystem":"Transport mito",
"notes":{
"Confidence Level":"0.0"
}
},
{
"id":"ppi_tm",
"name":"ppi transporter via diffusion mito",
"metabolites":{
"ppi[c]":-1.0,
"ppi[m]":1.0
},
"lower_bound":-1000.0,
"upper_bound":1000.0,
"gene_reaction_rule":"",
"subsystem":"Transport mito",
"notes":{
"Confidence Level":"0.0"
}
},
{
"id":"pyr_tm",
"name":"pyr transporter via diffusion mito",
"metabolites":{
"pyr[c]":-1.0,
"pyr[m]":1.0
},
"lower_bound":-1000.0,
"upper_bound":1000.0,
"gene_reaction_rule":"",
"subsystem":"Transport mito",
"notes":{
"Confidence Level":"0.0"
}
},
{
"id":"q_tm",
"name":"q transport mito",
"metabolites":{
"q[c]":-1.0,
"q[m]":1.0
},
"lower_bound":-1000.0,
"upper_bound":1000.0,
"gene_reaction_rule":"",
"subsystem":"Transport mito",
"notes":{
"Confidence Level":"0.0"
}
},
{
"id":"qh2_tm",
"name":"qh2 transport",
"metabolites":{
"qh2[c]":-1.0,
"qh2[m]":1.0
},
"lower_bound":-1000.0,
"upper_bound":1000.0,
"gene_reaction_rule":"",
"subsystem":"Transport mito",
"notes":{
"Confidence Level":"0.0"
}
},
{
"id":"FAAA",
"name":"fumarylacetoacetase",
"metabolites":{
"aa[c]":1.0,
"faa[c]":-1.0,
"fum[c]":1.0,
"h2o[c]":-1.0,
"h[c]":1.0
},
"lower_bound":0.0,
"upper_bound":1000.0,
"gene_reaction_rule":"",
"subsystem":"Tyrosine Metabolism",
"notes":{
"Confidence Level":"0.0",
"NOTES":"irr",
"References":"13319328"
},
"annotation":{
"ec-code":[
"3,7,1,2"
]
}
},
{
"id":"HGO",
"name":"homogentisate oxygenase",
"metabolites":{
"h[c]":1.0,
"hg[c]":-1.0,
"maa[c]":1.0,
"o2[c]":-1.0
},
"lower_bound":0.0,
"upper_bound":1000.0,
"gene_reaction_rule":"",
"subsystem":"Tyrosine Metabolism",
"notes":{
"Confidence Level":"0.0"
},
"annotation":{
"ec-code":[
"1,13,11,5"
]
}
},
{
"id":"HPPD",
"name":"4-hydroxyphenylpyruvate dioxygenase",
"metabolites":{
"co2[c]":1.0,
"hg[c]":1.0,
"hpp[c]":-1.0,
"o2[c]":-1.0
},
"lower_bound":0.0,
"upper_bound":1000.0,
"gene_reaction_rule":"",
"subsystem":"Tyrosine Metabolism",
"notes":{
"Confidence Level":"0.0"
},
"annotation":{
"ec-code":[
"1,13,11,27"
]
}
},
{
"id":"MAAI",
"name":"maleylacetoacetic isomerase",
"metabolites":{
"faa[c]":1.0,
"maa[c]":-1.0
},
"lower_bound":0.0,
"upper_bound":1000.0,
"gene_reaction_rule":"",
"subsystem":"Tyrosine Metabolism",
"notes":{
"Confidence Level":"0.0"
},
"annotation":{
"ec-code":[
"5,2,1,2"
]
}
},
{
"id":"AACCOAT",
"name":"acetoacetate succinyl-CoA transferase",
"metabolites":{
"aa[c]":-1.0,
"aacoa[c]":1.0,
"succ[c]":1.0,
"succoa[c]":-1.0
},
"lower_bound":-1000.0,
"upper_bound":1000.0,
"gene_reaction_rule":"",
"subsystem":"Valine, Leucine and Isoleucine Degradation",
"notes":{
"Confidence Level":"0.0"
},
"annotation":{
"ec-code":[
"2,8,3,5"
]
}
},
{
"id":"EX_glucu(e)",
"name":"glucu exchange",
"metabolites":{
"glucu[e]":-1.0
},
"lower_bound":0.0,
"upper_bound":1000.0,
"gene_reaction_rule":"",
"subsystem":"Exchange",
"notes":{
"Confidence Level":"0.0"
}
},
{
"id":"EX_2og(e)",
"name":"2og exchange",
"metabolites":{
"2og[e]":-1.0
},
"lower_bound":0.0,
"upper_bound":1000.0,
"gene_reaction_rule":"",
"subsystem":"Exchange",
"notes":{
"Confidence Level":"0.0"
}
},
{
"id":"EX_2os(e)",
"name":"2os exchange",
"metabolites":{
"2os[e]":-1.0
},
"lower_bound":0.0,
"upper_bound":1000.0,
"gene_reaction_rule":"",
"subsystem":"Exchange",
"notes":{
"Confidence Level":"0.0"
}
},
{
"id":"EX_ac(e)",
"name":"ac exchange",
"metabolites":{
"ac[e]":-1.0
},
"lower_bound":0.0,
"upper_bound":1000.0,
"gene_reaction_rule":"",
"subsystem":"Exchange",
"notes":{
"Confidence Level":"0.0"
}
},
{
"id":"EX_acp(e)",
"name":"acp exchange",
"metabolites":{
"acp[e]":-1.0
},
"lower_bound":0.0,
"upper_bound":1000.0,
"gene_reaction_rule":"",
"subsystem":"Exchange",
"notes":{
"Confidence Level":"0.0"
}
},
{
"id":"EX_asuccin(e)",
"name":"asuccin exchange",
"metabolites":{
"asuccin[e]":-1.0
},
"lower_bound":0.0,
"upper_bound":1000.0,
"gene_reaction_rule":"",
"subsystem":"Exchange",
"notes":{
"Confidence Level":"0.0"
}
},
{
"id":"EX_co2",
"name":"CO2 exchange",
"metabolites":{
"co2[e]":-1.0
},
"lower_bound":0.0,
"upper_bound":1000.0,
"gene_reaction_rule":"",
"subsystem":"Exchange",
"notes":{
"Confidence Level":"0.0"
}
},
{
"id":"EX_dextrin(e)",
"name":"dextrin exchange",
"metabolites":{
"dextrin[e]":-1.0
},
"lower_bound":0.0,
"upper_bound":1000.0,
"gene_reaction_rule":"",
"subsystem":"Exchange",
"notes":{
"Confidence Level":"0.0",
"NOTES":"no consumer, needed for steady state (AGMH1)"
}
},
{
"id":"EX_fic3(e)",
"name":"fic3 exchange",
"metabolites":{
"fic3[e]":-1.0
},
"lower_bound":0.0,
"upper_bound":1000.0,
"gene_reaction_rule":"",
"subsystem":"Exchange",
"notes":{
"Confidence Level":"0.0"
}
},
{
"id":"EX_foc3(e)",
"name":"foc3 exchange",
"metabolites":{
"foc3[e]":-1.0
},
"lower_bound":0.0,
"upper_bound":1000.0,
"gene_reaction_rule":"",
"subsystem":"Exchange",
"notes":{
"Confidence Level":"0.0"
}
},
{
"id":"EX_gam6p(e)",
"name":"gam6p exchange",
"metabolites":{
"gam6p[e]":-1.0
},
"lower_bound":0.0,
"upper_bound":1000.0,
"gene_reaction_rule":"",
"subsystem":"Exchange",
"notes":{
"Confidence Level":"0.0"
}
},
{
"id":"EX_gdl(e)",
"name":"gdl exchange",
"metabolites":{
"gdl[e]":-1.0
},
"lower_bound":0.0,
"upper_bound":1000.0,
"gene_reaction_rule":"",
"subsystem":"Exchange",
"notes":{
"Confidence Level":"0.0"
}
},
{
"id":"EX_h2o",
"name":"H2O exchange",
"metabolites":{
"h2o[e]":-1.0
},
"lower_bound":-1000.0,
"upper_bound":1000.0,
"gene_reaction_rule":"",
"subsystem":"Exchange",
"notes":{
"Confidence Level":"0.0"
}
},
{
"id":"EX_lald__D(e)",
"name":"lald__D exchange",
"metabolites":{
"lald__D[e]":-1.0
},
"lower_bound":0.0,
"upper_bound":1000.0,
"gene_reaction_rule":"",
"subsystem":"Exchange",
"notes":{
"Confidence Level":"0.0"
}
},
{
"id":"EX_L-args(e)",
"name":"L-args exchange",
"metabolites":{
"L-args[e]":-1.0
},
"lower_bound":0.0,
"upper_bound":1000.0,
"gene_reaction_rule":"",
"subsystem":"Exchange",
"notes":{
"Confidence Level":"0.0"
}
},
{
"id":"EX_L-cit(e)",
"name":"L-cit exchange",
"metabolites":{
"L-cit[e]":-1.0
},
"lower_bound":0.0,
"upper_bound":1000.0,
"gene_reaction_rule":"",
"subsystem":"Exchange",
"notes":{
"Confidence Level":"0.0"
}
},
{
"id":"EX_malcoa(e)",
"name":"malcoa exchange",
"metabolites":{
"malcoa[e]":-1.0
},
"lower_bound":0.0,
"upper_bound":1000.0,
"gene_reaction_rule":"",
"subsystem":"Exchange",
"notes":{
"Confidence Level":"0.0"
}
},
{
"id":"EX_o2",
"name":"O2 exchange",
"metabolites":{
"o2[e]":-1.0
},
"lower_bound":-1000.0,
"upper_bound":1000.0,
"gene_reaction_rule":"",
"subsystem":"Exchange",
"notes":{
"Confidence Level":"0.0"
}
},
{
"id":"EX_r1p(e)",
"name":"r1p exchange",
"metabolites":{
"r1p[c]":-1.0
},
"lower_bound":0.0,
"upper_bound":1000.0,
"gene_reaction_rule":"",
"subsystem":"Exchange",
"notes":{
"Confidence Level":"0.0"
}
},
{
"id":"EX_rib-D(e)",
"name":"rib-D exchange",
"metabolites":{
"rib-D[e]":-1.0
},
"lower_bound":0.0,
"upper_bound":1000.0,
"gene_reaction_rule":"",
"subsystem":"Exchange",
"notes":{
"Confidence Level":"0.0"
}
},
{
"id":"EX_Tre",
"name":"Tre exchange",
"metabolites":{
"tre[e]":-1.0
},
"lower_bound":0.0,
"upper_bound":1000.0,
"gene_reaction_rule":"",
"subsystem":"Exchange",
"notes":{
"Confidence Level":"0.0"
}
},
{
"id":"EX_4a-hthbp(e)",
"name":"4a-hthbp exchange",
"metabolites":{
"4a-hthbp[e]":-1.0
},
"lower_bound":0.0,
"upper_bound":1000.0,
"gene_reaction_rule":"",
"subsystem":"Exchange",
"notes":{
"Confidence Level":"0.0"
}
},
{
"id":"EX_7dclr(e)",
"name":"7dclr exchange",
"metabolites":{
"7dclr[e]":-1.0
},
"lower_bound":0.0,
"upper_bound":1000.0,
"gene_reaction_rule":"",
"subsystem":"Exchange",
"notes":{
"Confidence Level":"0.0"
}
},
{
"id":"EX_a(e)",
"name":"adenosine exchange",
"metabolites":{
"a[e]":-1.0
},
"lower_bound":0.0,
"upper_bound":1000.0,
"gene_reaction_rule":"",
"subsystem":"Exchange",
"notes":{
"Confidence Level":"0.0"
}
},
{
"id":"EX_agc(e)",
"name":"agc exchange",
"metabolites":{
"agc[e]":-1.0
},
"lower_bound":0.0,
"upper_bound":1000.0,
"gene_reaction_rule":"",
"subsystem":"Exchange",
"notes":{
"Confidence Level":"0.0"
}
},
{
"id":"EX_fadh2(e)",
"name":"fadh2 exchange",
"metabolites":{
"fadh2[e]":-1.0
},
"lower_bound":-1000.0,
"upper_bound":1000.0,
"gene_reaction_rule":"",
"subsystem":"Exchange",
"notes":{
"Confidence Level":"0.0"
}
},
{
"id":"EX_g(e)",
"name":"guanosine exchange",
"metabolites":{
"gua[e]":-1.0
},
"lower_bound":0.0,
"upper_bound":1000.0,
"gene_reaction_rule":"",
"subsystem":"Exchange",
"notes":{
"Confidence Level":"0.0"
}
},
{
"id":"EX_hb(e)",
"name":"hb exchange",
"metabolites":{
"hb[e]":-1.0
},
"lower_bound":0.0,
"upper_bound":1000.0,
"gene_reaction_rule":"",
"subsystem":"Exchange",
"notes":{
"Confidence Level":"0.0"
}
},
{
"id":"EX_ins4p(e)",
"name":"ins4p exchange",
"metabolites":{
"ins4p[e]":-1.0
},
"lower_bound":-0.0024,
"upper_bound":1000.0,
"gene_reaction_rule":"",
"subsystem":"Exchange",
"notes":{
"Confidence Level":"0.0"
}
},
{
"id":"EX_lpc(e)",
"name":"lpc exchange",
"metabolites":{
"lpc[e]":-1.0
},
"lower_bound":0.0,
"upper_bound":1000.0,
"gene_reaction_rule":"",
"subsystem":"Exchange",
"notes":{
"Confidence Level":"0.0"
}
},
{
"id":"EX_maldex",
"name":"maldex exchange",
"metabolites":{
"maldex[e]":-1.0
},
"lower_bound":0.0,
"upper_bound":1000.0,
"gene_reaction_rule":"",
"subsystem":"Exchange",
"notes":{
"Confidence Level":"0.0"
}
},
{
"id":"EX_mmet(e)",
"name":"mmet exchange",
"metabolites":{
"mmet[e]":-1.0
},
"lower_bound":0.0,
"upper_bound":1000.0,
"gene_reaction_rule":"",
"subsystem":"Exchange",
"notes":{
"Confidence Level":"0.0"
}
},
{
"id":"EX_no(e)",
"name":"no exchange",
"metabolites":{
"no[e]":-1.0
},
"lower_bound":0.0,
"upper_bound":1000.0,
"gene_reaction_rule":"",
"subsystem":"Exchange",
"notes":{
"Confidence Level":"0.0"
}
},
{
"id":"EX_urea(e)",
"name":"urea exchange",
"metabolites":{
"urea[e]":-1.0
},
"lower_bound":0.0,
"upper_bound":1000.0,
"gene_reaction_rule":"",
"subsystem":"Exchange",
"notes":{
"Confidence Level":"0.0"
}
},
{
"id":"EX_lac__L_e",
"name":"L-Lactate exchange",
"metabolites":{
"lac-L[e]":-1.0
},
"lower_bound":0.0,
"upper_bound":1000.0,
"gene_reaction_rule":"",
"subsystem":"Exchange",
"notes":{
"Confidence Level":"0.0"
}
},
{
"id":"EX_accoa",
"name":"accoa transport",
"metabolites":{
"accoa[e]":-1.0
},
"lower_bound":0.0,
"upper_bound":1000.0,
"gene_reaction_rule":"",
"subsystem":"Exchange",
"notes":{
"Confidence Level":"0.0"
}
},
{
"id":"EX_h",
"name":"H+ transport",
"metabolites":{
"h[c]":-1.0,
"h[e]":1.0
},
"lower_bound":-1000.0,
"upper_bound":1000.0,
"gene_reaction_rule":"",
"notes":{
"Confidence Level":"0.0"
}
},
{
"id":"EX_i(e)",
"name":"i exchange",
"metabolites":{
"i[e]":-1.0
},
"lower_bound":0.0,
"upper_bound":1000.0,
"gene_reaction_rule":"",
"subsystem":"Exchange",
"notes":{
"Confidence Level":"0.0"
}
},
{
"id":"EX_sucr",
"name":"sucr exchange",
"metabolites":{
"sucr[e]":-1.0
},
"lower_bound":0.0,
"upper_bound":1000.0,
"gene_reaction_rule":"",
"subsystem":"Exchange",
"notes":{
"Confidence Level":"0.0"
}
},
{
"id":"EX_choline(e)",
"name":"choline exchange",
"metabolites":{
"choline[e]":-1.0
},
"lower_bound":0.0,
"upper_bound":1000.0,
"gene_reaction_rule":"",
"subsystem":"Exchange",
"notes":{
"Confidence Level":"0.0"
}
},
{
"id":"EX_ins(e)",
"name":"ins exchange",
"metabolites":{
"ins[e]":-1.0
},
"lower_bound":0.0,
"upper_bound":1000.0,
"gene_reaction_rule":"",
"subsystem":"Exchange",
"notes":{
"Confidence Level":"0.0"
}
},
{
"id":"EX_RIBFLV(e)",
"name":"RIBFLV exchange",
"metabolites":{
"ribflv[e]":-1.0
},
"lower_bound":0.0,
"upper_bound":1000.0,
"gene_reaction_rule":"",
"subsystem":"Exchange",
"notes":{
"Confidence Level":"0.0"
}
},
{
"id":"EX_urd(e)",
"name":"urd exchange",
"metabolites":{
"urd[e]":-1.0
},
"lower_bound":0.0,
"upper_bound":1000.0,
"gene_reaction_rule":"",
"subsystem":"Exchange",
"notes":{
"Confidence Level":"0.0"
}
},
{
"id":"EX_lys(e)",
"name":"Lysine transport",
"metabolites":{
"lys[e]":-1.0
},
"lower_bound":-0.012,
"upper_bound":0.0,
"gene_reaction_rule":"",
"subsystem":"Exchange",
"notes":{
"Confidence Level":"0.0",
"NOTES":"essential AA"
}
},
{
"id":"EX_met(e)",
"name":"Methionine transport",
"metabolites":{
"met[e]":-1.0
},
"lower_bound":-0.007,
"upper_bound":0.0,
"gene_reaction_rule":"",
"subsystem":"Exchange",
"notes":{
"Confidence Level":"0.0",
"NOTES":"essential AA"
}
},
{
"id":"EX_thr(e)",
"name":"Threonine transport",
"metabolites":{
"thr[e]":-1.0
},
"lower_bound":-0.011,
"upper_bound":0.0,
"gene_reaction_rule":"",
"subsystem":"Exchange",
"notes":{
"Confidence Level":"0.0",
"NOTES":"essential AA"
}
},
{
"id":"EX_val(e)",
"name":"Valine transport",
"metabolites":{
"val[e]":-1.0
},
"lower_bound":-0.017,
"upper_bound":0.0,
"gene_reaction_rule":"",
"subsystem":"Exchange",
"notes":{
"Confidence Level":"0.0",
"NOTES":"essential AA"
}
},
{
"id":"EX_ile(e)",
"name":"Isoleucine transport",
"metabolites":{
"ile[e]":-1.0
},
"lower_bound":-0.012,
"upper_bound":0.0,
"gene_reaction_rule":"",
"subsystem":"Exchange",
"notes":{
"Confidence Level":"0.0",
"NOTES":"essential AA"
}
},
{
"id":"EX_leu(e)",
"name":"Leucine transport",
"metabolites":{
"leu[e]":-1.0
},
"lower_bound":-0.019,
"upper_bound":0.0,
"gene_reaction_rule":"",
"subsystem":"Exchange",
"notes":{
"Confidence Level":"0.0",
"NOTES":"essential AA"
}
},
{
"id":"EX_phe(e)",
"name":"Phenylalanine transport",
"metabolites":{
"phe[e]":-1.0
},
"lower_bound":-0.01,
"upper_bound":0.0,
"gene_reaction_rule":"",
"subsystem":"Exchange",
"notes":{
"Confidence Level":"0.0",
"NOTES":"essential AA"
}
},
{
"id":"EX_his(e)",
"name":"Histidine transport",
"metabolites":{
"his[e]":-1.0
},
"lower_bound":-0.004,
"upper_bound":0.0,
"gene_reaction_rule":"",
"subsystem":"Exchange",
"notes":{
"Confidence Level":"0.0",
"NOTES":"essential AA"
}
},
{
"id":"EX_trp(e)",
"name":"Tryptophan transport",
"metabolites":{
"trp[e]":-1.0
},
"lower_bound":-0.002,
"upper_bound":0.0,
"gene_reaction_rule":"",
"subsystem":"Exchange",
"notes":{
"Confidence Level":"0.0",
"NOTES":"essential AA"
}
},
{
"id":"EX_cys(e)",
"name":"Cysteine transport",
"metabolites":{
"cys[e]":-1.0
},
"lower_bound":-0.003,
"upper_bound":0.0,
"gene_reaction_rule":"",
"subsystem":"Exchange",
"notes":{
"Confidence Level":"0.0",
"NOTES":"non-essential AA"
}
},
{
"id":"EX_asp(e)",
"name":"Aspartate transport",
"metabolites":{
"asp[e]":-1.0
},
"lower_bound":-0.008,
"upper_bound":0.0,
"gene_reaction_rule":"",
"subsystem":"Exchange",
"notes":{
"Confidence Level":"0.0",
"NOTES":"non-essential AA"
}
},
{
"id":"EX_asn(e)",
"name":"Asparagine transport",
"metabolites":{
"asn[e]":-1.0
},
"lower_bound":-0.008,
"upper_bound":0.0,
"gene_reaction_rule":"",
"subsystem":"Exchange",
"notes":{
"Confidence Level":"0.0",
"NOTES":"non-essential AA"
}
},
{
"id":"EX_ser(e)",
"name":"Serine transport",
"metabolites":{
"ser[e]":-1.0
},
"lower_bound":-0.018,
"upper_bound":0.0,
"gene_reaction_rule":"",
"subsystem":"Exchange",
"notes":{
"Confidence Level":"0.0",
"NOTES":"non-essential AA"
}
},
{
"id":"EX_glu-L(e)",
"name":"Glutamate transport",
"metabolites":{
"glu-L[e]":-1.0
},
"lower_bound":-0.009,
"upper_bound":0.0,
"gene_reaction_rule":"",
"subsystem":"Exchange",
"notes":{
"Confidence Level":"0.0",
"NOTES":"non-essential AA"
}
},
{
"id":"EX_gln-L(e)",
"name":"Glutamine transport",
"metabolites":{
"gln-L[e]":-1.0
},
"lower_bound":-0.009,
"upper_bound":0.0,
"gene_reaction_rule":"",
"subsystem":"Exchange",
"notes":{
"Confidence Level":"0.0",
"NOTES":"non-essential AA"
}
},
{
"id":"EX_pro(e)",
"name":"Proline transport",
"metabolites":{
"pro[e]":-1.0
},
"lower_bound":-0.01,
"upper_bound":0.0,
"gene_reaction_rule":"",
"subsystem":"Exchange",
"notes":{
"Confidence Level":"0.0",
"NOTES":"non-essential AA"
}
},
{
"id":"EX_gly(e)",
"name":"Glycine transport",
"metabolites":{
"gly[e]":-1.0
},
"lower_bound":-0.013,
"upper_bound":0.0,
"gene_reaction_rule":"",
"subsystem":"Exchange",
"notes":{
"Confidence Level":"0.0",
"NOTES":"non-essential AA"
}
},
{
"id":"EX_ala(e)",
"name":"Alanine transport",
"metabolites":{
"ala[e]":-1.0
},
"lower_bound":-0.02,
"upper_bound":0.0,
"gene_reaction_rule":"",
"subsystem":"Exchange",
"notes":{
"Confidence Level":"0.0",
"NOTES":"non-essential AA"
}
},
{
"id":"EX_tyr(e)",
"name":"Tyrosine transport",
"metabolites":{
"tyr[e]":-1.0
},
"lower_bound":-0.006,
"upper_bound":0.0,
"gene_reaction_rule":"",
"subsystem":"Exchange",
"notes":{
"Confidence Level":"0.0",
"NOTES":"non-essential AA"
}
},
{
"id":"EX_arg(e)",
"name":"Arginine transport",
"metabolites":{
"arg[e]":-1.0
},
"lower_bound":-0.009,
"upper_bound":0.0,
"gene_reaction_rule":"",
"subsystem":"Exchange",
"notes":{
"Confidence Level":"0.0",
"NOTES":"essential AA"
}
},
{
"id":"EX_clr(e)",
"name":"cholesterol exchange",
"metabolites":{
"clr[e]":-1.0
},
"lower_bound":-0.0008,
"upper_bound":0.0,
"gene_reaction_rule":"",
"subsystem":"Exchange",
"notes":{
"Confidence Level":"0.0"
}
},
{
"id":"EX_glc__D",
"name":"D-Glucose exchange",
"metabolites":{
"glc-D[e]":-1.0
},
"lower_bound":-0.097,
"upper_bound":0.0,
"gene_reaction_rule":"",
"subsystem":"Exchange",
"notes":{
"Confidence Level":"0.0"
}
},
{
"id":"protein_pseudo",
"name":"protein pseudoreaction",
"metabolites":{
"ala[c]":-0.0026,
"arg[c]":-0.0008,
"asn[c]":-0.0008,
"asp[c]":-0.0008,
"cys[c]":-0.0001,
"gln-L[c]":-0.0012,
"glu-L[c]":-0.0012,
"gly[c]":-0.0019,
"his[c]":-0.0006,
"ile[c]":-0.001,
"leu[c]":-0.0015,
"lys[c]":-0.0015,
"met[c]":-0.0005,
"phe[c]":-0.001,
"pro[c]":-0.0014,
"protein[c]":1.0,
"ser[c]":-0.0011,
"thr[c]":-0.001,
"trp[c]":-0.0002,
"tyr[c]":-0.0005,
"val[c]":-0.0026
},
"lower_bound":0.0,
"upper_bound":1000.0,
"gene_reaction_rule":"",
"notes":{
"Confidence Level":"0.0"
}
},
{
"id":"lipid_pseudo",
"name":"fat/lipid pseudoreaction",
"metabolites":{
"fattyacids[c]":1.0,
"tag12-0-14-0-16-0[c]":-0.00043,
"tag16-1-18-1-18-2[c]":-0.00038
},
"lower_bound":0.0,
"upper_bound":1000.0,
"gene_reaction_rule":"",
"notes":{
"Confidence Level":"0.0"
}
},
{
"id":"starch_pseudo",
"name":"starch pseudoreaction",
"metabolites":{
"glycogen[c]":-0.000325,
"starch[c]":1.0
},
"lower_bound":0.0,
"upper_bound":1000.0,
"gene_reaction_rule":"",
"notes":{
"Confidence Level":"0.0"
}
},
{
"id":"carbohydrates_pseudo",
"name":"sugars/carbohydrates pseudoreaction",
"metabolites":{
"fru[c]":-0.0001,
"glc-D[c]":-0.0011,
"mal[c]":-0.0001,
"sucr[c]":-6e-05,
"sugar[c]":1.0
},
"lower_bound":0.0,
"upper_bound":1000.0,
"gene_reaction_rule":"",
"notes":{
"Confidence Level":"0.0"
}
},
{
"id":"growth",
"name":"biomass growth",
"metabolites":{
"biomass[c]":-1.0
},
"lower_bound":0.0,
"upper_bound":1000.0,
"gene_reaction_rule":"",
"notes":{
"Confidence Level":"0.0"
}
},
{
"id":"BIOMASS",
"name":"biomass reaction",
"metabolites":{
"biomass[c]":1.0,
"clr[c]":-8.6e-05,
"fattyacids[c]":-1.0,
"glycerol[c]":-0.00067,
"protein[c]":-1.0,
"starch[c]":-1.0,
"sugar[c]":-1.0
},
"lower_bound":0.0,
"upper_bound":1000.0,
"gene_reaction_rule":"",
"objective_coefficient":1.0,
"notes":{
"Confidence Level":"0.0"
}
},
{
"id":"RXN-PYRUVDEH",
"name":"Pyruvate dehydrogenase",
"metabolites":{
"accoa[c]":1.0,
"co2[c]":1.0,
"coa[c]":-1.0,
"nad[c]":-1.0,
"nadh[c]":1.0,
"pyr[c]":-1.0
},
"lower_bound":0.0,
"upper_bound":1000.0,
"gene_reaction_rule":"",
"notes":{
"Confidence Level":"0.0",
"References":"Reaction: 1.2.1.104"
}
},
{
"id":"CYTOCHROME-B5-REDUCTASE-RXN",
"name":"cytochrome-b5\u00a0reductase",
"metabolites":{
"ferrichrb5[c]":-2.0,
"ferrochrb5[c]":2.0,
"h[c]":1.0,
"nad[c]":1.0,
"nadh[c]":-1.0
},
"lower_bound":0.0,
"upper_bound":1000.0,
"gene_reaction_rule":"",
"notes":{
"Confidence Level":"0.0",
"References":"Reaction: 1.6.2.2"
}
},
{
"id":"RXN-Lauroyl-CoA",
"name":"Fatty-acyl-CoA synthase (n-C12:0CoA, Lauroyl-CoA)",
"metabolites":{
"accoa[c]":-2.0,
"adp[c]":1.0,
"atp[c]":-1.0,
"co2[c]":5.0,
"coa[c]":5.0,
"h2o[c]":5.0,
"h[c]":-14.0,
"hco3[c]":-1.0,
"lauroylcoa[c]":1.0,
"malcoa[c]":-4.0,
"nadp[c]":10.0,
"nadph[c]":-10.0,
"pi[c]":1.0
},
"lower_bound":0.0,
"upper_bound":1000.0,
"gene_reaction_rule":"",
"notes":{
"Confidence Level":"0.0",
"References":"PWY-5966-1 and PWY-5994"
}
},
{
"id":"RXN-Myristoyl-CoA",
"name":"Fatty-acyl-CoA synthase (n-C14:0CoA, Myristoyl-CoA)",
"metabolites":{
"accoa[c]":-2.0,
"adp[c]":1.0,
"atp[c]":-1.0,
"co2[c]":6.0,
"coa[c]":7.0,
"h2o[c]":6.0,
"h[c]":-17.0,
"hco3[c]":-1.0,
"malcoa[c]":-5.0,
"myristoylcoa[c]":1.0,
"nadp[c]":12.0,
"nadph[c]":-12.0,
"pi[c]":1.0
},
"lower_bound":0.0,
"upper_bound":1000.0,
"gene_reaction_rule":"",
"notes":{
"Confidence Level":"0.0",
"References":"PWY-5966-1 and PWY66-430"
}
},
{
"id":"RXN-Palmitoyl-CoA",
"name":"Fatty-acyl-CoA synthase (n-C16:0CoA, Palmitoyl-CoA)",
"metabolites":{
"accoa[c]":-2.0,
"adp[c]":1.0,
"atp[c]":-1.0,
"co2[c]":7.0,
"coa[c]":7.0,
"h2o[c]":7.0,
"h[c]":-20.0,
"hco3[c]":-1.0,
"malcoa[c]":-6.0,
"nadp[c]":14.0,
"nadph[c]":-14.0,
"palmitoylcoa[c]":1.0,
"pi[c]":1.0
},
"lower_bound":0.0,
"upper_bound":1000.0,
"gene_reaction_rule":"",
"notes":{
"Confidence Level":"0.0",
"References":"PWY-5966-1 and PWY-5994"
}
},
{
"id":"RXN-Palmitoleoyl-CoA",
"name":"Fatty-acyl-CoA synthase (n-C16:1CoA, Palmitoleoyl-CoA)",
"metabolites":{
"ferrichrb5[c]":2.0,
"ferrochrb5[c]":-2.0,
"h2o[c]":2.0,
"h[c]":-2.0,
"o2[c]":-1.0,
"palmitoleoylcoa[c]":1.0,
"palmitoylcoa[c]":-1.0
},
"lower_bound":0.0,
"upper_bound":1000.0,
"gene_reaction_rule":"",
"notes":{
"Confidence Level":"0.0",
"References":"PWY3O-1801; Reaction: 1.14.19.1"
}
},
{
"id":"RXN-Stearoyl-CoA",
"name":"Fatty-acyl-CoA synthase (n-C18:0CoA, Stearoyl-CoA)",
"metabolites":{
"accoa[c]":-2.0,
"adp[c]":1.0,
"amp[c]":1.0,
"atp[c]":-2.0,
"co2[c]":8.0,
"coa[c]":8.0,
"h2o[c]":7.0,
"h[c]":-22.0,
"hco3[c]":-1.0,
"malcoa[c]":-7.0,
"nadp[c]":16.0,
"nadph[c]":-16.0,
"pi[c]":1.0,
"ppi[c]":1.0,
"stearoylcoa[c]":1.0
},
"lower_bound":0.0,
"upper_bound":1000.0,
"gene_reaction_rule":"",
"notes":{
"Confidence Level":"0.0",
"References":"PWY-5966-1;PWY-5994 and PWY-5972"
}
},
{
"id":"RXN-Oleoyl-CoA",
"name":"Fatty-acyl-CoA synthase (n-C18:1CoA, Oleoyl-CoA)",
"metabolites":{
"accoa[c]":-2.0,
"adp[c]":1.0,
"amp[c]":1.0,
"atp[c]":-2.0,
"co2[c]":8.0,
"coa[c]":8.0,
"ferrichrb5[c]":2.0,
"ferrochrb5[c]":-2.0,
"h2o[c]":9.0,
"h[c]":-24.0,
"hco3[c]":-1.0,
"malcoa[c]":-7.0,
"nadp[c]":16.0,
"nadph[c]":-16.0,
"o2[c]":-1.0,
"oleoylcoa[c]":1.0,
"pi[c]":1.0,
"ppi[c]":1.0
},
"lower_bound":0.0,
"upper_bound":1000.0,
"gene_reaction_rule":"",
"notes":{
"Confidence Level":"0.0",
"References":"PWY-5966-1;PWY-5994; PWY-5972 and PWY-5996"
}
},
{
"id":"RXN-Linoleoyl-CoA",
"name":"Fatty-acyl-CoA synthase (n-C18:2CoA, Linoleoyl-CoA)",
"metabolites":{
"accoa[c]":-2.0,
"adp[c]":1.0,
"amp[c]":2.0,
"atp[c]":-3.0,
"co2[c]":8.0,
"coa[c]":8.0,
"ferrichrb5[c]":4.0,
"ferrochrb5[c]":-4.0,
"h2o[c]":10.0,
"h[c]":-26.0,
"hco3[c]":-1.0,
"linoleoylcoa[c]":1.0,
"malcoa[c]":-7.0,
"nadp[c]":16.0,
"nadph[c]":-16.0,
"o2[c]":-2.0,
"pi[c]":1.0,
"ppi[c]":2.0
},
"lower_bound":0.0,
"upper_bound":1000.0,
"gene_reaction_rule":"",
"notes":{
"Confidence Level":"0.0",
"References":"PWY-5966-1;PWY-5994; PWY-5972;PWY-5996;PWY-6001"
}
},
{
"id":"RXN-9627",
"name":"Lauroyl-CoA hydrolase (n-C12:0, laurate, dodecanoate)",
"metabolites":{
"coa[c]":1.0,
"h2o[c]":-1.0,
"h[c]":1.0,
"laurate[c]":1.0,
"lauroylcoa[c]":-1.0
},
"lower_bound":0.0,
"upper_bound":1000.0,
"gene_reaction_rule":"",
"notes":{
"Confidence Level":"0.0",
"References":"Reaction: 3.1.2.2"
}
},
{
"id":"RXN-9626",
"name":"Myristoyl-CoA hydrolase (n-C14:0, myristate, tetradecanoate)",
"metabolites":{
"coa[c]":1.0,
"h2o[c]":-1.0,
"h[c]":1.0,
"myristate[c]":1.0,
"myristoylcoa[c]":-1.0
},
"lower_bound":0.0,
"upper_bound":1000.0,
"gene_reaction_rule":"",
"notes":{
"Confidence Level":"0.0",
"References":"Reaction: 3.1.2.2"
}
},
{
"id":"PALMITOYL-COA-HYDROLASE-RXN",
"name":"Palmitoyl-CoA hydrolase (n-C16:0, palmitate, tetradecanoate)",
"metabolites":{
"coa[c]":1.0,
"h2o[c]":-1.0,
"h[c]":1.0,
"palmitate[c]":1.0,
"palmitoylcoa[c]":-1.0
},
"lower_bound":0.0,
"upper_bound":1000.0,
"gene_reaction_rule":"",
"notes":{
"Confidence Level":"0.0",
"References":"Reaction: 3.1.2.2"
}
},
{
"id":"RXN-10662",
"name":"Palmitoleoyl-CoA hydrolase (n-C16:1, palmitoleate, tetradecanoate)",
"metabolites":{
"coa[c]":1.0,
"h2o[c]":-1.0,
"h[c]":1.0,
"palmitoleate[c]":1.0,
"palmitoleoylcoa[c]":-1.0
},
"lower_bound":0.0,
"upper_bound":1000.0,
"gene_reaction_rule":"",
"notes":{
"Confidence Level":"0.0",
"References":"Reaction: 3.1.2.20"
}
},
{
"id":"RXN-9624",
"name":"Stearoyl-CoA hydrolase (n-C18:0, stearate, octadecanoate)",
"metabolites":{
"coa[c]":1.0,
"h2o[c]":-1.0,
"h[c]":1.0,
"stearate[c]":1.0,
"stearoylcoa[c]":-1.0
},
"lower_bound":0.0,
"upper_bound":1000.0,
"gene_reaction_rule":"",
"notes":{
"Confidence Level":"0.0",
"References":"Reaction: 3.1.2.2"
}
},
{
"id":"RXN-9666",
"name":"Oleoyl-CoA hydrolase (n-C18:1, oleate, octadecanoate)",
"metabolites":{
"coa[c]":1.0,
"h2o[c]":-1.0,
"h[c]":1.0,
"oleate[c]":1.0,
"oleoylcoa[c]":-1.0
},
"lower_bound":0.0,
"upper_bound":1000.0,
"gene_reaction_rule":"",
"notes":{
"Confidence Level":"0.0",
"References":"Reaction: 3.1.2.2"
}
},
{
"id":"LINOLEOYL-RXN",
"name":"Linoleoyl-CoA hydrolase (n-C18:2, linoleate, octadecanoate)",
"metabolites":{
"coa[c]":1.0,
"h2o[c]":-1.0,
"h[c]":1.0,
"linoleate[c]":1.0,
"linoleoylcoa[c]":-1.0
},
"lower_bound":0.0,
"upper_bound":1000.0,
"gene_reaction_rule":"",
"notes":{
"Confidence Level":"0.0",
"References":"Reaction: 3.1.2.-"
}
},
{
"id":"laurate_prod",
"name":"Laurate (dodecanoate, n-C12:0) production",
"metabolites":{
"laurate[c]":-1.0
},
"lower_bound":0.0,
"upper_bound":1000.0,
"gene_reaction_rule":"",
"notes":{
"Confidence Level":"0.0"
}
},
{
"id":"mysistate_prod",
"name":"Myristate (tetradecanoate, n-C14:0) production",
"metabolites":{
"myristate[c]":-1.0
},
"lower_bound":0.0,
"upper_bound":1000.0,
"gene_reaction_rule":"",
"notes":{
"Confidence Level":"0.0"
}
},
{
"id":"palmitate_prod",
"name":"Palmitate (hexadecanoate, n-C16:0) production",
"metabolites":{
"palmitate[c]":-1.0
},
"lower_bound":0.0,
"upper_bound":1000.0,
"gene_reaction_rule":"",
"notes":{
"Confidence Level":"0.0"
}
},
{
"id":"palmitoleate_prod",
"name":"Palmitoleate (hexadecanoate, n-C16:1) production",
"metabolites":{
"palmitoleate[c]":-1.0
},
"lower_bound":0.0,
"upper_bound":1000.0,
"gene_reaction_rule":"",
"notes":{
"Confidence Level":"0.0"
}
},
{
"id":"stearate_prod",
"name":"Stearate (octadecanoate, n-C18:0) production",
"metabolites":{
"stearate[c]":-1.0
},
"lower_bound":0.0,
"upper_bound":1000.0,
"gene_reaction_rule":"",
"notes":{
"Confidence Level":"0.0"
}
},
{
"id":"oleate_prod",
"name":"Oleate (octadecanoate, n-C18:1) production",
"metabolites":{
"oleate[c]":-1.0
},
"lower_bound":0.0,
"upper_bound":1000.0,
"gene_reaction_rule":"",
"notes":{
"Confidence Level":"0.0"
}
},
{
"id":"linoleate_prod",
"name":"Linoleate (octadecanoate, n-C18:2) production",
"metabolites":{
"linoleate[c]":-1.0
},
"lower_bound":0.0,
"upper_bound":1000.0,
"gene_reaction_rule":"",
"notes":{
"Confidence Level":"0.0"
}
},
{
"id":"acyl_gly_3_pi_16_0",
"name":"glycerol-3-phosphate 1-O-acyltransferase, 1 - TAG(16:0/18:1/18:0)",
"metabolites":{
"1-acyl-gly-3-pi-16[c]":1.0,
"coa[c]":1.0,
"h[c]":-2.0,
"palmitoylcoa[c]":-1.0,
"sng3p[c]":-1.0
},
"lower_bound":0.0,
"upper_bound":1000.0,
"gene_reaction_rule":"",
"notes":{
"Confidence Level":"0.0",
"References":"2.3.1.15, r_2308 (yeast)"
}
},
{
"id":"ppd_16_0_18_1",
"name":"1-acylglycerophosphocholine\u00a0O-acyltransferase, 2 - TAG(16:0/18:1/18:0)",
"metabolites":{
"1-acyl-gly-3-pi-16[c]":-1.0,
"coa[c]":1.0,
"oleoylcoa[c]":-1.0,
"ppd16-18-1[c]":1.0
},
"lower_bound":0.0,
"upper_bound":1000.0,
"gene_reaction_rule":"",
"notes":{
"Confidence Level":"0.0",
"References":"2.3.1.51, 2.3.1.23, r_2333 (yeast)"
}
},
{
"id":"dg_16_0_18_1",
"name":"phosphatidate phosphatase, 3 - TAG(16:0/18:1/18:0)",
"metabolites":{
"dg16-0-18-1[c]":1.0,
"h2o[c]":-1.0,
"h[c]":2.0,
"pi[c]":1.0,
"ppd16-18-1[c]":-1.0
},
"lower_bound":0.0,
"upper_bound":1000.0,
"gene_reaction_rule":"",
"notes":{
"Confidence Level":"0.0",
"References":"3.1.3.4, r_2345 (yeast)"
}
},
{
"id":"tag_16_0_18_1_18_0_acyl_tr",
"name":"diacylglycerol\u00a0O-acyltransferase, 4 - TAG(16:0/18:1/18:0)",
"metabolites":{
"coa[c]":1.0,
"dg16-0-18-1[c]":-1.0,
"stearoylcoa[c]":-1.0,
"tag16-0-18-1-18-0[c]":1.0
},
"lower_bound":0.0,
"upper_bound":1000.0,
"gene_reaction_rule":"",
"notes":{
"Confidence Level":"0.0",
"References":"2.3.1.20, r_2385 (yeast)"
}
},
{
"id":"tag_16_0_18_1_18_0",
"name":"TAG(16:0/18:1/18:0)",
"metabolites":{
"tag16-0-18-1-18-0[c]":-1.0
},
"lower_bound":0.0,
"upper_bound":1000.0,
"gene_reaction_rule":"",
"notes":{
"Confidence Level":"0.0"
}
},
{
"id":"acyl_gly_3_pi_12_0",
"name":"glycerol-3-phosphate 1-O-acyltransferase, 1 - TAG(12:0/14:0/16:0)",
"metabolites":{
"1-acyl-gly-3-pi-12[c]":1.0,
"coa[c]":1.0,
"h[c]":-2.0,
"lauroylcoa[c]":-1.0,
"sng3p[c]":-1.0
},
"lower_bound":0.0,
"upper_bound":1000.0,
"gene_reaction_rule":"",
"notes":{
"Confidence Level":"0.0",
"References":"TRIGLSYN-PWY"
}
},
{
"id":"ppd_12_0_14_1",
"name":"1-acylglycerophosphocholine\u00a0O-acyltransferase, 2 - TAG(12:0/14:0/16:0)",
"metabolites":{
"1-acyl-gly-3-pi-12[c]":-1.0,
"coa[c]":1.0,
"myristoylcoa[c]":-1.0,
"ppd12-14[c]":1.0
},
"lower_bound":0.0,
"upper_bound":1000.0,
"gene_reaction_rule":"",
"notes":{
"Confidence Level":"0.0",
"References":"TRIGLSYN-PWY"
}
},
{
"id":"dg_12_0_14_0",
"name":"phosphatidate phosphatase, 3 - TAG(12:0/14:0/16:0)",
"metabolites":{
"dg12-0-14-0[c]":1.0,
"h2o[c]":-1.0,
"h[c]":2.0,
"pi[c]":1.0,
"ppd12-14[c]":-1.0
},
"lower_bound":0.0,
"upper_bound":1000.0,
"gene_reaction_rule":"",
"notes":{
"Confidence Level":"0.0",
"References":"TRIGLSYN-PWY"
}
},
{
"id":"tag_12_0_14_0_16_0_acyl_tr",
"name":"diacylglycerol\u00a0O-acyltransferase, 4 - TAG(12:0/14:0/16:0)",
"metabolites":{
"coa[c]":1.0,
"dg12-0-14-0[c]":-1.0,
"palmitoylcoa[c]":-1.0,
"tag12-0-14-0-16-0[c]":1.0
},
"lower_bound":0.0,
"upper_bound":1000.0,
"gene_reaction_rule":"",
"notes":{
"Confidence Level":"0.0",
"References":"TRIGLSYN-PWY"
}
},
{
"id":"tag_12_0_14_0_16_0",
"name":"TAG(12:0/14:0/16:0)",
"metabolites":{
"tag12-0-14-0-16-0[c]":-1.0
},
"lower_bound":0.0,
"upper_bound":1000.0,
"gene_reaction_rule":"",
"notes":{
"Confidence Level":"0.0"
}
},
{
"id":"acyl_gly_3_pi_16_1",
"name":"glycerol-3-phosphate 1-O-acyltransferase, 1 - TAG(16:1/18:1/18:2)",
"metabolites":{
"1-acyl-gly-3-pi-16-1[c]":1.0,
"coa[c]":1.0,
"h[c]":-2.0,
"palmitoleoylcoa[c]":-1.0,
"sng3p[c]":-1.0
},
"lower_bound":0.0,
"upper_bound":1000.0,
"gene_reaction_rule":"",
"notes":{
"Confidence Level":"0.0",
"References":"TRIGLSYN-PWY"
}
},
{
"id":"ppd_16_1_18_1",
"name":"1-acylglycerophosphocholine\u00a0O-acyltransferase, 2 - TAG(16:1/18:1/18:2)",
"metabolites":{
"1-acyl-gly-3-pi-16-1[c]":-1.0,
"coa[c]":1.0,
"oleoylcoa[c]":-1.0,
"ppd16-1-18-1[c]":1.0
},
"lower_bound":0.0,
"upper_bound":1000.0,
"gene_reaction_rule":"",
"notes":{
"Confidence Level":"0.0",
"References":"TRIGLSYN-PWY"
}
},
{
"id":"dg_16_1_18_1",
"name":"phosphatidate phosphatase, 3 - TAG(16:1/18:1/18:2)",
"metabolites":{
"dg16-1-18-1[c]":1.0,
"h2o[c]":-1.0,
"h[c]":2.0,
"pi[c]":1.0,
"ppd16-1-18-1[c]":-1.0
},
"lower_bound":0.0,
"upper_bound":1000.0,
"gene_reaction_rule":"",
"notes":{
"Confidence Level":"0.0",
"References":"TRIGLSYN-PWY"
}
},
{
"id":"tag_16_1_18_1_18_2_acyl_tr",
"name":"diacylglycerol\u00a0O-acyltransferase, 4 - TAG(16:1/18:1/18:2)",
"metabolites":{
"coa[c]":1.0,
"dg16-1-18-1[c]":-1.0,
"linoleoylcoa[c]":-1.0,
"tag16-1-18-1-18-2[c]":1.0
},
"lower_bound":0.0,
"upper_bound":1000.0,
"gene_reaction_rule":"",
"notes":{
"Confidence Level":"0.0",
"References":"TRIGLSYN-PWY"
}
},
{
"id":"tag_16_1_18_1_18_2",
"name":"TAG(16:1/18:1/18:2)",
"metabolites":{
"tag16-1-18-1-18-2[c]":-1.0
},
"lower_bound":0.0,
"upper_bound":1000.0,
"gene_reaction_rule":"",
"notes":{
"Confidence Level":"0.0"
}
}
],
"genes":[
{
"id":"XP_037918952.1",
"name":""
},
{
"id":"XP_037904592.1",
"name":""
},
{
"id":"XP_037905604.1",
"name":""
},
{
"id":"XP_037919934.1",
"name":""
},
{
"id":"XP_037920740.1",
"name":""
},
{
"id":"XP_037902493.1",
"name":""
},
{
"id":"XP_037909924.1",
"name":""
},
{
"id":"XP_037909925.1",
"name":""
},
{
"id":"XP_037904091.1",
"name":""
},
{
"id":"XP_037915358.1",
"name":""
},
{
"id":"XP_037906453.1",
"name":""
},
{
"id":"XP_037907205.1",
"name":""
},
{
"id":"XP_037907206.1",
"name":""
},
{
"id":"XP_037907207.1",
"name":""
},
{
"id":"XP_037907413.1",
"name":""
},
{
"id":"XP_037909636.1",
"name":""
},
{
"id":"XP_037925587.1",
"name":""
},
{
"id":"XP_037925588.1",
"name":""
},
{
"id":"XP_037925589.1",
"name":""
},
{
"id":"XP_037925590.1",
"name":""
},
{
"id":"XP_037925591.1",
"name":""
},
{
"id":"XP_037925592.1",
"name":""
},
{
"id":"XP_037925593.1",
"name":""
},
{
"id":"XP_037925595.1",
"name":""
},
{
"id":"XP_037908860.1",
"name":""
},
{
"id":"XP_037908861.1",
"name":""
},
{
"id":"XP_037908862.1",
"name":""
},
{
"id":"XP_037908952.1",
"name":""
},
{
"id":"XP_037908953.1",
"name":""
},
{
"id":"XP_037908954.1",
"name":""
},
{
"id":"XP_037908956.1",
"name":""
},
{
"id":"XP_037908957.1",
"name":""
},
{
"id":"XP_037908958.1",
"name":""
},
{
"id":"XP_037908959.1",
"name":""
},
{
"id":"XP_037908960.1",
"name":""
},
{
"id":"XP_037910223.1",
"name":""
},
{
"id":"XP_037910556.1",
"name":""
},
{
"id":"XP_037910808.1",
"name":""
},
{
"id":"XP_037913156.1",
"name":""
},
{
"id":"XP_037918899.1",
"name":""
},
{
"id":"XP_037912367.1",
"name":""
},
{
"id":"XP_037914605.1",
"name":""
},
{
"id":"XP_037921820.1",
"name":""
},
{
"id":"XP_037922639.1",
"name":""
},
{
"id":"XP_037922640.1",
"name":""
},
{
"id":"XP_037923551.1",
"name":""
},
{
"id":"XP_037924098.1",
"name":""
},
{
"id":"XP_037924309.1",
"name":""
},
{
"id":"XP_037924314.1",
"name":""
},
{
"id":"XP_037924316.1",
"name":""
},
{
"id":"XP_037917421.1",
"name":""
},
{
"id":"XP_037903318.1",
"name":""
},
{
"id":"XP_037910605.1",
"name":""
},
{
"id":"XP_037913425.1",
"name":""
},
{
"id":"XP_037913426.1",
"name":""
},
{
"id":"XP_037913428.1",
"name":""
},
{
"id":"XP_037913429.1",
"name":""
},
{
"id":"XP_037913430.1",
"name":""
},
{
"id":"XP_037918804.1",
"name":""
},
{
"id":"XP_037918806.1",
"name":""
},
{
"id":"XP_037923538.1",
"name":""
},
{
"id":"XP_037921238.1",
"name":""
},
{
"id":"XP_037921239.1",
"name":""
},
{
"id":"XP_037913151.1",
"name":""
},
{
"id":"XP_037919174.1",
"name":""
},
{
"id":"XP_037919175.1",
"name":""
},
{
"id":"XP_037919853.1",
"name":""
},
{
"id":"XP_037920909.1",
"name":""
},
{
"id":"XP_037908845.1",
"name":""
},
{
"id":"XP_037914315.1",
"name":""
},
{
"id":"XP_037923108.1",
"name":""
},
{
"id":"XP_037923109.1",
"name":""
},
{
"id":"XP_037923110.1",
"name":""
},
{
"id":"XP_037918187.1",
"name":""
},
{
"id":"XP_037912578.1",
"name":""
},
{
"id":"XP_037912586.1",
"name":""
},
{
"id":"XP_037913620.1",
"name":""
},
{
"id":"XP_037926559.1",
"name":""
},
{
"id":"XP_037921797.1",
"name":""
},
{
"id":"XP_037921807.1",
"name":""
},
{
"id":"XP_037921816.1",
"name":""
},
{
"id":"XP_037921826.1",
"name":""
},
{
"id":"XP_037921836.1",
"name":""
},
{
"id":"XP_037921843.1",
"name":""
},
{
"id":"XP_037921851.1",
"name":""
},
{
"id":"XP_037921859.1",
"name":""
},
{
"id":"XP_037914462.1",
"name":""
},
{
"id":"XP_037906227.1",
"name":""
},
{
"id":"XP_037910515.1",
"name":""
},
{
"id":"XP_037906066.1",
"name":""
},
{
"id":"XP_037906354.1",
"name":""
},
{
"id":"XP_037906355.1",
"name":""
},
{
"id":"XP_037906356.1",
"name":""
},
{
"id":"XP_037906357.1",
"name":""
},
{
"id":"XP_037906358.1",
"name":""
},
{
"id":"XP_037921992.1",
"name":""
},
{
"id":"XP_037921993.1",
"name":""
},
{
"id":"XP_037922392.1",
"name":""
},
{
"id":"XP_037907554.1",
"name":""
},
{
"id":"XP_037913750.1",
"name":""
},
{
"id":"XP_037925255.1",
"name":""
},
{
"id":"XP_037925256.1",
"name":""
},
{
"id":"XP_037914281.1",
"name":""
},
{
"id":"XP_037914282.1",
"name":""
},
{
"id":"XP_037914283.1",
"name":""
},
{
"id":"XP_037905605.1",
"name":""
},
{
"id":"XP_037905606.1",
"name":""
},
{
"id":"XP_037905608.1",
"name":""
},
{
"id":"XP_037913575.1",
"name":""
},
{
"id":"XP_037918051.1",
"name":""
},
{
"id":"XP_037903933.1",
"name":""
},
{
"id":"XP_037906719.1",
"name":""
},
{
"id":"XP_037906720.1",
"name":""
},
{
"id":"XP_037921352.1",
"name":""
},
{
"id":"XP_037921357.1",
"name":""
},
{
"id":"XP_037921361.1",
"name":""
},
{
"id":"XP_037915832.1",
"name":""
},
{
"id":"XP_037917856.1",
"name":""
},
{
"id":"XP_037926448.1",
"name":""
},
{
"id":"XP_037919985.1",
"name":""
},
{
"id":"XP_037920406.1",
"name":""
},
{
"id":"XP_037920407.1",
"name":""
},
{
"id":"XP_037921339.1",
"name":""
},
{
"id":"XP_037921709.1",
"name":""
},
{
"id":"XP_037902732.1",
"name":""
},
{
"id":"XP_037902733.1",
"name":""
},
{
"id":"XP_037924038.1",
"name":""
},
{
"id":"XP_037924047.1",
"name":""
},
{
"id":"XP_037924056.1",
"name":""
},
{
"id":"XP_037924064.1",
"name":""
},
{
"id":"XP_037926444.1",
"name":""
},
{
"id":"XP_037926849.1",
"name":""
},
{
"id":"XP_037926850.1",
"name":""
},
{
"id":"XP_037926851.1",
"name":""
},
{
"id":"XP_037926852.1",
"name":""
},
{
"id":"XP_037926853.1",
"name":""
},
{
"id":"XP_037926854.1",
"name":""
},
{
"id":"XP_037926855.1",
"name":""
},
{
"id":"XP_037919181.1",
"name":""
},
{
"id":"XP_037919182.1",
"name":""
},
{
"id":"XP_037919183.1",
"name":""
},
{
"id":"XP_037919185.1",
"name":""
},
{
"id":"XP_037919186.1",
"name":""
},
{
"id":"XP_037912779.1",
"name":""
},
{
"id":"XP_037914340.1",
"name":""
},
{
"id":"XP_037914341.1",
"name":""
},
{
"id":"XP_037914342.1",
"name":""
},
{
"id":"XP_037919969.1",
"name":""
},
{
"id":"XP_037912782.1",
"name":""
},
{
"id":"XP_037912783.1",
"name":""
},
{
"id":"XP_037912784.1",
"name":""
},
{
"id":"XP_037914798.1",
"name":""
},
{
"id":"XP_037914799.1",
"name":""
},
{
"id":"XP_037908318.1",
"name":""
},
{
"id":"XP_037916592.1",
"name":""
},
{
"id":"XP_037922941.1",
"name":""
},
{
"id":"XP_037905883.1",
"name":""
},
{
"id":"XP_037913717.1",
"name":""
},
{
"id":"XP_037913718.1",
"name":""
},
{
"id":"XP_037913719.1",
"name":""
},
{
"id":"XP_037913720.1",
"name":""
},
{
"id":"XP_037913721.1",
"name":""
},
{
"id":"XP_037919328.1",
"name":""
},
{
"id":"XP_037923705.1",
"name":""
},
{
"id":"XP_037924326.1",
"name":""
},
{
"id":"XP_037926646.1",
"name":""
},
{
"id":"XP_037926647.1",
"name":""
},
{
"id":"XP_037926648.1",
"name":""
},
{
"id":"XP_037926649.1",
"name":""
},
{
"id":"XP_037906913.1",
"name":""
},
{
"id":"XP_037916840.1",
"name":""
},
{
"id":"XP_037906484.1",
"name":""
},
{
"id":"XP_037908389.1",
"name":""
},
{
"id":"XP_037921223.1",
"name":""
},
{
"id":"XP_037915992.1",
"name":""
},
{
"id":"XP_037923240.1",
"name":""
},
{
"id":"XP_037924962.1",
"name":""
},
{
"id":"XP_037909775.1",
"name":""
},
{
"id":"XP_037909776.1",
"name":""
},
{
"id":"XP_037922898.1",
"name":""
},
{
"id":"XP_037922900.1",
"name":""
},
{
"id":"XP_037904729.1",
"name":""
},
{
"id":"XP_037904730.1",
"name":""
},
{
"id":"XP_037904731.1",
"name":""
},
{
"id":"XP_037905776.1",
"name":""
},
{
"id":"XP_037905393.1",
"name":""
},
{
"id":"XP_037905402.1",
"name":""
},
{
"id":"XP_037905412.1",
"name":""
},
{
"id":"XP_037905422.1",
"name":""
},
{
"id":"XP_037905432.1",
"name":""
},
{
"id":"XP_037905440.1",
"name":""
},
{
"id":"XP_037905448.1",
"name":""
},
{
"id":"XP_037905455.1",
"name":""
},
{
"id":"XP_037905464.1",
"name":""
},
{
"id":"XP_037920488.1",
"name":""
},
{
"id":"XP_037922946.1",
"name":""
},
{
"id":"XP_037922947.1",
"name":""
},
{
"id":"XP_037922948.1",
"name":""
},
{
"id":"XP_037922949.1",
"name":""
},
{
"id":"XP_037923605.1",
"name":""
},
{
"id":"XP_037912890.1",
"name":""
},
{
"id":"XP_037909390.1",
"name":""
},
{
"id":"XP_037909391.1",
"name":""
},
{
"id":"XP_037924869.1",
"name":""
},
{
"id":"XP_037924877.1",
"name":""
},
{
"id":"XP_037913107.1",
"name":""
},
{
"id":"XP_037918398.1",
"name":""
},
{
"id":"XP_037909555.1",
"name":""
},
{
"id":"XP_037909556.1",
"name":""
},
{
"id":"XP_037909557.1",
"name":""
},
{
"id":"XP_037922558.1",
"name":""
},
{
"id":"XP_037922560.1",
"name":""
},
{
"id":"XP_037922561.1",
"name":""
},
{
"id":"XP_037922562.1",
"name":""
},
{
"id":"XP_037922563.1",
"name":""
},
{
"id":"XP_037922564.1",
"name":""
},
{
"id":"XP_037922565.1",
"name":""
},
{
"id":"XP_037922566.1",
"name":""
},
{
"id":"XP_037922567.1",
"name":""
},
{
"id":"XP_037919082.1",
"name":""
},
{
"id":"XP_037910084.1",
"name":""
},
{
"id":"XP_037910085.1",
"name":""
},
{
"id":"XP_037925066.1",
"name":""
},
{
"id":"XP_037925067.1",
"name":""
},
{
"id":"XP_037925068.1",
"name":""
},
{
"id":"XP_037906294.1",
"name":""
},
{
"id":"XP_037913984.1",
"name":""
},
{
"id":"XP_037916312.1",
"name":""
},
{
"id":"XP_037916313.1",
"name":""
},
{
"id":"XP_037916314.1",
"name":""
},
{
"id":"XP_037916315.1",
"name":""
},
{
"id":"XP_037916316.1",
"name":""
},
{
"id":"XP_037916317.1",
"name":""
},
{
"id":"XP_037916318.1",
"name":""
},
{
"id":"XP_037912206.1",
"name":""
},
{
"id":"XP_037912207.1",
"name":""
},
{
"id":"XP_037912208.1",
"name":""
},
{
"id":"XP_037914587.1",
"name":""
},
{
"id":"XP_037914588.1",
"name":""
},
{
"id":"XP_037925325.1",
"name":""
},
{
"id":"XP_037926322.1",
"name":""
},
{
"id":"XP_037926323.1",
"name":""
},
{
"id":"XP_037908346.1",
"name":""
},
{
"id":"XP_037908347.1",
"name":""
},
{
"id":"XP_037908348.1",
"name":""
},
{
"id":"XP_037903593.1",
"name":""
},
{
"id":"XP_037902836.1",
"name":""
},
{
"id":"XP_037913487.1",
"name":""
},
{
"id":"XP_037913488.1",
"name":""
},
{
"id":"XP_037913489.1",
"name":""
},
{
"id":"XP_037913490.1",
"name":""
},
{
"id":"XP_037915602.1",
"name":""
},
{
"id":"XP_037915607.1",
"name":""
},
{
"id":"XP_037916139.1",
"name":""
},
{
"id":"XP_037924241.1",
"name":""
},
{
"id":"XP_037925557.1",
"name":""
},
{
"id":"XP_037911228.1",
"name":""
},
{
"id":"XP_037903421.1",
"name":""
},
{
"id":"XP_037903422.1",
"name":""
},
{
"id":"XP_037903424.1",
"name":""
},
{
"id":"XP_037914852.1",
"name":""
},
{
"id":"XP_037916395.1",
"name":""
},
{
"id":"XP_037916705.1",
"name":""
},
{
"id":"XP_037916706.1",
"name":""
},
{
"id":"XP_037917065.1",
"name":""
},
{
"id":"XP_037917341.1",
"name":""
},
{
"id":"XP_037904299.1",
"name":""
},
{
"id":"XP_037905674.1",
"name":""
},
{
"id":"XP_037919354.1",
"name":""
},
{
"id":"XP_037919355.1",
"name":""
},
{
"id":"XP_037914572.1",
"name":""
},
{
"id":"XP_037914573.1",
"name":""
},
{
"id":"XP_037914574.1",
"name":""
},
{
"id":"XP_037914575.1",
"name":""
},
{
"id":"XP_037914576.1",
"name":""
},
{
"id":"XP_037914577.1",
"name":""
},
{
"id":"XP_037914578.1",
"name":""
},
{
"id":"XP_037913573.1",
"name":""
},
{
"id":"XP_037913574.1",
"name":""
},
{
"id":"XP_037903455.1",
"name":""
},
{
"id":"XP_037907949.1",
"name":""
},
{
"id":"XP_037911004.1",
"name":""
},
{
"id":"XP_037913084.1",
"name":""
},
{
"id":"XP_037920188.1",
"name":""
},
{
"id":"XP_037923560.1",
"name":""
},
{
"id":"XP_037923913.1",
"name":""
},
{
"id":"XP_037924690.1",
"name":""
},
{
"id":"XP_037924691.1",
"name":""
},
{
"id":"XP_037926686.1",
"name":""
},
{
"id":"XP_037904318.1",
"name":""
},
{
"id":"YP_009390185.1",
"name":""
},
{
"id":"YP_009390186.1",
"name":""
},
{
"id":"YP_009390189.1",
"name":""
},
{
"id":"XP_037907221.1",
"name":""
},
{
"id":"XP_037907222.1",
"name":""
},
{
"id":"XP_037912477.1",
"name":""
},
{
"id":"XP_037902838.1",
"name":""
},
{
"id":"XP_037903425.1",
"name":""
},
{
"id":"XP_037914048.1",
"name":""
},
{
"id":"XP_037914049.1",
"name":""
},
{
"id":"XP_037907615.1",
"name":""
},
{
"id":"XP_037907616.1",
"name":""
},
{
"id":"XP_037907617.1",
"name":""
},
{
"id":"XP_037907618.1",
"name":""
},
{
"id":"XP_037907619.1",
"name":""
},
{
"id":"XP_037907620.1",
"name":""
},
{
"id":"XP_037925403.1",
"name":""
},
{
"id":"XP_037925404.1",
"name":""
},
{
"id":"XP_037925405.1",
"name":""
},
{
"id":"XP_037925406.1",
"name":""
},
{
"id":"XP_037925407.1",
"name":""
},
{
"id":"XP_037921402.1",
"name":""
},
{
"id":"XP_037907999.1",
"name":""
},
{
"id":"XP_037916133.1",
"name":""
},
{
"id":"XP_037917753.1",
"name":""
},
{
"id":"XP_037902611.1",
"name":""
},
{
"id":"XP_037915461.1",
"name":""
},
{
"id":"XP_037923196.1",
"name":""
},
{
"id":"XP_037905372.1",
"name":""
},
{
"id":"XP_037906744.1",
"name":""
},
{
"id":"XP_037907605.1",
"name":""
},
{
"id":"XP_037908845.2",
"name":""
},
{
"id":"XP_037905309.1",
"name":""
},
{
"id":"XP_037923405.1",
"name":""
},
{
"id":"XP_037910474.1",
"name":""
},
{
"id":"XP_037910475.1",
"name":""
},
{
"id":"XP_037913887.1",
"name":""
},
{
"id":"XP_037913889.1",
"name":""
},
{
"id":"XP_037920694.1",
"name":""
},
{
"id":"XP_037905338.1",
"name":""
},
{
"id":"XP_037909817.1",
"name":""
},
{
"id":"XP_037909818.1",
"name":""
},
{
"id":"XP_037912398.1",
"name":""
},
{
"id":"XP_037903510.1",
"name":""
},
{
"id":"XP_037917452.1",
"name":""
},
{
"id":"XP_037917454.1",
"name":""
},
{
"id":"XP_037907493.1",
"name":""
},
{
"id":"XP_037907502.1",
"name":""
},
{
"id":"XP_037907509.1",
"name":""
},
{
"id":"XP_037922382.1",
"name":""
},
{
"id":"XP_037906920.1",
"name":""
},
{
"id":"XP_037914464.1",
"name":""
},
{
"id":"XP_037914465.1",
"name":""
},
{
"id":"XP_037914466.1",
"name":""
},
{
"id":"XP_037914467.1",
"name":""
},
{
"id":"XP_037914468.1",
"name":""
},
{
"id":"XP_037914469.1",
"name":""
},
{
"id":"XP_037914470.1",
"name":""
},
{
"id":"XP_037916090.1",
"name":""
},
{
"id":"XP_037916334.1",
"name":""
},
{
"id":"XP_037917381.1",
"name":""
},
{
"id":"XP_037917382.1",
"name":""
},
{
"id":"XP_037917531.1",
"name":""
},
{
"id":"XP_037917540.1",
"name":""
},
{
"id":"XP_037917548.1",
"name":""
},
{
"id":"XP_037917556.1",
"name":""
},
{
"id":"XP_037917559.1",
"name":""
},
{
"id":"XP_037919782.1",
"name":""
},
{
"id":"XP_037920037.1",
"name":""
},
{
"id":"XP_037920038.1",
"name":""
},
{
"id":"XP_037920039.1",
"name":""
},
{
"id":"XP_037920040.1",
"name":""
},
{
"id":"XP_037904661.1",
"name":""
},
{
"id":"XP_037904662.1",
"name":""
},
{
"id":"XP_037904664.1",
"name":""
},
{
"id":"XP_037904665.1",
"name":""
},
{
"id":"XP_037922631.1",
"name":""
},
{
"id":"XP_037922632.1",
"name":""
},
{
"id":"XP_037922633.1",
"name":""
},
{
"id":"XP_037925631.1",
"name":""
},
{
"id":"XP_037924053.1",
"name":""
},
{
"id":"XP_037906527.1",
"name":""
},
{
"id":"XP_037906536.1",
"name":""
},
{
"id":"XP_037906541.1",
"name":""
},
{
"id":"XP_037906550.1",
"name":""
},
{
"id":"XP_037906049.1",
"name":""
},
{
"id":"XP_037906050.1",
"name":""
},
{
"id":"XP_037920765.1",
"name":""
},
{
"id":"XP_037912718.1",
"name":""
},
{
"id":"XP_037925983.1",
"name":""
},
{
"id":"XP_037925989.1",
"name":""
},
{
"id":"XP_037924719.1",
"name":""
},
{
"id":"XP_037923595.1",
"name":""
},
{
"id":"XP_037916356.1",
"name":""
},
{
"id":"XP_037917165.1",
"name":""
},
{
"id":"XP_037923411.1",
"name":""
},
{
"id":"XP_037914419.1",
"name":""
},
{
"id":"XP_037919884.1",
"name":""
},
{
"id":"XP_037924172.1",
"name":""
},
{
"id":"XP_037913942.1",
"name":""
},
{
"id":"XP_037914313.1",
"name":""
},
{
"id":"XP_037914324.1",
"name":""
},
{
"id":"XP_037910602.1",
"name":""
},
{
"id":"XP_037910923.1",
"name":""
},
{
"id":"XP_037910924.1",
"name":""
},
{
"id":"XP_037910626.1",
"name":""
},
{
"id":"XP_037910627.1",
"name":""
},
{
"id":"XP_037922906.1",
"name":""
},
{
"id":"XP_037922907.1",
"name":""
},
{
"id":"XP_037924303.1",
"name":""
},
{
"id":"XP_037924305.1",
"name":""
},
{
"id":"XP_037914193.1",
"name":""
},
{
"id":"XP_037914194.1",
"name":""
},
{
"id":"XP_037914195.1",
"name":""
},
{
"id":"XP_037914196.1",
"name":""
},
{
"id":"XP_037914197.1",
"name":""
},
{
"id":"XP_037914198.1",
"name":""
},
{
"id":"XP_037914199.1",
"name":""
},
{
"id":"XP_037914200.1",
"name":""
},
{
"id":"XP_037914314.1",
"name":""
},
{
"id":"XP_037914937.1",
"name":""
},
{
"id":"XP_037914938.1",
"name":""
},
{
"id":"XP_037914939.1",
"name":""
},
{
"id":"XP_037914940.1",
"name":""
},
{
"id":"XP_037915006.1",
"name":""
},
{
"id":"XP_037915490.1",
"name":""
},
{
"id":"XP_037915814.1",
"name":""
},
{
"id":"XP_037915864.1",
"name":""
},
{
"id":"XP_037916193.1",
"name":""
},
{
"id":"XP_037917359.1",
"name":""
},
{
"id":"XP_037917845.1",
"name":""
},
{
"id":"XP_037918152.1",
"name":""
},
{
"id":"XP_037926206.1",
"name":""
},
{
"id":"XP_037916352.1",
"name":""
},
{
"id":"XP_037904967.1",
"name":""
},
{
"id":"XP_037904968.1",
"name":""
},
{
"id":"XP_037904969.1",
"name":""
},
{
"id":"XP_037902816.1",
"name":""
},
{
"id":"XP_037902817.1",
"name":""
},
{
"id":"XP_037903193.1",
"name":""
},
{
"id":"XP_037926566.1",
"name":""
},
{
"id":"XP_037926567.1",
"name":""
},
{
"id":"XP_037927128.1",
"name":""
},
{
"id":"XP_037913970.1",
"name":""
},
{
"id":"XP_037913972.1",
"name":""
},
{
"id":"XP_037913973.1",
"name":""
},
{
"id":"XP_037913974.1",
"name":""
},
{
"id":"XP_037913975.1",
"name":""
},
{
"id":"XP_037913976.1",
"name":""
},
{
"id":"XP_037913977.1",
"name":""
},
{
"id":"XP_037913978.1",
"name":""
},
{
"id":"XP_037913979.1",
"name":""
},
{
"id":"XP_037913980.1",
"name":""
},
{
"id":"XP_037913981.1",
"name":""
},
{
"id":"XP_037913982.1",
"name":""
},
{
"id":"XP_037902682.1",
"name":""
},
{
"id":"XP_037903411.1",
"name":""
},
{
"id":"XP_037903760.1",
"name":""
},
{
"id":"XP_037904460.1",
"name":""
},
{
"id":"XP_037904461.1",
"name":""
},
{
"id":"XP_037904462.1",
"name":""
},
{
"id":"XP_037904463.1",
"name":""
},
{
"id":"XP_037904464.1",
"name":""
},
{
"id":"XP_037904465.1",
"name":""
},
{
"id":"XP_037904466.1",
"name":""
},
{
"id":"XP_037912091.1",
"name":""
},
{
"id":"XP_037912092.1",
"name":""
},
{
"id":"XP_037912093.1",
"name":""
},
{
"id":"XP_037912095.1",
"name":""
},
{
"id":"XP_037912096.1",
"name":""
},
{
"id":"XP_037912097.1",
"name":""
},
{
"id":"XP_037922851.1",
"name":""
},
{
"id":"XP_037912965.1",
"name":""
},
{
"id":"XP_037906324.1",
"name":""
},
{
"id":"XP_037906579.1",
"name":""
},
{
"id":"XP_037907856.1",
"name":""
},
{
"id":"XP_037907941.1",
"name":""
},
{
"id":"XP_037907942.1",
"name":""
},
{
"id":"XP_037908139.1",
"name":""
},
{
"id":"XP_037908461.1",
"name":""
},
{
"id":"XP_037920772.1",
"name":""
}
],
"id":"model",
"compartments":{
"c":"c",
"e":"e",
"m":"m"
},
"version":"1"
}
