# Supplementary material for: Metabolic Modeling of Hermetia illucens Larvae Resource Allocation for High-Value Fatty Acid Production
Source: Metabolites. 2023 Jun 3;13(6):724. doi: 10.3390/metabo13060724 (PMC10304575; doi:10.3390/metabo13060724)
Supplement: Supplementary file 1 [file metabolites-13-00724-s001.zip › metabolites-2327137-supplementary/Hermetia_illucens_metabolic_model-main/4_Hermetia_illucens_01.xlsx]

## Sheet: Reaction List
Abbreviation	Description	'Reaction with metabolite names'	Reaction	GPR	Lower bound	Upper bound	Objective	Subsystem	Notes	EC Number	References	Reversible	Confidence Score	KeggID
CBPS	carbamoyl-phosphate synthase (glutamine-hydrolysing)	'2 ATP + H2O + HCO3 + L-Glutamine -> 2 ADP + Phosphate + L-Glutamate + Carbamoyl phosphate + 2 H+ '	2 atp[c] + h2o[c] + hco3[c] + gln-L[c] -> 2 adp[c] + pi[c] + glu-L[c] + cbp[c] + 2 h[c]	XP_037918952.1	0	1000	0	Alanine, aspartate and glutamate metabolism		6,3,5,5		0		R00575
ABTA	4-aminobutyrate transaminase (GABA transaminase)	'2-Oxoglutarate + 4-Aminobutanoate (GABA) + 2 H+ <=> L-Glutamate + succinic semialdehyde '	akg[c] + 4abut[c] + 2 h[c] <=> glu-L[c] + ssa[c]	XP_037920740.1 or XP_037904592.1 or XP_037919934.1 or XP_037905604.1	-1000	1000	0	Alanine, aspartate and glutamate metabolism		2,6,1,19		1		R01648
AGT_1	alanine-glyoxylate transaminase	'L-Alanine + Glyoxylate <=> Pyruvate + Glycine '	ala[c] + glx[c] <=> pyr[c] + gly[c]	XP_037904592.1 or XP_037902493.1	-1000	1000	0	Alanine, aspartate and glutamate metabolism		2,6,1,44		1		R00369
ATCase	aspartate carbamoyltransferase	'L-Aspartate + Carbamoyl phosphate -> Phosphate + N-Carbamoyl-L-aspartate + 2 H+ '	asp[c] + cbp[c] -> pi[c] + cbasp[c] + 2 h[c]	XP_037918952.1	0	1000	0	Alanine, aspartate and glutamate metabolism		2,1,3,2		0		R01397
ADSS	adenylosuccinate synthase	'''L-Aspartate + Inosine monophosphate + Guanosine 5''-triphosphate -> Phosphate + 3 H+ + Guanosine 5''-diphosphate + Adenylosuccinat...'' <Preview truncated at 128 characters>'	asp[c] + imp[c] + gtp[c] -> pi[c] + 3 h[c] + gdp[c] + dcamp[c]	XP_037909924.1 or XP_037909925.1	0	1000	0	Alanine, aspartate and glutamate metabolism		6,3,4,4		0		R01135
AO	D-aspartate oxidase	'D-Aspartate + H2O + O2 -> Ammonia + Oxaloacetate + hydrogen peroxide + 2 H+ '	asp-D[c] + h2o[c] + o2[c] -> nh3[c] + oaa[c] + h2o2[c] + 2 h[c]	XP_037904091.1 or XP_037915358.1	0	1000	0	Alanine, aspartate and glutamate metabolism		1,4,3,1		0		R00359
AS	asparagine synthase (glutamine-hydrolysing)	'ATP + L-Aspartate + L-Glutamine + H2O -> AMP + Diphosphate + L-Asparagine + L-Glutamate + 2 H+ '	atp[c] + asp[c] + gln-L[c] + h2o[c] -> amp[c] + ppi[c] + asn[c] + glu-L[c] + 2 h[c]	XP_037907205.1 or XP_037907206.1 or XP_037907207.1 or XP_037906453.1 or XP_037907413.1	0	1000	0	Alanine, aspartate and glutamate metabolism		6,3,5,4		0		R00578
ADSLR	adenylosuccinate lyase	'Adenylosuccinate -> Fumarate + AMP '	dcamp[c] -> fum[c] + amp[c]	XP_037909636.1	0	1000	0	Alanine, aspartate and glutamate metabolism		4,3,2,2		0		R01083
GF6PTA	glutamine-fructose-6-phosphate transaminase	'beta- D-Fructose 6-phosphate + L-Glutamine + H+ -> L-Glutamate + D-Glucosamine 6-phosphate '	f6p[c] + gln-L[c] + h[c] -> glu-L[c] + gam6p[c]	XP_037925595.1 or XP_037925592.1 or XP_037925593.1 or XP_037925591.1 or XP_037925590.1 or XP_037925588.1 or XP_037925589.1 or XP_037925587.1	-1000	1000	0	Alanine, aspartate and glutamate metabolism		2,6,1,16		1		R00768
GLUSY	glutamate synthase (NADH)	'''L-Glutamine + 2-Oxoglutarate + H+ + Nicotinamide adenine dinucleotide - reduced -> 2 L-Glutamate + Nicotinamide adenine dinucleo...'' <Preview truncated at 128 characters>'	gln-L[c] + akg[c] + h[c] + nadh[c] -> 2 glu-L[c] + nad[c]		0	1000	0	Alanine, aspartate and glutamate metabolism		1,4,1,14		0		R00093
GLUSX	glutamate synthase (NADPH)	'''L-Glutamine + 2-Oxoglutarate + H+ + Nicotinamide adenine dinucleotide phosphate - reduced -> 2 L-Glutamate + Nicotinamide adenin...'' <Preview truncated at 128 characters>'	gln-L[c] + akg[c] + h[c] + nadph[c] -> 2 glu-L[c] + nadp[c]	XP_037908860.1 or XP_037908861.1 or XP_037908862.1	0	1000	0	Alanine, aspartate and glutamate metabolism		1,4,1,13		0		R00114
GLUDC	glutamate decarboxylase	'L-Glutamate -> 4-Aminobutanoate (GABA) + CO2 '	glu-L[c] -> 4abut[c] + co2[c]	XP_037908952.1 or XP_037908953.1 or XP_037908954.1 or XP_037908956.1 or XP_037908957.1 or XP_037908958.1 or XP_037908959.1 or XP_037908960.1 or XP_037910223.1	0	1000	0	Alanine, aspartate and glutamate metabolism		4,1,1,15		0		R00261
OA_1	omega-amidase[1]	'H2O + 2-oxoglutaramate <=> 2-Oxoglutarate + Ammonia + H+ '	h2o[c] + 2og[c] <=> akg[c] + nh3[c] + h[c]	XP_037910556.1 or XP_037913156.1 or XP_037910808.1 or XP_037918899.1	-1000	1000	0	Alanine, aspartate and glutamate metabolism		3,5,1,3		1		R00269
OA_2	omega-amidase[2]	'H2O + 2-Oxosuccinamate <=> Oxaloacetate + Ammonia + 2 H+ '	h2o[c] + 2os[c] <=> oaa[c] + nh3[c] + 2 h[c]	XP_037910556.1 or XP_037913156.1 or XP_037910808.1 or XP_037918899.1	-1000	1000	0	Alanine, aspartate and glutamate metabolism		3,5,1,3		1		R00348
SSALY	succinate-semialdehyde dehydrogenase (NAD+)	''' succinic semialdehyde + Nicotinamide adenine dinucleotide + H2O -> succinic acid + Nicotinamide adenine dinucleotide - reduced ...'' <Preview truncated at 128 characters>'	ssa[c] + nad[c] + h2o[c] -> asuccin[c] + nadh[c] + h[c]	XP_037914605.1 or XP_037924098.1 or XP_037922639.1 or XP_037922640.1 or XP_037924314.1 or XP_037924316.1 or XP_037924309.1 or XP_037923551.1 or XP_037912367.1 or XP_037921820.1	0	1000	0	Alanine, aspartate and glutamate metabolism		1,2,1,24		0		R00713
NO	nitric-oxide synthase (NADPH)	'''2 L-Arginine + 4 O2 + 3 Nicotinamide adenine dinucleotide phosphate - reduced + 3 H+ -> 2 L-Citrulline + 3 Nicotinamide adenine ...'' <Preview truncated at 128 characters>'	2 arg[c] + 4 o2[c] + 3 nadph[c] + 3 h[c] -> 2 L-cit[c] + 3 nadp[c] + 4 h2o[c] + 2 no[c]		0	1000	0	Arginine and Proline Metabolism		1,14,13,39		0		R00557
ARGAH	L-arginine amidinohydrolase	'L-Arginine + H2O -> Urea + L-Ornithine '	arg[c] + h2o[c] -> urea[c] + L-orn[c]	XP_037917421.1	0	1000	0	Arginine and Proline metabolism		3,5,3,1		0		R00551
g5sa_TO_p5c	L-Glutamate 5-semialdehyde <=> (S)-1-Pyrroline-5-carboxylate + H2O	' L-glutamic 5-semialdehyde <=> (S)-1-Pyrroline-5-carboxylate + H2O + H+ '	g5sa[c] <=> p5c[c] + h2o[c] + h[c]		-1000	1000	0	Arginine and Proline metabolism		non enzymatic		1		R03314
OAT	ornithine aminotransferase	'L-Ornithine + 2-Oxoglutarate + H+ <=> L-Glutamate + L-glutamic 5-semialdehyde '	L-orn[c] + akg[c] + h[c] <=> glu-L[c] + g5sa[c]	XP_037920740.1	-1000	1000	0	Arginine and Proline metabolism		2,6,1,13		1		R00667
P5CR	pyrroline-5-carboxylate reductase	'''(S)-1-Pyrroline-5-carboxylate + Nicotinamide adenine dinucleotide - reduced + 2 H+ -> L-Proline + Nicotinamide adenine dinucleot...'' <Preview truncated at 128 characters>'	p5c[c] + nadh[c] + 2 h[c] -> pro[c] + nad[c]	XP_037910605.1 or XP_037913425.1 or XP_037913426.1 or XP_037913428.1 or XP_037913429.1 or XP_037913430.1 or XP_037903318.1	0	1000	0	Arginine and Proline metabolism		1,5,1,2		0		R01248
GLUD	glutamate dehydrogenase [NAD+]	'''L-Glutamate + Nicotinamide adenine dinucleotide + H2O <=> 2-Oxoglutarate + Ammonia + Nicotinamide adenine dinucleotide - reduced...'' <Preview truncated at 128 characters>'	glu-L[c] + nad[c] + h2o[c] <=> akg[c] + nh3[c] + nadh[c] + 2 h[c]	XP_037918806.1 or XP_037918804.1 or XP_037923538.1	-1000	1000	0	Arginine Biosynthesis		1,4,1,3		1		R00243
GLUDX	glutamate dehydrogenase [NAD(P)+]	'''L-Glutamate + Nicotinamide adenine dinucleotide phosphate + H2O <=> 2-Oxoglutarate + Ammonia + Nicotinamide adenine dinucleotide...'' <Preview truncated at 128 characters>'	glu-L[c] + nadp[c] + h2o[c] <=> akg[c] + nh3[c] + nadph[c] + 2 h[c]	XP_037918806.1 or XP_037918804.1 or XP_037923538.1 or XP_037908860.1 or XP_037908861.1 or XP_037908862.1	-1000	1000	0	Arginine Biosynthesis		1,4,1,3		1		R00248
ALOA	N2-Acetyl-L-ornithine amidohydrolase	1x74 char	nao[c] + h2o[c] <=> ac[c] + L-orn[c] + h[c]	XP_037921239.1 or XP_037921238.1	-1000	1000	0	Arginine Biosynthesis		3,5,1,14		1		R00669
AGS	N-acetylglutamate synthase	'Acetyl-CoA + L-Glutamate -> N-Acetyl-L-glutamate + Coenzyme A + H+ '	accoa[c] + glu-L[c] -> ag[c] + coa[c] + h[c]	XP_037913151.1	0	1000	0	Arginine biosynthesis		2,3,1,1		0		R00259
ALT	alanine transaminase	'L-Alanine + 2-Oxoglutarate <=> Pyruvate + L-Glutamate '	ala[c] + akg[c] <=> pyr[c] + glu-L[c]	XP_037920909.1 or XP_037919174.1 or XP_037919853.1 or XP_037919175.1	-1000	1000	0	Arginine Biosynthesis		2,6,1,2		1		R00258
AAT_1	aspartate transaminase[1]	'L-Aspartate + 2-Oxoglutarate <=> Oxaloacetate + L-Glutamate + H+ '	asp[c] + akg[c] <=> oaa[c] + glu-L[c] + h[c]	XP_037923108.1 or XP_037923109.1 or XP_037923110.1 or XP_037920909.1 or XP_037914315.1 or XP_037908845.1	-1000	1000	0	Arginine Biosynthesis		2,6,1,1		1		R00355
ASS	argininosuccinate synthase	'ATP + L-Aspartate + L-Citrulline <=> AMP + Diphosphate + N-(L-Arginino)succinate + H+ '	atp[c] + asp[c] + L-cit[c] <=> amp[c] + ppi[c] + L-args[c] + h[c]	XP_037918187.1	0	1000	0	Arginine Biosynthesis		6,3,4,5		0		R01954
GLNS	glutamine synthetase	'ATP + L-Glutamate + Ammonia -> ADP + L-Glutamine + Phosphate '	atp[c] + glu-L[c] + nh3[c] -> adp[c] + gln-L[c] + pi[c]	XP_037912578.1 or XP_037912586.1 or XP_037926559.1 or XP_037913620.1	0	1000	0	Arginine Biosynthesis		6,3,1,2		0		R00253
OCT	ornithine carbamoyltransferase	'Carbamoyl phosphate + L-Ornithine <=> L-Citrulline + Phosphate '	cbp[c] + L-orn[c] <=> L-cit[c] + pi[c]	XP_037918952.1 or XP_037921843.1 or XP_037921836.1 or XP_037921816.1 or XP_037921797.1 or XP_037921826.1 or XP_037921807.1 or XP_037921851.1 or XP_037921859.1	-1000	1000	0	Arginine Biosynthesis		2,1,3,3		1		R01398
GLUN	glutaminase	'L-Glutamine + H2O -> L-Glutamate + Ammonia + H+ '	gln-L[c] + h2o[c] -> glu-L[c] + nh3[c] + h[c]	XP_037921843.1 or XP_037921836.1 or XP_037921816.1 or XP_037921797.1 or XP_037921826.1 or XP_037921807.1 or XP_037921851.1 or XP_037921859.1	0	1000	0	Arginine Biosynthesis		3,5,1,2		0		R00256
GAT	glutamate N-acetyltransferase	1x95 char	glu-L[c] + nao[c] <=> L-orn[c] + ag[c] + h[c]		-1000	1000	0	Arginine biosynthesis		2,3,1,35		1		R02282
ASL	argininosuccinate lyase	'N-(L-Arginino)succinate -> L-Arginine + Fumarate + 2 H+ '	L-args[c] -> arg[c] + fum[c] + 2 h[c]	XP_037913151.1	0	1000	0	Arginine Biosynthesis		4,3,2,1		0		R01086
CS	citrate synthase	'Acetyl-CoA + H2O (mito) + Oxaloacetate -> Citrate + Coenzyme A + H+ (mito) '	accoa[m] + h2o[m] + oaa[m] -> cit[m] + coa[m] + h[m]	XP_037914462.1	0	1000	0	Citric Acid Cycle		2,3,3,1		0	1	R00351
ACONTb	aconitase (half-reaction B, Isocitrate hydro-lyase)	'cis-Aconitate + H2O (mito) <=> Isocitrate '	acon-C[m] + h2o[m] <=> icit[m]	XP_037910515.1 or XP_037906227.1	-1000	1000	0	Citric Acid Cycle		4,2,1,3		1	4	R01900
AKGDm	2-Oxogluterate dehydrogenase	'''2-Oxoglutarate + Coenzyme A + Nicotinamide adenine dinucleotide -> CO2 (extracellular) + Nicotinamide adenine dinucleotide - red...'' <Preview truncated at 128 characters>'	akg[m] + coa[m] + nad[m] -> co2[m] + nadh[m] + succoa[m]	XP_037906358.1 or XP_037906357.1 or XP_037906356.1 or XP_037906354.1 or XP_037906355.1 or XP_037921992.1 or XP_037921993.1 or XP_037906066.1 or XP_037922392.1	0	1000	0	Citric Acid Cycle		1,2,4,2		0		R08549
SUCOAS1m	succinyl-CoA synthetase (ADP-forming)	'ATP + Coenzyme A + Succinate <=> ADP + Phosphate + Succinyl-CoA '	atp[m] + coa[m] + succ[m] <=> adp[m] + pi[m] + succoa[m]	XP_037907554.1 or XP_037913750.1 or XP_037925256.1 or XP_037925255.1	-1000	1000	0	Citric Acid Cycle		6,2,1,5		1	4	R00405
ACONTa	aconitase (half-reaction A, Citrate hydro-lyase)	'Citrate <=> cis-Aconitate + H2O (mito) '	cit[m] <=> acon-C[m] + h2o[m]	XP_037910515.1 or XP_037906227.1	-1000	1000	0	Citric Acid Cycle		4,2,1,3		1	4	R01325
FUM	fumarase	'Fumarate (extracellular) + H2O (mito) <=> L-Malate (extracellular) '	fum[m] + h2o[m] <=> mal-L[m]	XP_037914281.1 or XP_037914282.1 or XP_037914283.1	-1000	1000	0	Citric Acid Cycle		4,2,1,2		1	4	R01082
ICDHyr	isocitrate dehydrogenase (NADP)	'''Isocitrate + Nicotinamide adenine dinucleotide phosphate <=> 2-Oxoglutarate + CO2 (extracellular) + Nicotinamide adenine dinucle...'' <Preview truncated at 128 characters>'	icit[m] + nadp[m] <=> akg[m] + co2[m] + nadph[m]	XP_037905605.1 or XP_037905606.1 or XP_037905608.1 or XP_037913575.1 or XP_037918051.1	-1000	1000	0	Citric Acid Cycle		1,1,1,42		1	4	R00267
MDH	malate dehydrogenase	'''L-Malate (extracellular) + Nicotinamide adenine dinucleotide <=> H+ (mito) + Nicotinamide adenine dinucleotide - reduced + Oxalo...'' <Preview truncated at 128 characters>'	mal-L[m] + nad[m] <=> h[m] + nadh[m] + oaa[m]	XP_037906719.1 or XP_037906720.1 or XP_037903933.1 or XP_037921352.1 or XP_037921357.1 or XP_037921361.1	-1000	1000	0	Citric Acid Cycle		1,1,1,37		1	2	R00342
SUCD1m	succinate dehydrogenase	'Ubiquinone + Succinate <=> Fumarate (extracellular) + Ubiquinol '	q[m] + succ[m] <=> fum[m] + qh2[m]	XP_037917856.1 or XP_037915832.1 or XP_037926448.1	-1000	1000	0	Citric Acid Cycle		1,3,5,1		1		R02164
CGL	cystathionine gamma-lyase	'L-Cystathionine + H2O -> L-cysteine + Ammonia + 2-Oxobutanoate + H+ '	cyst[c] + h2o[c] -> cys[c] + nh3[c] + 2obut[c] + h[c]	XP_037919985.1 or XP_037920407.1 or XP_037921709.1 or XP_037920406.1 or XP_037921339.1	0	1000	0	Cysteine and Methionine Metabolism		4,4,1,1		0		R01001
HCYSMT	homocysteine S-methyltransferase	'L-Homocysteine + S-methyl-L-methionine <=> 2 L-Methionine + H+ '	hcy[c] + mmet[c] <=> 2 met[c] + h[c]	XP_037924047.1 or XP_037924038.1 or XP_037924056.1 or XP_037924064.1 or XP_037902732.1 or XP_037902733.1 or XP_037926852.1 or XP_037926853.1 or XP_037926854.1 or XP_037926855.1 or XP_037926444.1 or XP_037926849.1 or XP_037926850.1 or XP_037926851.1	-1000	1000	0	Cysteine and Methionine Metabolism		2,1,1,10		1		R11063
CYSTS	cystathionine beta-synthase	'L-Serine + L-Homocysteine -> H2O + L-Cystathionine '	ser[c] + hcy[c] -> h2o[c] + cyst[c]	XP_037919181.1 or XP_037919182.1 or XP_037919183.1 or XP_037919185.1 or XP_037919186.1	0	1000	0	Cysteine and Methionine Metabolism		4,2,1,22		0		R01290
FASN	fatty-acid synthase	'''Acetyl-CoA + 8 Malonyl-CoA + 16 Nicotinamide adenine dinucleotide phosphate - reduced + 24 H+ -> Fatty acid + 8 CO2 + 16 Nicotin...'' <Preview truncated at 128 characters>'	accoa[c] + 8 malcoa[c] + 16 nadph[c] + 24 h[c] -> fatac[c] + 8 co2[c] + 16 nadp[c] + 9 coa[c] + 7 h2o[c]		0	0	0	Fatty acid biosynthesis		2,3,1,85		0		R05188
ACS3	acyl coenzyme A synthetase	'Fatty acid + Coenzyme A + ATP + 3 H+ -> Acyl-CoA + AMP + Diphosphate '	fatac[c] + coa[c] + atp[c] + 3 h[c] -> acylcoa[c] + amp[c] + ppi[c]		0	1000	0	Fatty acid biosynthesis		6,2,1,3		0		R00390
PTHS	6-pyruvoyltetrahydropterin synthase	'7,8-Dihydroneopterin 3''-triphosphate -> 6-Pyruvoyltetrahydropterin + Triphosphate + H+ '	dhnt[c] -> pth[c] + pppi[c] + h[c]	XP_037912779.1	0	1000	0	Folate Biosynthesis		4,2,3,12		0		R04286
GTPCH	GTP cyclohydrolase	'Guanosine 5''-triphosphate + H2O -> 7,8-Dihydroneopterin 3''-triphosphate + Formate + H+ '	gtp[c] + h2o[c] -> dhnt[c] + formate[c] + h[c]	XP_037914341.1 or XP_037914342.1 or XP_037914340.1 or XP_037919969.1	0	1000	0	Folate Biosynthesis		3,5,4,16		0		R00424
SR	sepiapterin reductase	'''6-Pyruvoyltetrahydropterin + 2 Nicotinamide adenine dinucleotide phosphate - reduced + 2 H+ -> Tetrahydrobiopterin (sapropterin)...'' <Preview truncated at 128 characters>'	pth[c] + 2 nadph[c] + 2 h[c] -> r-thbp[c] + 2 nadp[c]		0	1000	0	Folate Biosynthesis		1,1,1,153		0		R08208
AGC2AGC	2-acylglycerol to 1-monoglyceride	'Diacylglycerol -> 1-Acylglycerol '	2agc[c] -> agc[c]		0	1000	0	Glycerolipid Metabolism				0
AG3PPA	1-acylglycero-3-phosphate acyltransferase	'1-Acyl-sn-glycerol 3-phosphate + Acyl-CoA -> Coenzyme A + Phosphatidate + 2 H+ '	acsng3p[c] + acylcoa[c] -> coa[c] + ppd[c] + 2 h[c]	XP_037914798.1 or XP_037914799.1 or XP_037912782.1 or XP_037912783.1 or XP_037912784.1	-1000	1000	0	Glycerolipid Metabolism		2,3,1,51		1		R02241
AGAT	acylglycerol O-acyltransferase	'Acyl-CoA + 1-Acylglycerol <=> 1,2-Diacyl-sn-glycerol + Coenzyme A + 4 H+ '	acylcoa[c] + agc[c] <=> dsng[c] + coa[c] + 4 h[c]	XP_037908318.1 or XP_037922941.1 or XP_037916592.1	-1000	1000	0	Glycerolipid Metabolism		2,3,1,22		1		R03755
MGK	acylglycerol kinase	'ADP + 1-Acyl-sn-glycerol 3-phosphate + H+ <=> 1-Acylglycerol + ATP '	adp[c] + acsng3p[c] + h[c] <=> agc[c] + atp[c]		-1000	1000	0	Glycerolipid Metabolism		2,7,1,94		1		R02757
MAGlipase	acylglycerol lipase	'1-Acylglycerol + H2O -> glycerol + Fatty acid '	agc[c] + h2o[c] -> glycerol[c] + fatac[c]		0	1000	0	Glycerolipid Metabolism		3,1,1,23		0		R01351
DGK	diacylglycerol kinase	'ATP + 1,2-Diacyl-sn-glycerol + H+ -> Phosphatidate + ADP '	atp[c] + dsng[c] + h[c] -> ppd[c] + adp[c]	XP_037923705.1 or XP_037926649.1 or XP_037926648.1 or XP_037926646.1 or XP_037926647.1 or XP_037913721.1 or XP_037913717.1 or XP_037913718.1 or XP_037913719.1 or XP_037913720.1 or XP_037919328.1 or XP_037924326.1 or XP_037905883.1	0	1000	0	Glycerolipid Metabolism		2,7,1,107		0		R02240
GK	glycerol kinase	'ATP + glycerol -> sn-Glycerol 3-phosphate + ADP + H+ '	atp[c] + glycerol[c] -> sng3p[c] + adp[c] + h[c]	XP_037906913.1 or XP_037916840.1	0	1000	0	Glycerolipid Metabolism		2,7,1,30		0		R00847
DGA	1,2-diacylglycerol acyltransferase	'1,2-Diacyl-sn-glycerol + Acyl-CoA <=> Triglyceride + Coenzyme A + 4 H+ '	dsng[c] + acylcoa[c] <=> tag[c] + coa[c] + 4 h[c]		0	1000	0	Glycerolipid Metabolism		2,3,1,20		0		R02251
HSL	hormone-sensitive lipase	1,2-Diacyl-sn-glycerol + H2O -> Fatty acid + Diacylglycerol '	dsng[c] + h2o[c] -> fatac[c] + 2agc[c]		0	1000	0	Glycerolipid Metabolism		3,1,1,79		0		R05209
ALR2	aldehyde reductase	'glycerol + Nicotinamide adenine dinucleotide <=> D-Glyceraldehyde + Nicotinamide adenine dinucleotide - reduced + H+ '	glycerol[c] + nad[c] <=> glya[c] + nadh[c] + h[c]	XP_037921223.1 or XP_037908389.1 or XP_037906484.1	-1000	1000	0	Glycerolipid Metabolism		1,1,1,21		1		R01036
ALR1	alcohol dehydrogenase	'''glycerol + Nicotinamide adenine dinucleotide phosphate <=> D-Glyceraldehyde + Nicotinamide adenine dinucleotide phosphate - redu...'' <Preview truncated at 128 characters>'	glycerol[c] + nadp[c] <=> glya[c] + nadph[c] + h[c]	XP_037921223.1 or XP_037908389.1 or XP_037906484.1	-1000	1000	0	Glycerolipid Metabolism		1,1,1,2		1		R01041
DSNGAH	1,2-diacyl-sn-glycerol acylhydrolase	'H2O + 1,2-Diacyl-sn-glycerol -> 1-Acylglycerol + Fatty acid '	h2o[c] + dsng[c] -> agc[c] + fatac[c]	XP_037915992.1	0	1000	0	Glycerolipid Metabolism		3,1,1,3		0		R02687
DPP1	diacylglycerol diphosphate phosphatase	'H2O + Phosphatidate <=> 1,2-Diacyl-sn-glycerol + Phosphate + 2 H+ '	h2o[c] + ppd[c] <=> dsng[c] + pi[c] + 2 h[c]	XP_037924962.1 or XP_037923240.1	-1000	1000	0	Glycerolipid Metabolism		3,1,3,81		1		R02239
PAP	phosphatidate phosphatas	'H2O + Phosphatidate -> 1,2-Diacyl-sn-glycerol + Phosphate + 2 H+ '	h2o[c] + ppd[c] -> dsng[c] + pi[c] + 2 h[c]	XP_037924962.1 or XP_037923240.1	0	1000	0	Glycerolipid Metabolism		3,1,3,4		0		R02239
AHD	aldehyde dehydrogenase	'Nicotinamide adenine dinucleotide + H2O + D-Glyceraldehyde <=> D-Glycerate + Nicotinamide adenine dinucleotide - reduced + 2 H+ '	nad[c] + h2o[c] + glya[c] <=> glyc[c] + nadh[c] + 2 h[c]	XP_037914605.1 or XP_037924098.1 or XP_037922639.1 or XP_037922640.1 or XP_037924314.1 or XP_037924316.1 or XP_037924309.1 or XP_037923551.1 or XP_037912367.1	-1000	1000	0	Glycerolipid Metabolism		1,2,1,3		1		R01752
GPPA	alpha-glycerophosphate acyltransferase	'sn-Glycerol 3-phosphate + Acyl-CoA -> 1-Acyl-sn-glycerol 3-phosphate + Coenzyme A + 4 H+ '	sng3p[c] + acylcoa[c] -> acsng3p[c] + coa[c] + 4 h[c]	XP_037909776.1 or XP_037909775.1 or XP_037922898.1 or XP_037922900.1	0	1000	0	Glycerolipid Metabolism		2,3,1,15		0		R00851
TGL	triacylglycerol lipase	'Triglyceride + H2O -> 1,2-Diacyl-sn-glycerol + Fatty acid '	tag[c] + h2o[c] -> dsng[c] + fatac[c]	XP_037915992.1	0	1000	0	Glycerolipid Metabolism		3,1,1,3		0		R02250
CK	choline kinase	'Choline + ATP + H+ -> ADP + Choline phosphate '	choline[c] + atp[c] + h[c] -> adp[c] + chop[c]		0	1000	0	Glycerophospholipid metabolism		2,7,1,32		0		R01021
CCT	choline phosphate cytidylyltransferase	'Choline phosphate + Cytidine 5''-triphosphate -> Diphosphate + CDP-choline '	chop[c] + ctp[c] -> ppi[c] + cdp-ch[c]	XP_037904729.1 or XP_037904730.1 or XP_037904731.1	0	1000	0	Glycerophospholipid metabolism		2,7,7,15		0		R01890
CDP-DG	CDP-diacylglycerol synthase	'Cytidine 5''-triphosphate + Phosphatidate -> Diphosphate + CDP-diacylglycerol + H+ '	ctp[c] + ppd[c] -> ppi[c] + cdpdg[c] + h[c]	XP_037905776.1	0	1000	0	Glycerophospholipid metabolism		2,7,7,41		0		R01799
CPT	phosphorylcholine-glyceride transferase	'1,2-Diacyl-sn-glycerol + CDP-choline + 2 H+ -> cytidine 5''-monophosphate + H+ + Phosphatidylcholine '	dsng[c] + cdp-ch[c] + 2 h[c] -> cmp[c] + h[c] + pc[c]		0	1000	0	Glycerophospholipid metabolism		2,7,8,2		0		R01321
LPCAT	lysophosphatidylcholine acyltransferase	'2-Lysophosphatidylcholine + Acyl-CoA <=> Coenzyme A + Phosphatidylcholine + 4 H+ '	lpc[c] + acylcoa[c] <=> coa[c] + pc[c] + 4 h[c]		0	1000	0	Glycerophospholipid metabolism		2,3,1,23		0		R01318
LCAT	lecithin-cholesterol acyltransferase	'Phosphatidylcholine + Cholesterol -> 2-Lysophosphatidylcholine + Cholesterol ester '	pc[c] + clr[c] -> lpc[c] + clre[c]		0	1000	0	Glycerophospholipid metabolism		2,3,1,43		0		R02114
PLC	phospholipase C	'Phosphatidylcholine + H2O -> 1,2-Diacyl-sn-glycerol + Choline phosphate '	pc[c] + h2o[c] -> dsng[c] + chop[c]	XP_037905402.1 or XP_037905412.1 or XP_037905422.1 or XP_037905432.1 or XP_037905440.1 or XP_037905448.1 or XP_037905455.1 or XP_037905464.1 or XP_037905393.1	0	1000	0	Glycerophospholipid metabolism		3,1,4,3		0		R01312
PLA2	phospholipase A2	'Phosphatidylcholine + H2O -> Fatty acid + 2-Lysophosphatidylcholine '	pc[c] + h2o[c] -> fatac[c] + lpc[c]		0	1000	0	Glycerophospholipid metabolism		3,1,1,4		0		R01315
KBLc	glycine C-acetyltransferase	'Coenzyme A + L-2-Amino-3-oxobutanoic acid + H+ -> Acetyl-CoA + Glycine '	coa[c] + 2a3oa[c] + h[c] -> accoa[c] + gly[c]	XP_037920488.1	-1000	1000	0	Glycine, Serine and Threonine metabolism		2,3,1,29		1		R00371
SGA	L-Serine:glyoxylate aminotransferase	'L-Serine + Glyoxylate <=> Hydroxypyruvate + Glycine '	ser[c] + glx[c] <=> hpyr[c] + gly[c]	XP_037902493.1	-1000	1000	0	Glycine, Serine and Threonine metabolism		2,6,1,45		1		R00588
SPA	L-Serine:pyruvate aminotransferase	'L-Serine + Pyruvate <=> Hydroxypyruvate + L-Alanine '	ser[c] + pyr[c] <=> hpyr[c] + ala[c]	XP_037902493.1	-1000	1000	0	Glycine, Serine and Threonine metabolism		2,6,1,51		1		R00585
T3DH	L-threonine 3-dehydrogenase	'''L-Threonine + Nicotinamide adenine dinucleotide -> Nicotinamide adenine dinucleotide - reduced + 2 H+ + L-2-Amino-3-oxobutanoic ...'' <Preview truncated at 128 characters>'	thr[c] + nad[c] -> nadh[c] + 2 h[c] + 2a3oa[c]	XP_037922946.1 or XP_037922947.1 or XP_037922948.1 or XP_037922949.1 or XP_037923605.1	0	1000	0	Glycine, Serine and Threonine metabolism		1,1,1,103		0		R01465
LTAE_2	low-specificity L-allo-threonine aldolase	'L-Threonine <=> Glycine + Acetaldehyde '	thr[c] <=> gly[c] + acald[c]	XP_037912890.1	-1000	1000	0	Glycine, Serine and Threonine metabolism		4,1,2,48		1		R00751
PGM	phosphoglycerate mutase	'D-Glycerate 2-phosphate <=> 3-Phospho-D-glycerate '	2pg[c] <=> 3pg[c]	XP_037924877.1 or XP_037924869.1 or XP_037909390.1 or XP_037909391.1	-1000	1000	0	Glycolysis/Gluconeogenesis		5,4,2,11		1	4	R01518
ENO	phosphopyruvate hydratase	'D-Glycerate 2-phosphate <=> H2O + Phosphoenolpyruvate '	2pg[c] <=> h2o[c] + pep[c]	XP_037913107.1	-1000	1000	0	Glycolysis/Gluconeogenesis		4,2,1,11		1	4	R00658
PGK	phosphoglycerate kinase	'3-Phospho-D-glycerate + ATP <=> 3-Phospho-D-glyceroyl phosphate + ADP '	3pg[c] + atp[c] <=> 13dpg[c] + adp[c]	XP_037918398.1	-1000	1000	0	Glycolysis/Gluconeogenesis		2,7,2,3		1	4	R01512
PYK	pyruvate kinase	'ADP + H+ + Phosphoenolpyruvate <=> ATP + Pyruvate '	adp[c] + h[c] + pep[c] <=> atp[c] + pyr[c]	XP_037909555.1 or XP_037909556.1 or XP_037909557.1	-1000	1000	0	Glycolysis/Gluconeogenesis		2,7,1,40		1	4	R00200
PFK	phosphofructokinase	'ATP + beta- D-Fructose 6-phosphate -> ADP + beta-D-Fructose 1,6-bisphosphate + H+ '	atp[c] + f6p[c] -> adp[c] + fdp[c] + h[c]	XP_037922565.1 or XP_037922562.1 or XP_037922564.1 or XP_037922567.1 or XP_037922563.1 or XP_037922566.1 or XP_037922558.1 or XP_037922560.1 or XP_037922561.1	0	1000	0	Glycolysis/Gluconeogenesis		2,7,1,11		0	4	R04779
TPI	triose-phosphate isomerase	'Dihydroxyacetone phosphate <=> Glyceraldehyde 3-phosphate '	dhap[c] <=> g3p[c]	XP_037919082.1	-1000	1000	0	Glycolysis/Gluconeogenesis		5,3,1,1		1	4	R01015
FBP	fructose-bisphosphatase	'beta-D-Fructose 1,6-bisphosphate + H2O -> beta- D-Fructose 6-phosphate + Phosphate '	fdp[c] + h2o[c] -> f6p[c] + pi[c]	XP_037910085.1 or XP_037910084.1	0	1000	0	Glycolysis/Gluconeogenesis		3,1,3,11		0	2	R04780
FBA	fructose-bisphosphate aldolase	'beta-D-Fructose 1,6-bisphosphate <=> Dihydroxyacetone phosphate + Glyceraldehyde 3-phosphate '	fdp[c] <=> dhap[c] + g3p[c]	XP_037925067.1 or XP_037925068.1 or XP_037925066.1	-1000	1000	0	Glycolysis/Gluconeogenesis		4,1,2,13		1	4	R01070
GAPD	glyceraldehyde-3-phosphate dehydrogenase	'''Glyceraldehyde 3-phosphate + Nicotinamide adenine dinucleotide + Phosphate <=> 3-Phospho-D-glyceroyl phosphate + H+ + Nicotinami...'' <Preview truncated at 128 characters>'	g3p[c] + nad[c] + pi[c] <=> 13dpg[c] + h[c] + nadh[c]	XP_037906294.1	-1000	1000	0	Glycolysis/Gluconeogenesis		1,2,1,12		1	4	R01061
G6PP	D-Glucose-6-phosphate phosphohydrolase	'D-Glucose 6-phosphate + H2O -> D-Glucose + Phosphate '	g6p[c] + h2o[c] -> glc-D[c] + pi[c]		0	1000	0	Glycolysis/Gluconeogenesis		3,1,3,9		0		R00303
PGI	glucose-6-phosphate isomerase	'D-Glucose 6-phosphate <=> beta- D-Fructose 6-phosphate '	g6p[c] <=> f6p[c]	XP_037913984.1	0	1000	0	Glycolysis/Gluconeogenesis		5,3,1,9		0	4	R02740
HEX1	hexokinase (D-glucose:ATP)	'D-Glucose + ATP -> D-Glucose 6-phosphate + ADP + H+ '	glc-D[c] + atp[c] -> g6p[c] + adp[c] + h[c]	XP_037916312.1 or XP_037916314.1 or XP_037916317.1 or XP_037916316.1 or XP_037916318.1 or XP_037916315.1 or XP_037916313.1	0	1000	0	Glycolysis/Gluconeogenesis		2,7,1,1		0	4	R01786
PDH	pyruvate dehydrogenase	'''Coenzyme A + Nicotinamide adenine dinucleotide + Pyruvate -> Acetyl-CoA + CO2 (extracellular) + Nicotinamide adenine dinucleotid...'' <Preview truncated at 128 characters>'	coa[m] + nad[m] + pyr[m] -> accoa[m] + co2[m] + nadh[m]	XP_037914587.1 or XP_037914588.1 or XP_037925325.1 or XP_037912206.1 or XP_037912207.1 or XP_037912208.1 or XP_037906066.1 or XP_037926322.1 or XP_037926323.1	0	1000	0	Glycolysis/Gluconeogenesis		1,2,4,1		0	2	R00209
CAT	catalase-peroxidase	'2 hydrogen peroxide 2 H2O + O2 '	2 h2o2[c] --> 2 h2o[c] + o2[c]	XP_037908346.1 or XP_037908348.1 or XP_037908347.1	0	1000	0	Glyoxylate and dicarboxylate metabolism		1,11,1,6		0		R00009
AGPT	ATP:(R)-glycerate 2-phosphotransferase	'ATP + D-Glycerate -> D-Glycerate 2-phosphate + ADP + H+ '	atp[c] + glyc[c] -> 2pg[c] + adp[c] + h[c]	XP_037903593.1	-1000	1000	0	Glyoxylate and dicarboxylate metabolism		2,7,1,165		1		R08572
GNO	D-Glycerate:NAD+ 2-oxidoreductase	'Nicotinamide adenine dinucleotide + D-Glycerate Hydroxypyruvate + Nicotinamide adenine dinucleotide - reduced + H+ '	nad[c] + glyc[c] <==> hpyr[c] + nadh[c] + h[c]	XP_037924241.1 or XP_037916139.1 or XP_037915602.1 or XP_037915607.1 or XP_037925557.1 or XP_037902836.1 or XP_037913489.1 or XP_037913490.1 or XP_037913487.1 or XP_037913488.1	-1000	1000	0	Glyoxylate and dicarboxylate metabolism		1,1,1,81		1		R01388
GLYCOR	glyoxylate reductase	'Nicotinamide adenine dinucleotide phosphate + Glycolate Glyoxylate + Nicotinamide adenine dinucleotide phosphate - reduced + H+ '	nadp[c] + glyco[c] <==> glx[c] + nadph[c] + h[c]	XP_037924241.1 or XP_037916139.1 or XP_037915602.1 or XP_037915607.1 or XP_037925557.1 or XP_037902836.1 or XP_037911228.1	-1000	1000	0	Glyoxylate and dicarboxylate metabolism		1,1,1,79		1		R00465
GLYCOO	glycolate oxidase	'O2 + Glycolate -> Glyoxylate + hydrogen peroxide '	o2[c] + glyco[c] -> glx[c] + h2o2[c]	XP_037916395.1 or XP_037914852.1 or XP_037916705.1 or XP_037916706.1 or XP_037903422.1 or XP_037903424.1 or XP_037903421.1	0	1000	0	Glyoxylate and dicarboxylate metabolism		1,1,3,15		0		R00475
IP3P	phosphoinositide 5-phosphatase	'ADP + 1-Phosphatidyl-D-myo-inositol 4,5-bisphosphate + H+ -> ATP + 1-Phosphatidyl-1D-myo-inositol 4-phosphate '	adp[c] + pipp[c] + h[c] -> atp[c] + ptdins4p[c]		0	1000	0	Inositol phosphate metabolism		3,1,3,36		0		R04404
PIPK	phosphatidylinositol 4-phosphate kinase	'ATP + 1-Phosphatidyl-1D-myo-inositol 4-phosphate ADP + 1-Phosphatidyl-D-myo-inositol 4,5-bisphosphate + H+ '	atp[c] + ptdins4p[c] <==> adp[c] + pipp[c] + h[c]		-1000	1000	0	Inositol phosphate metabolism		2,7,1,68		1		R03469
CDPINO	CDP-diglyceride-inositol phosphatidyltransferase	'CDP-diacylglycerol + myo-Inositol + H+ cytidine 5''-monophosphate + 1-Phosphatidyl-D-myo-inositol '	cdpdg[c] + ins[c] + h[c] --> cmp[c] + ptdins[c]	XP_037917065.1	0	1000	0	Inositol phosphate metabolism		2,7,8,11		0		R01802
MOO	inositol oxygenase	'myo-Inositol + O2 -> D-glucuronate + H2O + '	ins[c] + o2[c] -> glucu[c] + h2o[c] + h	XP_037917341.1	0	1000	0	Inositol phosphate metabolism		1,13,99,1		0		R01184
INSP	inositol-phosphate phosphatase	'myo-Inositol 4-phosphate + H2O -> myo-Inositol + Phosphate '	ins4p[c] + h2o[c] -> ins[c] + pi[c]	XP_037904299.1 or XP_037905674.1	0	1000	0	Inositol phosphate metabolism		3,1,3,25		0		R01186
INSBP	inositol-1,4-bisphosphate 1-phosphatase	'1D-myo-inositol 1,4-bisphosphate + H2O -> Phosphate + myo-Inositol 4-phosphate '	insp2[c] + h2o[c] -> pi[c] + ins4p[c]		0	1000	0	Inositol phosphate metabolism		3,1,3,57		0		R03393
INSTP	D-myo-inositol 1,4,5-triphosphate 5-phosphatase	'Inositol 1,4,5-trisphosphate + H2O -> Phosphate + 1D-myo-inositol 1,4-bisphosphate '	insp3[c] + h2o[c] -> pi[c] + insp2[c]		0	1000	0	Inositol phosphate metabolism		3,1,3,56		0		R03394
PIPLC	phosphoinositide phospholipase C	'1-Phosphatidyl-D-myo-inositol 4,5-bisphosphate + H2O <=> 1,2-Diacyl-sn-glycerol + Inositol 1,4,5-trisphosphate + H+ '	pipp[c] + h2o[c] <=> dsng[c] + insp3[c] + h[c]	XP_037905402.1 or XP_037905412.1 or XP_037905422.1 or XP_037905432.1 or XP_037905440.1 or XP_037905448.1 or XP_037905455.1 or XP_037905464.1 or XP_037905393.1	-1000	1000	0	Inositol phosphate metabolism		3,1,4,11		1		R03435
PIK	1-phosphatidylinositol 4-kinase	'1-Phosphatidyl-D-myo-inositol + ATP <=> ADP + 1-Phosphatidyl-1D-myo-inositol 4-phosphate + H+ '	ptdins[c] + atp[c] <=> adp[c] + ptdins4p[c] + h[c]		-1000	1000	0	Inositol phosphate metabolism		2,7,1,67		1		R03361
NVD	cholesterol 7-desaturase	'''Cholesterol + O2 + Nicotinamide adenine dinucleotide - reduced + H+ -> 7-Dehydrocholesterol + Nicotinamide adenine dinucleotide ...'' <Preview truncated at 128 characters>'	clr[c] + o2[c] + nadh[c] + h[c] -> 7dclr[c] + nad[c] + 2 h2o[c]	XP_037919355.1 or XP_037919354.1	0	1000	0	Insect hormone synthesis		1,14,19,21		0		R11008
NADK	NAD+ kinase	'ATP + Nicotinamide adenine dinucleotide -> ADP + Nicotinamide adenine dinucleotide phosphate + H+ '	atp[c] + nad[c] -> adp[c] + nadp[c] + h[c]	XP_037914575.1 or XP_037914572.1 or XP_037914573.1 or XP_037914576.1 or XP_037914574.1 or XP_037914577.1 or XP_037914578.1	0	1000	0	Nicotinate and Nicotinamide Metabolism		2,7,1,23		0		R00104
NADTRHD	NAD transhydrogenase	'''Nicotinamide adenine dinucleotide + Nicotinamide adenine dinucleotide phosphate - reduced <=> Nicotinamide adenine dinucleotide ...'' <Preview truncated at 128 characters>'	nad[m] + nadph[m] <=> nadh[m] + nadp[m]	XP_037913573.1 or XP_037913574.1 or XP_037906066.1	-1000	1000	0	Nicotinate and Nicotinamide Metabolism		1,6,1,3		1		R00112
HCO3E	carbonic anhydrase	'CO2 + H2O <=> HCO3 + H+ '	co2[c] + h2o[c] <=> hco3[c] + h[c]	XP_037924690.1 or XP_037924691.1 or XP_037913084.1 or XP_037926686.1 or XP_037907949.1 or XP_037911004.1 or XP_037920188.1 or XP_037923560.1 or XP_037923913.1 or XP_037903455.1	-1000	1000	0	Nitrogen Metabolism		4,2,1,1		1		R10092
NTAK	nucleoside-triphosphate—adenylate kinase	'Triphosphate + AMP + H+ <=> Diphosphate + ADP '	pppi[c] + amp[c] + h[c] <=> ppi[c] + adp[c]		-1000	1000	0	Oxidative Phosphorylation		2,7,4,1		1
ATPM	ATP maintenance requirement	'ATP + H2O (mito) -> ADP + H+ (mito) + Phosphate '	atp[m] + h2o[m] -> adp[m] + h[m] + pi[m]	XP_037904318.1	0.855	1000	0	Oxidative Phosphorylation		3,6,4,9		0		R00086
PPPH	diphosphate phosphohydrolase	'Diphosphate + H2O (mito) -> 2 Phosphate + H+ (mito) '	ppi[m] + h2o[m] -> 2 pi[m] + h[m]		0	1000	0	Oxidative Phosphorylation		3,6,1,1		0		R00004
FOC3CO	ferrocytochrome c oxidase	'4 ferrocytochrome c + O2 + 8 H+ (mito) -> 4 Ferricytochrome c + 2 H2O (mito) + 4 H+ '	4 foc3[m] + o2[m] + 8 h[m] -> 4 fic3[m] + 2 h2o[m] + 4 h[c]	YP_009390185.1 or YP_009390186.1 or YP_009390189.1	0	1000	0	Oxidative phosphorylation		1,9,3,1		0		R00081
ATPS4r	ATP synthase (four protons for one ATP)	'ADP + 4 H+ + Phosphate <=> ATP + 3 H+ (mito) + H2O (mito) '	adp[m] + 4 h[c] + pi[m] <=> atp[m] + 3 h[m] + h2o[m]	XP_037904318.1	-1000	1000	0	Oxidative Phosphorylation		3,6,3,14		1		R00086
DPNH	NADH:ubiquinone reductase (H+-translocating)	'Nicotinamide adenine dinucleotide - reduced + Ubiquinone + 5 H+ (mito) <=> Nicotinamide adenine dinucleotide + Ubiquinol + 4 H+ '	nadh[m] + q[m] + 5 h[m] <=> nad[m] + qh2[m] + 4 h[c]		-1000	1000	0	Oxidative phosphorylation		1,6,5,3		1		R02163
UFCOR	Ubiquinol:ferricytochrome-c oxidoreductase	'Ubiquinol + 2 Ferricytochrome c <=> Ubiquinone + 2 ferrocytochrome c + 2 H+ '	qh2[m] + 2 fic3[c] <=> q[m] + 2 foc3[c] + 2 h[c]		-1000	1000	0	Oxidative phosphorylation		1,10,2,2		1		R02161
PPM	Phosphopentomutase	'alpha-D-Ribose 5-phosphate <=> alpha-D-Ribose 1-phosphate '	r5p[c] <=> r1p[c]	XP_037907221.1 or XP_037907222.1 or XP_037912477.1	-1000	1000	0	Pentose phosphate pathway		5,4,2,7		1		R01057
DRPP	2-deoxy-D-ribose 1-phosphate 1,5-phosphomutase	'2-Deoxy-D-ribose 1-phosphate -> 2-Deoxy-D-ribose 5-phosphate '	2dr1p[c] -> 2dr5p[c]		0	1000	0	Pentose phosphate pathway		5,4,2,7		0		R02749
DRPA	Deoxyribose-phosphate aldolase	'2-Deoxy-D-ribose 5-phosphate <=> Glyceraldehyde 3-phosphate + Acetaldehyde '	2dr5p[c] <=> g3p[c] + acald[c]	XP_037902838.1	-1000	1000	0	Pentose phosphate pathway		4,1,2,4		1		R01066
GND1	phosphogluconate dehydrogenase (NAD+-dependent)	'''6-Phospho-D-gluconate + Nicotinamide adenine dinucleotide <=> D-Ribulose 5-phosphate + CO2 + Nicotinamide adenine dinucleotide -...'' <Preview truncated at 128 characters>'	6pgc[c] + nad[c] <=> ru5p-D[c] + co2[c] + nadh[c]	XP_037903425.1	-1000	1000	0	Pentose phosphate pathway		1,1,1,343		1		R10221
GND	Phosphogluconate dehydrogenase	'''6-Phospho-D-gluconate + Nicotinamide adenine dinucleotide phosphate -> D-Ribulose 5-phosphate + CO2 + Nicotinamide adenine dinuc...'' <Preview truncated at 128 characters>'	6pgc[c] + nadp[c] -> ru5p-D[c] + co2[c] + nadph[c]	XP_037903425.1	0	1000	0	Pentose phosphate pathway		1,1,1,44		0		R01528
PGL	6-phosphogluconolactonase	'6-phospho-D-glucono-1,5-lactone + H2O -> H+ + 6-Phospho-D-gluconate '	6pgl[c] + h2o[c] -> h[c] + 6pgc[c]	XP_037915992.1	0	1000	0	Pentose phosphate pathway		3,1,1,31		0		R02035
DRBK	deoxyribokinase	'ADP + 2-Deoxy-D-ribose 5-phosphate + H+ <=> ATP + 2-Deoxy-D-ribose '	adp[c] + 2dr5p[c] + h[c] <=> atp[c] + 2dr[c]	XP_037914048.1 or XP_037914049.1	-1000	1000	0	Pentose phosphate pathway		2,7,1,15		1		R02750
PRPPS	ribose-phosphate diphosphokinase	'AMP + H+ + 5-Phospho-alpha-D-ribose 1-diphosphate -> ATP + alpha-D-Ribose 5-phosphate '	amp[c] + h[c] + prpp[c] -> atp[c] + r5p[c]	XP_037907619.1 or XP_037907618.1 or XP_037907616.1 or XP_037907615.1 or XP_037907617.1 or XP_037907620.1	-1000	1000	0	Pentose phosphate pathway		2,7,6,1		1		R01049
RBK	Ribokinase	'ATP + D-Ribose <=> ADP + alpha-D-Ribose 5-phosphate + H+ '	atp[c] + rib-D[c] <=> adp[c] + r5p[c] + h[c]	XP_037914048.1 or XP_037914049.1	-1000	1000	0	Pentose phosphate pathway		2,7,1,15		1		R01051
G6PDH2r	Glucose 6-phosphate dehydrogenase	'''D-Glucose 6-phosphate + Nicotinamide adenine dinucleotide phosphate -> 6-phospho-D-glucono-1,5-lactone + Nicotinamide adenine di...'' <Preview truncated at 128 characters>'	g6p[c] + nadp[c] -> 6pgl[c] + nadph[c] + h[c]	XP_037925403.1 or XP_037925404.1 or XP_037925405.1 or XP_037925406.1 or XP_037925407.1	0	1000	0	Pentose phosphate pathway		1,1,1,49		0		R00835
GLA	gluconolactonase	'D-Glucono-1,5-lactone + H2O -> D-Gluconate + H+ '	gdl[c] + h2o[c] -> glc[c] + h[c]	XP_037921402.1	0	1000	0	Pentose phosphate pathway		3,1,1,17		0		R01519
GLK	gluconokinase	'D-Gluconate + ATP -> 6-Phospho-D-gluconate + ADP + H+ '	glc[c] + atp[c] -> 6pgc[c] + adp[c] + h[c]	XP_037906913.1 or XP_037907999.1	0	1000	0	Pentose phosphate pathway		2,7,1,12		0		R01737
OXIRE	D-glucose:quinone 1-oxidoreductase	'D-Glucose + Ubiquinone -> D-Glucono-1,5-lactone + Ubiquinol '	glc-D[c] + q[c] -> gdl[c] + qh2[c]	XP_037916133.1	0	1000	0	Pentose phosphate pathway		1,1,5,9		0		R00305
PhnN	ribose 1,5-bisphosphate phosphokinase	'D-ribose 1,5-bisphosphate + ATP -> 5-Phospho-alpha-D-ribose 1-diphosphate + ADP '	r15bp[c] + atp[c] -> prpp[c] + adp[c]		0	1000	0	Pentose phosphate pathway		2,7,4,23		0		R06836
R1Pk	Ribose 1-phosphokinase	'alpha-D-Ribose 1-phosphate + ATP <=> D-ribose 1,5-bisphosphate + ADP + H+ '	r1p[c] + atp[c] <=> r15bp[c] + adp[c] + h[c]		-1000	1000	0	Pentose phosphate pathway				1		R06837
RPI	Ribose-5-phosphate isomerase	'D-Ribulose 5-phosphate <=> alpha-D-Ribose 5-phosphate '	ru5p-D[c] <=> r5p[c]	XP_037917753.1	-1000	1000	0	Pentose phosphate pathway		5,3,1,6		1		R01056
RPE	Ribulose 5-phosphate 3-epimerase	'D-Ribulose 5-phosphate <=> D-Xylulose 5-phosphate '	ru5p-D[c] <=> xu5p-D[c]	XP_037902611.1	-1000	1000	0	Pentose phosphate pathway		5,1,3,1		1		R01529
TALA	transaldolase	'Sedoheptulose 7-phosphate + Glyceraldehyde 3-phosphate -> beta- D-Fructose 6-phosphate + D-Erythrose 4-phosphate '	s7p[c] + g3p[c] -> f6p[c] + e4p[c]	XP_037915461.1	-1000	1000	0	Pentose phosphate pathway		2,2,1,2		1		R01827
TKT2	Transketolase 2	'D-Xylulose 5-phosphate + D-Erythrose 4-phosphate -> beta- D-Fructose 6-phosphate + Glyceraldehyde 3-phosphate '	xu5p-D[c] + e4p[c] -> f6p[c] + g3p[c]	XP_037923196.1	0	1000	0	Pentose phosphate pathway		2,2,1,1		0		R01830
TKT1	Transketolase 1	'D-Xylulose 5-phosphate + alpha-D-Ribose 5-phosphate -> Glyceraldehyde 3-phosphate + Sedoheptulose 7-phosphate '	xu5p-D[c] + r5p[c] -> g3p[c] + s7p[c]	XP_037923196.1	0	1000	0	Pentose phosphate pathway		2,2,1,1		0		R01641
AAT_2	aspartate transaminase[2]	'2-Oxoglutarate + L-phenylalanine <=> L-Glutamate + Phenylpyruvate '	akg[c] + phe[c] <=> glu-L[c] + phepy[c]	XP_037923108.1 or XP_037923109.1 or XP_037923110.1 or XP_037920909.1 or XP_037914315.1 or XP_037908845.1	-1000	1000	0	Phenylalanine, Tyrosine and Tryptophan Biosynthesis		2,6,1,1		1		R00694
TYRAT_2	tyrosine transaminase[2]	'2-Oxoglutarate + L-phenylalanine -> L-Glutamate + Phenylpyruvate '	akg[c] + phe[c] -> glu-L[c] + phepy[c]	XP_037923108.1 or XP_037923109.1 or XP_037923110.1 or XP_037920909.1 or XP_037914315.1 or XP_037908845.1	0	1000	0	Phenylalanine, Tyrosine and Tryptophan Biosynthesis		2,6,1,5		0		R00694
PAH	phenylalanine hydroxylase	' L-phenylalanine + O2 + Tetrahydrobiopterin (sapropterin) -> L-Tyrosine + 4a-Hydroxytetrahydrobiopterin '	phe[c] + o2[c] + r-thbp[c] -> tyr[c] + 4a-hthbp[c]	XP_037907605.1 or XP_037906744.1 or XP_037905372.1	0	1000	0	Phenylalanine, Tyrosine and Tryptophan Biosynthesis		1,14,16,1		0		R07211
AAT_3	aspartate transaminase[3]	'L-Tyrosine + 2-Oxoglutarate <=> 3-(4-Hydroxyphenyl)pyruvate + L-Glutamate '	tyr[c] + akg[c] <=> hpp[c] + glu-L[c]	XP_037923108.1 or XP_037923109.1 or XP_037923110.1 or XP_037920909.1 or XP_037914315.1 or XP_037908845.1	-1000	1000	0	Phenylalanine, Tyrosine and Tryptophan Biosynthesis		2,6,1,1		1		R00734
TYRAT_1	tyrosine transaminase[1]	'L-Tyrosine + 2-Oxoglutarate -> 3-(4-Hydroxyphenyl)pyruvate + L-Glutamate '	tyr[c] + akg[c] -> hpp[c] + glu-L[c]	XP_037923108.1 or XP_037923109.1 or XP_037923110.1 or XP_037920909.1 or XP_037914315.1 or XP_037908845.2	0	1000	0	Phenylalanine, Tyrosine and Tryptophan Biosynthesis		2,6,1,5		0		R00734
OICD[2]	2-oxoisocaproate dehydrogenase	'2-Oxobutanoate + Thiamine diphosphate + H+ <=> 2-Hydroxypropyl-ThPP + CO2 '	2obut[c] + thpp[c] + h[c] <=> hpthpp[c] + co2[c]	XP_037923405.1 or XP_037912206.1 or XP_037912207.1 or XP_037912208.1 or XP_037905309.1	-1000	1000	0	Propanoate Metabolism		1,2,4,4		1		R10996
HIBCH	3-hydroxyisobutyryl-CoA hydrolase	'Coenzyme A + 3-Hydroxypropanoate + H+ <=> 3-Hydroxypropionyl-CoA + H2O '	coa[c] + hdpp[c] + h[c] <=> hdppcoa[c] + h2o[c]	XP_037910474.1 or XP_037910475.1	-1000	1000	0	Propanoate Metabolism		3,1,2,4		1		R03158
MSD	malonate-semialdehyde dehydrogenase	'''Coenzyme A + Nicotinamide adenine dinucleotide + 3-Oxopropanoate <=> Acetyl-CoA + CO2 + Nicotinamide adenine dinucleotide - redu...'' <Preview truncated at 128 characters>'	coa[c] + nad[c] + opp[c] <=> accoa[c] + co2[c] + nadh[c]	XP_037913887.1 or XP_037913889.1	-1000	1000	0	Propanoate Metabolism		1,2,1,18		1		R00705
DHLT	dihydrolipoyl transacylase	'Dihydrolipoamide-E + propionyl-CoA <=> S-Propyldihydrolipoamide-E + Coenzyme A '	dhla[c] + ppecoa[c] <=> pdhla[c] + coa[c]	XP_037920694.1	-1000	1000	0	Propanoate Metabolism		2,3,1,168		1		R10998
ACADM	acyl CoA dehydrogenase	'Flavin adenine dinucleotide + propionyl-CoA + H+ <=> FADH2 + Acrylyl-CoA '	fad[c] + ppecoa[c] + h[c] <=> fadh2[c] + acycoa[c]		-1000	1000	0	Propanoate Metabolism		1,3,8,7		1		R00924
ECH	3-Hydroxypropionyl-CoA hydro-lyase	'3-Hydroxypropionyl-CoA <=> Acrylyl-CoA + H2O '	hdppcoa[c] <=> acycoa[c] + h2o[c]	XP_037909817.1 or XP_037909818.1 or XP_037916592.1 or XP_037912398.1 or XP_037905338.1	-1000	1000	0	Propanoate Metabolism		4,2,1,17		1		R03045
OICD[1]	2-oxoisocaproate dehydrogenase	'Lipoamide-E + 2-Hydroxypropyl-ThPP <=> S-Propyldihydrolipoamide-E + '	la[c] + hpthpp[c] <=> pdhla[c] + thpp [c]	XP_037923405.1 or XP_037912206.1 or XP_037912207.1 or XP_037912208.1 or XP_037905309.1	-1000	1000	0	Propanoate Metabolism		1,2,4,4		1		R10997
HDPPD	3-hydroxypropionate dehydrogenase	'Nicotinamide adenine dinucleotide + 3-Hydroxypropanoate <=> 3-Oxopropanoate + Nicotinamide adenine dinucleotide - reduced + H+ '	nad[c] + hdpp[c] <=> opp[c] + nadh[c] + h[c]		-1000	1000	0	Propanoate Metabolism		1,1,1,59		1		R01608
AMPH	AMP phosphoribohydrolase	'AMP + H2O -> Adenine + alpha-D-Ribose 5-phosphate '	amp[c] + h2o[c] -> a[c] + r5p[c]		0	1000	0	Purine metabolism		3,2,2,4		0		R00182
AMPD	AMP deaminase	'AMP + H2O -> Inosine monophosphate + Ammonia '	amp[c] + h2o[c] -> imp[c] + nh3[c]		0	1000	0	Purine metabolism		3,5,4,6		0		R00181
ADPase	apyrase	'ATP + 2 H2O -> AMP + 2 Phosphate + 2 H+ '	atp[c] + 2 h2o[c] -> amp[c] + 2 pi[c] + 2 h[c]		0	1000	0	Purine metabolism		3,6,1,5		0		R00085
GDPK	GDP Kinase	'ATP + Guanosine 5''-diphosphate -> ADP + Guanosine 5''-triphosphate '	atp[c] + gdp[c] -> adp[c] + gtp[c]	XP_037903510.1	0	1000	0	Purine metabolism		2,7,4,6		0		R00330
GMPK	GMP kinase	'ATP + Guanosine 5''-phosphate -> ADP + Guanosine 5''-diphosphate '	atp[c] + gmp[c] -> adp[c] + gdp[c]	XP_037917454.1 or XP_037917452.1	0	1000	0	Purine metabolism		2,7,4,8		0		R00332
GMPS	GMP synthase (glutamine-hydrolysing)	'ATP + Xanthosine 5''-phosphate + H2O + L-Glutamine -> AMP + Diphosphate + Guanosine 5''-phosphate + L-Glutamate + 2 H+ '	atp[c] + xmp[c] + h2o[c] + gln-L[c] -> amp[c] + ppi[c] + gmp[c] + glu-L[c] + 2 h[c]	XP_037907493.1 or XP_037907502.1 or XP_037907509.1	0	1000	0	Purine metabolism		6,3,5,2		0		R01231
GDPase	guanosine diphosphatase	'Guanosine 5''-diphosphate + H2O -> Guanosine 5''-phosphate + Phosphate + H+ '	gdp[c] + h2o[c] -> gmp[c] + pi[c] + h[c]	XP_037922382.1	0	1000	0	Purine metabolism		3,6,1,6		0		R00328
GMPL	guanosine 5'-monophosphate phosphohydrolase	'Guanosine 5''-phosphate + H2O -> Guanosine + Phosphate '	gmp[c] + h2o[c] -> gua[c] + pi[c]	XP_037917540.1 or XP_037917548.1 or XP_037917531.1 or XP_037917556.1 or XP_037917559.1 or XP_037920038.1 or XP_037920037.1 or XP_037920039.1 or XP_037920040.1 or XP_037916090.1 or XP_037916334.1 or XP_037914464.1 or XP_037914465.1 or XP_037914466.1 or XP_037914467.1 or XP_037914468.1 or XP_037914469.1 or XP_037914470.1 or XP_037917381.1 or XP_037917382.1 or XP_037919782.1 or XP_037906920.1	0	1000	0	Purine metabolism		3,1,3,5		0		R01227
PNP	inosine:phosphate alpha-D-ribosyltransferase	'Inosine + Phosphate -> Hypoxanthine + alpha-D-Ribose 1-phosphate '	i[c] + pi[c] -> hyp[c] + r1p[c]	XP_037904662.1 or XP_037904661.1 or XP_037904664.1 or XP_037904665.1	0	1000	0	Purine metabolism		2,4,2,1		0		R01863
IMPD	IMP dehydrogenase	'''Inosine monophosphate + Nicotinamide adenine dinucleotide + H2O -> Xanthosine 5''-phosphate + Nicotinamide adenine dinucleotide -...'' <Preview truncated at 128 characters>'	imp[c] + nad[c] + h2o[c] -> xmp[c] + nadh[c] + h[c]	XP_037925631.1 or XP_037922631.1 or XP_037922632.1 or XP_037922633.1	0	1000	0	Purine metabolism		1,1,1,205		0		R01130
HGPRT	Hypoxanthine-guanine phosphoribosyltransferase	'Inosine monophosphate + Diphosphate <=> 5-Phospho-alpha-D-ribose 1-diphosphate + Hypoxanthine '	imp[c] + ppi[c] <=> prpp[c] + hyp[c]		-1000	1000	0	Purine metabolism		2,4,2,8		1		R01132
UDPk	UDP kinase	'ATP + Uridine 5''-diphosphate -> ADP + Uridine 5''-triphosphate '	atp[c] + udp[c] -> adp[c] + utp[c]	XP_037903510.1	0	1000	0	Pyrimidine metabolism		2,7,4,6		0		R00156
UMPk	UMP/CMP kinase	'ATP + Uridine 5''-monophosphate -> ADP + Uridine 5''-diphosphate + 2 H+ '	atp[c] + ump[c] -> adp[c] + udp[c] + 2 h[c]	XP_037924053.1	0	1000	0	Pyrimidine metabolism		2,7,4,14		0		R00158
URDk	uridine kinase	'ATP + Uridine + H+ <=> ADP + Uridine 5''-monophosphate '	atp[c] + urd[c] + h[c] <=> adp[c] + ump[c]	XP_037906550.1 or XP_037906541.1 or XP_037906536.1 or XP_037906527.1	-1000	1000	0	Pyrimidine metabolism		2,7,1,48		1		R00964
CTPS	CTP synthase	'ATP + Uridine 5''-triphosphate + L-Glutamine + H2O -> ADP + Cytidine 5''-triphosphate + L-Glutamate + Phosphate + 2 H+ '	atp[c] + utp[c] + gln-L[c] + h2o[c] -> adp[c] + ctp[c] + glu-L[c] + pi[c] + 2 h[c]	XP_037906050.1 or XP_037906049.1	0	1000	0	Pyrimidine metabolism		6,3,4,2		0		R00573
DHOase	carbamoylaspartic dehydrase	'N-Carbamoyl-L-aspartate + 2 H+ -> H2O + (S)-Dihydroorotate '	cbasp[c] + 2 h[c] -> h2o[c] + dor[c]	XP_037918952.1 or XP_037920765.1	0	1000	0	Pyrimidine metabolism		3,5,2,3		0		R01993
CMPk	UMP/CMP kinase	'Cytidine 5''-diphosphate + ADP + 2 H+ <=> cytidine 5''-monophosphate + ATP '	cdp[c] + adp[c] + 2 h[c] <=> cmp[c] + atp[c]	XP_037924053.1	-1000	1000	0	Pyrimidine metabolism		2,7,4,14		1		R00512
CDPk	CDP kinase	'Cytidine 5''-diphosphate + ATP <=> Cytidine 5''-triphosphate + ADP '	cdp[c] + atp[c] <=> ctp[c] + adp[c]	XP_037903510.1	-1000	1000	0	Pyrimidine metabolism		2,7,4,6		1		R00570
CMPL	5'-nucleotidase	'cytidine 5''-monophosphate + H2O <=> Cytidine + Phosphate + 2 H+ '	cmp[c] + h2o[c] <=> cyd[c] + pi[c] + 2 h[c]	XP_037917540.1 or XP_037917548.1 or XP_037917531.1 or XP_037917556.1 or XP_037917559.1 or XP_037920038.1 or XP_037920037.1 or XP_037920039.1 or XP_037920040.1 or XP_037916090.1 or XP_037916334.1 or XP_037914464.1 or XP_037914465.1 or XP_037914466.1 or XP_037914467.1 or XP_037914468.1 or XP_037914469.1 or XP_037914470.1 or XP_037917381.1 or XP_037917382.1 or XP_037919782.1 or XP_037906920.1 or XP_…	0	1000	0	Pyrimidine metabolism		3,1,3,5		0		R00511
CDA	cytidine deaminase	'Cytidine + H2O -> Ammonia + Uridine '	cyd[c] + h2o[c] -> nh3[c] + urd[c]	XP_037925989.1 or XP_037925983.1	0	1000	0	Pyrimidine metabolism		3,5,4,5		0		R01878
DHODH	dihydroorotate dehydrogenase (quinone)	'(S)-Dihydroorotate + Ubiquinone -> Ubiquinol + Orotate '	dor[c] + q[c] -> qh2[c] + oro[c]	XP_037924719.1	0	1000	0	Pyrimidine metabolism		1,3,5,2		0		R01868
ODCase	orotidine-5'-phosphate decarboxylase	'Orotidine 5''-phosphate -> Uridine 5''-monophosphate + CO2 '	omp[c] -> ump[c] + co2[c]	XP_037923595.1	0	1000	0	Pyrimidine metabolism		4,1,1,23		0		R00965
OPRTase	orotate phosphoribosyltransferase	'5-Phospho-alpha-D-ribose 1-diphosphate + Orotate + 2 H+ -> Diphosphate + Orotidine 5''-phosphate '	prpp[c] + oro[c] + 2 h[c] -> ppi[c] + omp[c]	XP_037923595.1	0	1000	0	Pyrimidine metabolism		2,4,2,10		0		R01870
ACACT1r	Acetyl-CoA C-acetyltransferase	'2 Acetyl-CoA <=> acetoacetyl-CoA + Coenzyme A '	2 accoa[c] <=> aacoa[c] + coa[c]	XP_037908318.1 or XP_037916356.1 or XP_037922941.1 or XP_037917165.1	-1000	1000	0	Pyruvate Metabolism		2,3,1,9		1		R00238
FAT	formate C-acetyltransferase	'Acetyl-CoA + Formate <=> Pyruvate + Coenzyme A '	accoa[c] + formate[c] <=> pyr[c] + coa[c]		-1000	1000	0	Pyruvate metabolism		2,3,1,54		1		R00212
ACPAT	acetyl-CoA:phosphate acetyltransferase	'Acetyl-CoA + Phosphate + H+ -> Acetyl phosphate + Coenzyme A '	accoa[c] + pi[c] + h[c] -> acp[c] + coa[c]		0	1000	0	Pyruvate metabolism		2,3,1,8		0		R00230
APPH	Acetyl phosphate phosphohydrolase	'Acetyl phosphate + H2O <=> Acetate + Phosphate + 2 H+ '	acp[c] + h2o[c] <=> ac[c] + pi[c] + 2 h[c]	XP_037923411.1	-1000	1000	0	Pyruvate Metabolism		3,6,1,7		1		R00317
ACCOAL	Acetate:CoA ligase (AMP-forming)	'ATP + Acetate + Coenzyme A -> AMP + Diphosphate + Acetyl-CoA '	atp[c] + ac[c] + coa[c] -> amp[c] + ppi[c] + accoa[c]	XP_037905338.1	0	1000	0	Pyruvate Metabolism		6,2,1,1		0		R00235 R00235
ACACDL	acetyl-CoA:carbon-dioxide ligase (ADP-forming)	'ATP + Acetyl-CoA + HCO3 -> ADP + Phosphate + H+ + Malonyl-CoA '	atp[c] + accoa[c] + hco3[c] -> adp[c] + pi[c] + h[c] + malcoa[c]	XP_037919884.1 or XP_037924172.1 or XP_037914419.1	0	1000	0	Pyruvate Metabolism		6,4,1,2		0		R00742
PCB	Pyruvate:carbon-dioxide ligase (ADP-forming)	'ATP + Pyruvate + HCO3 <=> ADP + Phosphate + Oxaloacetate + H+ '	atp[c] + pyr[c] + hco3[c] <=> adp[c] + pi[c] + oaa[c] + h[c]	XP_037924172.1 or XP_037914419.1	-1000	1000	0	Pyruvate Metabolism		6,4,1,1		1		R00344
LPD5	dihydrolipoamide:NAD+ oxidoreductase	'Dihydrolipoamide-E + Nicotinamide adenine dinucleotide -> Lipoamide-E + Nicotinamide adenine dinucleotide - reduced + H+ '	dhla[c] + nad[c] -> la[c] + nadh[c] + h[c]	XP_037906066.1	0	1000	0	Pyruvate Metabolism		1,8,1,4		0		R07618
LGTHL	lactoylglutathione lyase (R)-S-Lactoylglutathione methylglyoxal-lyase (isomerizing)	'Glutathione + Methylglyoxal -> (R)-S-lactoylglutathione + H+ '	gthrd[c] + mthgxl[c] -> lgt_S[c] + h[c]		0	1000	0	Pyruvate Metabolism		4,4,1,5		0		R02530
PEPCK	GTP:oxaloacetate carboxy-lyase (adding GTP;phosphoenolpyruvate-forming)	'Guanosine 5''-triphosphate + Oxaloacetate -> CO2 + Guanosine 5''-diphosphate + Phosphoenolpyruvate '	gtp[c] + oaa[c] -> co2[c] + gdp[c] + pep[c]	XP_037913942.1 or XP_037914324.1 or XP_037914313.1	0	1000	0	Pyruvate Metabolism		4,1,1,32		0		R00431
LDH_L	L-lactate dehydrogenase	'H+ + Nicotinamide adenine dinucleotide - reduced + Pyruvate -> L-Lactate + Nicotinamide adenine dinucleotide '	h[c] + nadh[c] + pyr[c] -> lac-L[c] + nad[c]	XP_037906719.1 or XP_037906720.1	0	1000	0	Pyruvate Metabolism		1,1,1,27		0		R00703
LALDD2	(R)-Lactaldehyde:NAD+ oxidoreductase	'D-Lactaldehyde + Nicotinamide adenine dinucleotide <=> Nicotinamide adenine dinucleotide - reduced + Methylglyoxal + H+ '	lald__D[c] + nad[c] <=> nadh[c] + mthgxl[c] + h[c]	XP_037924241.1 or XP_037916139.1 or XP_037915602.1 or XP_037915607.1 or XP_037925557.1 or XP_037902836.1	-1000	1000	0	Pyruvate Metabolism		1,1,1,79		1		R02527
ME2	malate dehydrogenase (oxaloacetate-decarboxylating) (NADP+)	'''L-Malate + Nicotinamide adenine dinucleotide phosphate <=> Pyruvate + CO2 + Nicotinamide adenine dinucleotide phosphate - reduce...'' <Preview truncated at 128 characters>'	mal-L[c] + nadp[c] <=> pyr[c] + co2[c] + nadph[c]	XP_037910602.1 or XP_037910923.1 or XP_037910924.1	-1000	1000	0	Pyruvate Metabolism		1,1,1,40		1		R00216
ACAOR	Acetaldehyde:NAD+ oxidoreductase	'Nicotinamide adenine dinucleotide + H2O + Acetaldehyde -> Acetate + Nicotinamide adenine dinucleotide - reduced + 2 H+ '	nad[c] + h2o[c] + acald[c] -> ac[c] + nadh[c] + 2 h[c]	XP_037914605.1 or XP_037924098.1 or XP_037922639.1 or XP_037922640.1 or XP_037924314.1 or XP_037924316.1 or XP_037924309.1 or XP_037923551.1 or XP_037912367.1	0	1000	0	Pyruvate Metabolism		1,2,1,3		0		R00710
FADS	FAD synthetase	'ATP + Riboflavin-5-phosphate + H+ <=> Flavin adenine dinucleotide + Diphosphate '	atp[c] + fmn[c] + h[c] <=> fad[c] + ppi[c]	XP_037910627.1 or XP_037910626.1	-1000	1000	0	Riboflavin Metabolism		2,7,7,2		1		R00161
RFK	riboflavin kinase	'ATP + Riboflavin <=> Riboflavin-5-phosphate + ADP + H+ '	atp[c] + ribflv[c] <=> fmn[c] + adp[c] + h[c]	XP_037924303.1 or XP_037924305.1 or XP_037922906.1 or XP_037922907.1	-1000	1000	0	Riboflavin Metabolism		2,7,1,26		1		R00549
UDPGTRA	UDP-glucose:glycogen 4-alpha-D-glucosyltransferase	'Uridine diphosphate glucose + Amylose + H2O <=> Uridine 5''-diphosphate + 2 Amylose + H+ '	udp-glc[c] + amylose[c] + h2o[c] <=> udp[c] + 2 amylose[c] + h[c]		-1000	1000	0	Starch / Sucrose metabolism		2,4,1,11		1		R00292
AGMH2	maltodextrin maltohydrolase	'2 Maltodextrin -> Maltose + H2O '	2 maldex[c] -> mal[c] + h2o[c]	XP_037926206.1 or XP_037917845.1 or XP_037914199.1 or XP_037914200.1 or XP_037916193.1 or XP_037914198.1 or XP_037914195.1 or XP_037914196.1 or XP_037914193.1 or XP_037914194.1 or XP_037914197.1 or XP_037914314.1 or XP_037915006.1 or XP_037914939.1 or XP_037914940.1 or XP_037915490.1 or XP_037915814.1 or XP_037915864.1 or XP_037914937.1 or XP_037914938.1 or XP_037918152.1 or XP_037917359.1	0	1000	0	Starch / Sucrose metabolism		3,2,1,1		0		R11262
AGMH1	1,4-alpha-D-Glucan maltohydrolase	'4 Glycogen + H2O -> Dextrin + Maltose '	4 glycogen[c] + h2o[c] -> dextrin[c] + mal[c]	XP_037926206.1 or XP_037917845.1 or XP_037914199.1 or XP_037914200.1 or XP_037916193.1 or XP_037914198.1 or XP_037914195.1 or XP_037914196.1 or XP_037914193.1 or XP_037914194.1 or XP_037914197.1 or XP_037914314.1 or XP_037915006.1 or XP_037914939.1 or XP_037914940.1 or XP_037915490.1 or XP_037915814.1 or XP_037915864.1 or XP_037914937.1 or XP_037914938.1 or XP_037918152.1 or XP_037917359.1	0	1000	0	Starch / Sucrose metabolism		3,2,1,1		0		R02112
AMYTRA	1,4-alpha-D-Glucan:1,4-alpha-D-glucan 6-alpha-D-(1,4-alpha-D-glucano)-transferase	'Amylose <=> Glycogen + H2O '	amylose[c] <=> glycogen[c] + h2o[c]	XP_037916352.1	-1000	1000	0	Starch / Sucrose metabolism		2,4,1,18		1		R02110
AF6P	ATP:D-fructose 6-phosphotransferase	'ATP + D-Fructose <=> ADP + beta- D-Fructose 6-phosphate + H+ '	atp[c] + fru[c] <=> adp[c] + f6p[c] + h[c]	XP_037916312.1 or XP_037916314.1 or XP_037916317.1 or XP_037916316.1 or XP_037916318.1 or XP_037916315.1 or XP_037916313.1	-1000	1000	0	Starch / Sucrose metabolism		2,7,1,1		1		R00867
AGA	alpha-glucosidase	'Glucose-1-phosphate + Uridine 5''-triphosphate + H+ <=> Diphosphate + Uridine diphosphate glucose '	g1p[c] + utp[c] + h[c] <=> ppi[c] + udp-glc[c]	XP_037904967.1 or XP_037904968.1 or XP_037904969.1	-1000	1000	0	Starch / Sucrose metabolism		2,7,7,9		1		R00289
PGMT	alpha-D-glucose 1,6-phosphomutase	'Glucose-1-phosphate <=> D-Glucose 6-phosphate '	g1p[c] <=> g6p[c]	XP_037907221.1 or XP_037907222.1 or XP_037912477.1	-1000	1000	0	Starch / Sucrose metabolism		5,4,2,2		1		R08639
SGH	sucrose glucohydrolase	'H2O + sucrose <=> D-Fructose + D-Glucose '	h2o[c] + sucr[c] <=> fru[c] + glc-D[c]	XP_037926206.1 or XP_037917845.1 or XP_037914199.1 or XP_037914200.1 or XP_037916193.1 or XP_037914198.1 or XP_037914195.1 or XP_037914196.1 or XP_037914193.1 or XP_037914194.1 or XP_037914197.1	-1000	1000	0	Starch / Sucrose metabolism		3,2,1,20		1		R00801
MGH	maltose glucohydrolase	'Maltose + H2O -> 2 D-Glucose '	mal[c] + h2o[c] -> 2 glc-D[c]	XP_037926206.1 or XP_037917845.1 or XP_037914199.1 or XP_037914200.1 or XP_037916193.1 or XP_037914198.1 or XP_037914195.1 or XP_037914196.1 or XP_037914193.1 or XP_037914194.1 or XP_037914197.1	0	1000	0	Starch / Sucrose metabolism		3,2,1,20		0		R00028
T6PP	Trehalose-6-phosphate phosphohydrolase	'Trehalose 6-phosphate + H2O -> Trehalose + Phosphate '	t6p[c] + h2o[c] -> tre[c] + pi[c]	XP_037926566.1 or XP_037927128.1 or XP_037926567.1 or XP_037902816.1 or XP_037902817.1 or XP_037903193.1	0	1000	0	Starch / Sucrose metabolism		3,1,3,12		0		R02778
TREH	trehalose glucohydrolase	'Trehalose + H2O -> 2 D-Glucose '	tre[c] + h2o[c] -> 2 glc-D[c]	XP_037913970.1 or XP_037913972.1 or XP_037913973.1 or XP_037913974.1 or XP_037913975.1 or XP_037913976.1 or XP_037913977.1 or XP_037913979.1 or XP_037913980.1 or XP_037913981.1 or XP_037913982.1 or XP_037913978.1	0	1000	0	Starch / Sucrose metabolism		3,2,1,28		0		R00010
UDPG6PTRA	UDP-glucose:D-glucose-6-phosphate 1-alpha-D-glucosyltransferase	'Uridine diphosphate glucose + D-Glucose 6-phosphate -> Uridine 5''-diphosphate + Trehalose 6-phosphate + H+ '	udp-glc[c] + g6p[c] -> udp[c] + t6p[c] + h[c]		0	1000	0	Starch / Sucrose metabolism		2,4,1,15		0		R00836
STE	sterol esterase	'Cholesterol ester + H2O -> Cholesterol + Fatty acid '	clre[c] + h2o[c] -> clr[c] + fatac[c]	XP_037904466.1 or XP_037904461.1 or XP_037904460.1 or XP_037904464.1 or XP_037912097.1 or XP_037912095.1 or XP_037912096.1 or XP_037904465.1 or XP_037912093.1 or XP_037912092.1 or XP_037912091.1 or XP_037904463.1 or XP_037904462.1 or XP_037903760.1 or XP_037903411.1 or XP_037902682.1	0	1000	0	Steroid biosynthesis		3,1,1,13		0		R01462
HMGCOAS	hydroxymethylglutaryl-CoA synthase	'Acetyl-CoA + H2O + acetoacetyl-CoA -> Coenzyme A + (S)-3-Hydroxy-3-methylglutaryl-CoA + H+ '	accoa[c] + h2o[c] + aacoa[c] -> coa[c] + hmg-coa[c] + h[c]	XP_037922851.1	0	1000	0	Synthesis and degradation of ketone bodies		2,3,3,10		0		R01978
HMGCOAL	hydroxymethylglutaryl-CoA lyase	'(S)-3-Hydroxy-3-methylglutaryl-CoA <=> Acetyl-CoA + Acetoacetate '	hmg-coa[c] <=> accoa[c] + aa[c]	XP_037912965.1	-1000	1000	0	Synthesis and degradation of ketone bodies		4,1,3,4		1		R01360
HBD	3-hydroxybutyrate dehydrogenase	'Nicotinamide adenine dinucleotide + (R)-3-Hydroxybutanoate <=> Acetoacetate + Nicotinamide adenine dinucleotide - reduced + H+ '	nad[c] + hb[c] <=> aa[c] + nadh[c] + h[c]	XP_037906324.1 or XP_037907856.1 or XP_037908139.1 or XP_037908461.1 or XP_037907941.1 or XP_037907942.1 or XP_037906579.1 or XP_037920772.1	-1000	1000	0	Synthesis and degradation of ketone bodies		1,1,1,30		1		R01361
ASP-LtoD	asp-ltoD	'L-Aspartate <=> D-Aspartate '	asp[c] <=> asp-D[c]		-1000	1000	0	Transform				1
ala_t	Alanine transport extra cellular to cytosol	'L-Alanine <=> L-Alanine '	ala[e] <=> ala[c]		-1000	1000	0	Transport cytosol				1
arg_t	arginine transport extra cellular to cytosol	'L-Arginine <=> L-Arginine '	arg[e] <=> arg[c]		-1000	1000	0	Transport cytosol				1
asn_t	Asparagine transport extra cellular to cytosol	'L-Asparagine <=> L-Asparagine '	asn[e] <=> asn[c]		-1000	1000	0	Transport cytosol				1
asp_t	Aspartic Acid transport extra cellular to cytosol	'L-Aspartate <=> L-Aspartate '	asp[e] <=> asp[c]		-1000	1000	0	Transport cytosol				1
cys_t	Cysteine transport extra cellular to cytosol	'L-cysteine <=> L-cysteine '	cys[e] <=> cys[c]		-1000	1000	0	Transport cytosol				1
gln-L_t	Glutamine transport extra cellular to cytosol	'L-Glutamine (extracellular) <=> L-Glutamine '	gln-L[e] <=> gln-L[c]		-1000	1000	0	Transport cytosol				1
glu-L_t	Glutamic acid transport extra cellular to cytosol	'L-Glutamate (extracellular) <=> L-Glutamate '	glu-L[e] <=> glu-L[c]		-1000	1000	0	Transport cytosol				1
gly_t	Glycine transport extra cellular to cytosol	'Glycine <=> Glycine '	gly[e] <=> gly[c]		-1000	1000	0	Transport cytosol				1
his_t	histidine transport extra cellular to cytosol	'L-Histidine <=> L-Histidine '	his[e] <=> his[c]		-1000	1000	0	Transport cytosol				1
ile_t	isoleucine transport extra cellular to cytosol	' L-Isoleucine <=> L-Isoleucine '	ile[e] <=> ile[c]		-1000	1000	0	Transport cytosol				1
leu_t	leucine transport extra cellular to cytosol	'L-Leucine <=> L-Leucine '	leu[e] <=> leu[c]		-1000	1000	0	Transport cytosol				1
lys_t	lysine transport extra cellular to cytosol	'L-Lysine <=> L-Lysine '	lys[e] <=> lys[c]		-1000	1000	0	Transport cytosol				1
met_t	Methionine transport extra cellular to cytosol	'L-Methionine <=> L-Methionine '	met[e] <=> met[c]		-1000	1000	0	Transport cytosol				1
phe_t	phenylalanine transport extra cellular to cytosol	' L-phenylalanine <=> L-phenylalanine '	phe[e] <=> phe[c]		-1000	1000	0	Transport cytosol				1
pro_t	Proline transport extra cellular to cytosol	'L-Proline <=> L-Proline '	pro[e] <=> pro[c]		-1000	1000	0	Transport cytosol				1
ser_t	Serine transport extra cellular to cytosol	'L-Serine <=> L-Serine '	ser[e] <=> ser[c]		-1000	1000	0	Transport cytosol				1
thr_t	threonine transport extra cellular to cytosol	'L-Threonine <=> L-Threonine '	thr[e] <=> thr[c]		-1000	1000	0	Transport cytosol				1
trp_t	tryptophan transport extra cellular to cytosol	'L-Tryptophane <=> L-Tryptophane '	trp[e] <=> trp[c]		-1000	1000	0	Transport cytosol				1
tyr_t	Tyrosine transport extra cellular to cytosol	'L-Tyrosine <=> L-Tyrosine '	tyr[e] <=> tyr[c]		-1000	1000	0	Transport cytosol				1
val_t	valine transport extra cellular to cytosol	'L-Valine <=> L-Valine '	val[e] <=> val[c]		-1000	1000	0	Transport cytosol				1
glucu_t	glucu transport extra cellular to cytosol	'D-glucuronate <=> D-glucuronate '	glucu[e] <=> glucu[c]		-1000	1000	0	Transport cytosol				1
2og_t	2og transport extra cellular to cytosol	'2-oxoglutaramate <=> 2-oxoglutaramate '	2og[e] <=> 2og[c]		-1000	1000	0	Transport cytosol				1
2os_t	2os transport extra cellular to cytosol	'2-Oxosuccinamate <=> 2-Oxosuccinamate '	2os[e] <=> 2os[c]		-1000	1000	0	Transport cytosol				1
4a-hthbp_t	4a-hthbp transport extra cellular to cytosol	'4a-Hydroxytetrahydrobiopterin <=> 4a-Hydroxytetrahydrobiopterin '	4a-hthbp[e] <=> 4a-hthbp[c]		-1000	1000	0	Transport cytosol				1
7dclr_t	7dclr transport extra cellular to cytosol	'7-Dehydrocholesterol <=> 7-Dehydrocholesterol '	7dclr[e] <=> 7dclr[c]		-1000	1000	0	Transport cytosol				1
a_t	guanosine transport extra cellular to cytosol	'Adenine <=> Adenine '	a[e] <=> a[c]		-1000	1000	0	Transport cytosol				1
ac_t	ac transport extra cellular to cytosol	'Acetate (extracellular) <=> Acetate '	ac[e] <=> ac[c]		-1000	1000	0	Transport cytosol				1
acp_t	acp transport extra cellular to cytosol	'Acetyl phosphate <=> Acetyl phosphate '	acp[c] <=> acp[e]		-1000	1000	0	Transport cytosol				1
agc_t	agc transport extra cellular to cytosol	'1-Acylglycerol <=> 1-Acylglycerol '	agc[e] <=> agc[c]		-1000	1000	0	Transport cytosol				1
asuccin_t	asuccin transport extra cellular to cytosol	'succinic acid <=> succinic acid '	asuccin[e] <=> asuccin[c]		-1000	1000	0	Transport cytosol				1
RIBFLV_t	RIBFLV transport extra cellular to cytosol	'ATP + H2O + Riboflavin -> Riboflavin + H+ + Phosphate + ADP '	atp[c] + h2o[c] + ribflv[e] -> ribflv[c] + h[c] + pi[c] + adp[c]		0	1000	0	Transport cytosol				0
choline_t	choline transport extra cellular to cytosol	'Choline <=> Choline '	choline[e] <=> choline[c]		-1000	1000	0	Transport cytosol				1
clr_t	cholesterol transport extra cellular to cytosol	'Cholesterol <=> Cholesterol '	clr[e] <=> clr[c]		-1000	1000	0	Transport cytosol				1
CO2_t	CO2 transporter via diffusion	'CO2 (extracellular) <=> CO2 '	co2[e] <=> co2[c]		-1000	1000	0	Transport cytosol				1
dextrin_t	dextrin transport extra cellular to cytosol	'Dextrin <=> Dextrin '	dextrin[e] <=> dextrin[c]		-1000	1000	0	Transport cytosol				1
fadh2_t	fadh2 transport extra cellular to cytosol	'FADH2 <=> FADH2 '	fadh2[e] <=> fadh2[c]		-1000	1000	0	Transport cytosol				1
fic3_t	fic3 transport extra cellular to cytosol	'Ferricytochrome c <=> Ferricytochrome c '	fic3[e] <=> fic3[c]		-1000	1000	0	Transport cytosol				1
foc3_t	foc3 transport extra cellular to cytosol	' ferrocytochrome c <=> ferrocytochrome c '	foc3[e] <=> foc3[c]		-1000	1000	0	Transport cytosol				1
gam6p_t	gam6p transport extra cellular to cytosol	'D-Glucosamine 6-phosphate <=> D-Glucosamine 6-phosphate '	gam6p[e] <=> gam6p[c]		-1000	1000	0	Transport cytosol				1
gdl_t	gdl transport extra cellular to cytosol	'D-Glucono-1,5-lactone <=> D-Glucono-1,5-lactone '	gdl[e] <=> gdl[c]		-1000	1000	0	Transport cytosol				1
glc_t	D-Glucose Transport	'D-Glucose (extracellular) <=> D-Glucose '	glc-D[e] <=> glc-D[c]		-1000	1000	0	Transport cytosol				1
g_t	guanosine transport extra cellular to cytosol	'Guanosine <=> Guanosine '	gua[e] <=> gua[c]		-1000	1000	0	Transport cytosol				1
D_LACt2	L-lactate transport via proton symport	'H+ + L-Lactate -> H+ (extracellular) + L-Lactate (extracellular) '	h[c] + lac-L[c] -> h[e] + lac-L[e]		-1000	0	0	Transport cytosol				0
H2O_t	H2O transport via diffusion	'H2O (extracellular) <=> H2O '	h2o[e] <=> h2o[c]		-1000	1000	0	Transport cytosol				1
hb_t	hb transport extra cellular to cytosol	'(R)-3-Hydroxybutanoate <=> (R)-3-Hydroxybutanoate '	hb[e] <=> hb[c]		-1000	1000	0	Transport cytosol				1
i_t	i transport extra cellular to cytosol	'Inosine <=> Inosine '	i[e] <=> i[c]		-1000	1000	0	Transport cytosol				1
ins_t	ins transport extra cellular to cytosol	'myo-Inositol <=> myo-Inositol '	ins[e] <=> ins[c]		-1000	1000	0	Transport cytosol				1
ins4p_t	ins4p transport extra cellular to cytosol	'myo-Inositol 4-phosphate <=> myo-Inositol 4-phosphate '	ins4p[e] <=> ins4p[c]		-1000	1000	0	Transport cytosol				1
lald__D_t	lald__D transport extra cellular to cytosol	'D-Lactaldehyde <=> D-Lactaldehyde '	lald__D[e] <=> lald__D[c]		-1000	1000	0	Transport cytosol				1
L-args_t	L-args transport extra cellular to cytosol	'N-(L-Arginino)succinate <=> N-(L-Arginino)succinate '	L-args[e] <=> L-args[c]		-1000	1000	0	Transport cytosol				1
L-cit_t	L-cit transport extra cellular to cytosol	'L-Citrulline <=> L-Citrulline '	L-cit[e] <=> L-cit[c]		-1000	1000	0	Transport cytosol				1
lpc_t	lpc transport extra cellular to cytosol	'2-Lysophosphatidylcholine <=> 2-Lysophosphatidylcholine '	lpc[e] <=> lpc[c]		-1000	1000	0	Transport cytosol				1
malcoa_t	malcoa transport extra cellular to cytosol	'Malonyl-CoA <=> Malonyl-CoA '	malcoa[e] <=> malcoa[c]		-1000	1000	0	Transport cytosol				1
maldex_t	maldex transport	'Maltodextrin <=> Maltodextrin '	maldex[e] <=> maldex[c]		-1000	1000	0	Transport cytosol				1
mmet_t	mmet transport extra cellular to cytosol	'S-methyl-L-methionine <=> S-methyl-L-methionine '	mmet[e] <=> mmet[c]		-1000	1000	0	Transport cytosol				1
no_t	no transport extra cellular to cytosol	'Nitric oxide <=> Nitric oxide '	no[e] <=> no[c]		-1000	1000	0	Transport cytosol				1
O2_t	O2 transporter via diffusion	'O2 <=> O2 '	o2[e] <=> o2[c]		-1000	1000	0	Transport cytosol				1
r1p_t	r1p transport extra cellular to cytosol	'alpha-D-Ribose 1-phosphate <=> alpha-D-Ribose 1-phosphate '	r1p[e] <=> r1p[c]		-1000	1000	0	Transport cytosol				1
rib-D_t	rib-D transport extra cellular to cytosol	'D-Ribose <=> D-Ribose '	rib-D[e] <=> rib-D[c]		-1000	1000	0	Transport cytosol				1
sucr_t	sucr transport	'sucrose <=> sucrose '	sucr[e] <=> sucr[c]		-1000	1000	0	Transport cytosol				1
Tre_t	Tre transport	'Trehalose <=> Trehalose '	tre[e] <=> tre[c]		-1000	1000	0	Transport cytosol				1
urd_t	urd transport extra cellular to cytosol	'Uridine <=> Uridine '	urd[e] <=> urd[c]		-1000	1000	0	Transport cytosol				1
urea_t	urea transport extra cellular to cytosol	'Urea <=> Urea '	urea[e] <=> urea[c]		-1000	1000	0	Transport cytosol				1
akg_tm	akg transport cytosol to mitochondria	'2-Oxoglutarate <=> 2-Oxoglutarate '	akg[c] <=> akg[m]		-1000	1000	0	Transport mito				1
CO2_tm	CO2 transporter via diffusion mito	'CO2 <=> CO2 (extracellular) '	co2[c] <=> co2[m]		-1000	1000	0	Transport mito				1
succ_tm	succ transport extra cellular to cytosol	'Succinate <=> Succinate '	succ[c] <=> succ[m]		-1000	1000	0	Transport mito				1
succoa_tm	succoa transport cytosol to mitochondria	'Succinyl-CoA <=> Succinyl-CoA '	succoa[m] <=> succoa[c]		-1000	1000	0	Transport mito				1
accoa_tm	accoa transport	'Acetyl-CoA <=> Acetyl-CoA '	accoa[c] <=> accoa[m]		-1000	1000	0	Transport mito				1
accoa_t	accoa transport	'Acetyl-CoA <=> Acetyl-CoA '	accoa[e] <=> accoa[c]		-1000	1000	0	Transport cytosol				1
adp_tm	adp transport mito	'ADP <=> ADP '	adp[c] <=> adp[m]		-1000	1000	0	Transport mito				1
atp_tm	atp transport mito	'ATP <=> ATP '	atp[c] <=> atp[m]		-1000	1000	0	Transport mito				1
fic3_tm	fic3 transport cytosol to mitochondria	'Ferricytochrome c <=> Ferricytochrome c '	fic3[c] <=> fic3[m]		-1000	1000	0	Transport mito				1
foc3_tm	foc3 transport cytosol to mitochondria	' ferrocytochrome c <=> ferrocytochrome c '	foc3[c] <=> foc3[m]		-1000	1000	0	Transport mito				1
fum_tm	fum transport mitochondria to cytosol	'Fumarate <=> Fumarate (extracellular) '	fum[c] <=> fum[m]		-1000	1000	0	Transport mito				1
H_tm	h transport mito	'H+ <=> H+ (mito) '	h[c] <=> h[m]		-1000	1000	0	Transport mito				1
H2O_tm	H2O transport via diffusion mito	'H2O <=> H2O (mito) '	h2o[c] <=> h2o[m]		-1000	1000	0	Transport mito				1
mal_tm	mal-L transport	'L-Malate <=> L-Malate (extracellular) '	mal-L[c] <=> mal-L[m]		-1000	1000	0	Transport mito				1
nadh_tm	nadh transport mito	'Nicotinamide adenine dinucleotide <=> Nicotinamide adenine dinucleotide '	nad[c] <=> nad[m]		-1000	1000	0	Transport mito				1
nad_tm	nad transport mito	'Nicotinamide adenine dinucleotide - reduced <=> Nicotinamide adenine dinucleotide - reduced '	nadh[c] <=> nadh[m]		-1000	1000	0	Transport mito				1
nadp_tm	nadp transport mito	'Nicotinamide adenine dinucleotide phosphate <=> Nicotinamide adenine dinucleotide phosphate '	nadp[c] <=> nadp[m]		-1000	1000	0	Transport mito				1
nadph_tm	nadph transport mito	'Nicotinamide adenine dinucleotide phosphate - reduced <=> Nicotinamide adenine dinucleotide phosphate - reduced '	nadph[c] <=> nadph[m]		-1000	1000	0	Transport mito				1
O2_tm	O2 transporter via diffusion mito	'O2 <=> O2 '	o2[c] <=> o2[m]		-1000	1000	0	Transport mito				1
pi_tm	pi transport mito	'Phosphate <=> Phosphate '	pi[c] <=> pi[m]		-1000	1000	0	Transport mito				1
ppi_tm	ppi transporter via diffusion mito	'Diphosphate <=> Diphosphate '	ppi[c] <=> ppi[m]		-1000	1000	0	Transport mito				1
pyr_tm	pyr transporter via diffusion mito	'Pyruvate <=> Pyruvate '	pyr[c] <=> pyr[m]		-1000	1000	0	Transport mito				1
q_tm	q transport mito	'Ubiquinone <=> Ubiquinone '	q[c] <=> q[m]		-1000	1000	0	Transport mito				1
qh2_tm	qh2 transport	'Ubiquinol <=> Ubiquinol '	qh2[c] <=> qh2[m]		-1000	1000	0	Transport mito				1
FAAA	fumarylacetoacetase	'4-Fumarylacetoacetate + H2O -> Acetoacetate + Fumarate + H+ '	faa[c] + h2o[c] -> aa[c] + fum[c] + h[c]		0	1000	0	Tyrosine Metabolism		3,7,1,2		0		R01364
HGO	homogentisate oxygenase	'Homogentisate + O2 -> 4-Maleylacetoacetate + H+ '	hg[c] + o2[c] -> maa[c] + h[c]		0	1000	0	Tyrosine Metabolism		1,13,11,5		0		R02519
HPPD	4-hydroxyphenylpyruvate dioxygenase	'3-(4-Hydroxyphenyl)pyruvate + O2 -> Homogentisate + CO2 '	hpp[c] + o2[c] -> hg[c] + co2[c]		0	1000	0	Tyrosine Metabolism		1,13,11,27		0		R02521
MAAI	maleylacetoacetic isomerase	'4-Maleylacetoacetate -> 4-Fumarylacetoacetate '	maa[c] -> faa[c]		0	1000	0	Tyrosine Metabolism		5,2,1,2		0		R03181
AACCOAT	acetoacetate succinyl-CoA transferase	'Succinyl-CoA + Acetoacetate <=> Succinate + acetoacetyl-CoA '	succoa[c] + aa[c] <=> succ[c] + aacoa[c]		-1000	1000	0	Valine, Leucine and Isoleucine Degradation		2,8,3,5		1		R00410
EX_glucu(e)	glucu exchange	'D-glucuronate <=> '	glucu[e] <=>		0	1000	0	Exchange				0
EX_2og(e)	2og exchange	'2-oxoglutaramate <=> '	2og[e] <=>		0	1000	0	Exchange				0
EX_2os(e)	2os exchange	'2-Oxosuccinamate <=> '	2os[e] <=>		0	1000	0	Exchange				0
EX_ac(e)	ac exchange	'Acetate (extracellular) <=> '	ac[e] <=>		0	1000	0	Exchange				0
EX_acp(e)	acp exchange	'Acetyl phosphate <=> '	acp[e] <=>		0	1000	0	Exchange				0
EX_asuccin(e)	asuccin exchange	'succinic acid <=> '	asuccin[e] <=>		0	1000	0	Exchange				0
EX_co2	CO2 exchange	'CO2 (extracellular) <=> '	co2[e] <=>		0	1000	0	Exchange				0
EX_dextrin(e)	dextrin exchange	'Dextrin <=> '	dextrin[e] <=>		0	1000	0	Exchange				0
EX_fic3(e)	fic3 exchange	'Ferricytochrome c <=> '	fic3[e] <=>		0	1000	0	Exchange				0
EX_foc3(e)	foc3 exchange	' ferrocytochrome c <=> '	foc3[e] <=>		0	1000	0	Exchange				0
EX_gam6p(e)	gam6p exchange	'D-Glucosamine 6-phosphate <=> '	gam6p[e] <=>		0	1000	0	Exchange				0
EX_gdl(e)	gdl exchange	'D-Glucono-1,5-lactone <=> '	gdl[e] <=>		0	1000	0	Exchange				0
EX_h2o	H2O exchange	'H2O (extracellular) <=> '	h2o[e] <=>		-1000	1000	0	Exchange				1
EX_lald__D(e)	lald__D exchange	'D-Lactaldehyde <=> '	lald__D[e] <=>		0	1000	0	Exchange				0
EX_L-args(e)	L-args exchange	'N-(L-Arginino)succinate <=> '	L-args[e] <=>		0	1000	0	Exchange				0
EX_L-cit(e)	L-cit exchange	'L-Citrulline <=> '	L-cit[e] <=>		0	1000	0	Exchange				0
EX_malcoa(e)	malcoa exchange	'Malonyl-CoA <=> '	malcoa[e] <=>		0	1000	0	Exchange				0
EX_o2	O2 exchange	'O2 <=> '	o2[e] <=>		-1000	1000	0	Exchange				1
EX_r1p(e)	r1p exchange	'<=> '	r1p [e] <=>		0	1000	0	Exchange				0
EX_rib-D(e)	rib-D exchange	'D-Ribose <=> '	rib-D[e] <=>		0	1000	0	Exchange				0
EX_Tre	Tre exchange	'Trehalose <=> '	tre[e] <=>		0	1000	0	Exchange				0
EX_4a-hthbp(e)	4a-hthbp exchange	'4a-Hydroxytetrahydrobiopterin <=> '	4a-hthbp[e] <=>		0	1000	0	Exchange				0
EX_7dclr(e)	7dclr exchange	'7-Dehydrocholesterol <=> '	7dclr[e] <=>		0	1000	0	Exchange				0
EX_a(e)	adenosine exchange	'Adenine <=> '	a[e] <=>		0	1000	0	Exchange				0
EX_agc(e)	agc exchange	'1-Acylglycerol <=> '	agc[e] <=>		0	1000	0	Exchange				0
EX_fadh2(e)	fadh2 exchange	'FADH2 <=> '	fadh2[e] <=>		-1000	1000	0	Exchange				1
EX_g(e)	guanosine exchange	'Guanosine <=> '	gua[e] <=>		0	1000	0	Exchange				0
EX_hb(e)	hb exchange	'(R)-3-Hydroxybutanoate <=> '	hb[e] <=>		0	1000	0	Exchange				0
EX_ins4p(e)	ins4p exchange	'myo-Inositol 4-phosphate <=> '	ins4p[e] <=>		-0.0024	1000	0	Exchange				0
EX_lpc(e)	lpc exchange	'2-Lysophosphatidylcholine <=> '	lpc[e] <=>		0	1000	0	Exchange				1
EX_maldex	maldex exchange	'Maltodextrin <=> '	maldex[e] <=>		0	1000	0	Exchange				0
EX_mmet(e)	mmet exchange	'S-methyl-L-methionine <=> '	mmet[e] <=>		0	1000	0	Exchange				1
EX_no(e)	no exchange	'Nitric oxide <=> '	no[e] <=>		0	1000	0	Exchange				0
EX_urea(e)	urea exchange	'Urea <=> '	urea[e] <=>		0	1000	0	Exchange				0
EX_lac__L_e	L-Lactate exchange	'L-Lactate (extracellular) <=> '	lac-L[e] <=>		0	1000	0	Exchange				0
EX_accoa	accoa transport	'Acetyl-CoA <=> '	accoa[e] <=>		0	1000	0	Exchange				0
EX_h	H+ transport	'H+ <=> H+ (extracellular) '	h[c] <=> h[e]		-1000	1000	0					0
EX_i(e)	i exchange	'Inosine <=> '	i[e] <=>		0	1000	0	Exchange				1
EX_sucr	sucr exchange	'sucrose <=> '	sucr[e] <=>		0	1000	0	Exchange				1
EX_choline(e)	choline exchange	'Choline <=> '	choline[e] <=>		0	1000	0	Exchange				0
EX_ins(e)	ins exchange	'myo-Inositol <=> '	ins[e] <=>		0	1000	0	Exchange				1
EX_RIBFLV(e)	RIBFLV exchange	'Riboflavin <=> '	ribflv[e] <=>		0	1000	0	Exchange				1
EX_urd(e)	urd exchange	'Uridine <=> '	urd[e] <=>		0	1000	0	Exchange				0
EX_lys(e)	Lysine transport	'L-Lysine <=> '	lys[e] <=>		-0.012	0	0	Exchange				0
EX_met(e)	Methionine transport	'L-Methionine <=> '	met[e] <=>		-0.007	0	0	Exchange				0
EX_thr(e)	Threonine transport	'L-Threonine <=> '	thr[e] <=>		-0.011	0	0	Exchange				0
EX_val(e)	Valine transport	'L-Valine <=> '	val[e] <=>		-0.017	0	0	Exchange				0
EX_ile(e)	Isoleucine transport	' L-Isoleucine <=> '	ile[e] <=>		-0.012	0	0	Exchange				0
EX_leu(e)	Leucine transport	'L-Leucine <=> '	leu[e] <=>		-0.019	0	0	Exchange				0
EX_phe(e)	Phenylalanine transport	' L-phenylalanine <=> '	phe[e] <=>		-0.01	0	0	Exchange				0
EX_his(e)	Histidine transport	'L-Histidine <=> '	his[e] <=>		-0.004	0	0	Exchange				0
EX_trp(e)	Tryptophan transport	'L-Tryptophane <=> '	trp[e] <=>		-0.002	0	0	Exchange				0
EX_cys(e)	Cysteine transport	'L-cysteine <=> '	cys[e] <=>		-0.003	0	0	Exchange				1
EX_asp(e)	Aspartate transport	'L-Aspartate <=> '	asp[e] <=>		-0.008	0	0	Exchange				1
EX_asn(e)	Asparagine transport	'L-Asparagine <=> '	asn[e] <=>		-0.008	0	0	Exchange				1
EX_ser(e)	Serine transport	'L-Serine <=> '	ser[e] <=>		-0.018	0	0	Exchange				1
EX_glu-L(e)	Glutamate transport	'L-Glutamate (extracellular) <=> '	glu-L[e] <=>		-0.009	0	0	Exchange				1
EX_gln-L(e)	Glutamine transport	'L-Glutamine (extracellular) <=> '	gln-L[e] <=>		-0.009	0	0	Exchange				1
EX_pro(e)	Proline transport	'L-Proline <=> '	pro[e] <=>		-0.01	0	0	Exchange				1
EX_gly(e)	Glycine transport	'Glycine <=> '	gly[e] <=>		-0.013	0	0	Exchange				1
EX_ala(e)	Alanine transport	'L-Alanine <=> '	ala[e] <=>		-0.02	0	0	Exchange				1
EX_tyr(e)	Tyrosine transport	'L-Tyrosine <=> '	tyr[e] <=>		-0.006	0	0	Exchange				1
EX_arg(e)	Arginine transport	'L-Arginine <=> '	arg[e] <=>		-0.009	0	0	Exchange				0
EX_clr(e)	cholesterol exchange	'Cholesterol <=> '	clr[e] <=>		-0.0008	0	0	Exchange				0
EX_glc__D	D-Glucose exchange	'D-Glucose (extracellular) <=> '	glc-D[e] <=>		-0.097	0	0	Exchange				0
protein_pseudo	protein pseudoreaction		0.0015 lys[c] + 0.0005 met[c] + 0.0001 cys[c] + 0.0008 asp[c] + 0.0008 asn[c] + 0.001 thr[c] + 0.0011 ser[c] + 0.0012 gln-L[c] + 0.0012 glu-L[c] + 0.0014 pro[c] + 0.0019 gly[c] + 0.0026 ala[c] + 0.0026 val[c] + 0.001 ile[c] + 0.0015 leu[c] + 0.0005 tyr[c] + 0.001 phe[c] + 0.0006 his[c] + 0.0008 arg[c] + 0.0002 trp[c] -> protein[c]		0	1000	0					0
lipid_pseudo	fat/lipid pseudoreaction		0.00043 tag12-0-14-0-16-0[c] + 0.00038 tag16-1-18-1-18-2[c] -> fattyacids[c]		0	1000	0					0
starch_pseudo	starch pseudoreaction		0.000325 glycogen[c] -> starch[c]		0	1000	0					0
carbohydrates_pseudo	sugars/carbohydrates pseudoreaction		0.00006 sucr[c] + 0.0011 glc-D[c] + 0.0001 fru[c] + 0.0001 mal[c] -> sugar[c]		0	1000	0					0
growth	biomass growth	'Biomass Growth -> '	biomass[c] ->		0	1000	0					0
BIOMASS	biomass reaction		protein[c] + fattyacids[c] + starch[c] + sugar[c] + 0.00067 glycerol[c] + 0.000086 clr[c] -> biomass[c]		0	1000	1					0
RXN-PYRUVDEH	Pyruvate dehydrogenase	'Pyruvate + Coenzyme A + Nicotinamide adenine dinucleotide -> Acetyl-CoA + CO2 + Nicotinamide adenine dinucleotide - reduced '	pyr[c] + coa[c] + nad[c] -> accoa[c] + co2[c] + nadh[c]		0	1000	0			1.2.1.104	Reaction: 1.2.1.104	0
CYTOCHROME-B5-REDUCTASE-RXN	cytochrome-b5 reductase	2 a ferricytochrome b5 + NADH -> 2 ferrocytochrome b5 + NAD + H	2 ferrichrb5[c] + nadh[c] -> 2 ferrochrb5[c] + nad[c] + h[c]		0	1000	0			1.6.2.2	Reaction: 1.6.2.2	0
RXN-Lauroyl-CoA	Fatty-acyl-CoA synthase (n-C12:0CoA, Lauroyl-CoA)		2 accoa[c] + hco3[c] + atp[c] + 14 h[c] + 10 nadph[c] + 4 malcoa[c] -> 5 coa[c] + pi[c] + adp[c] + 10 nadp[c] + 5 co2[c] + lauroylcoa[c] + 5 h2o[c]		0	1000	0				PWY-5966-1 and PWY-5994	0
RXN-Myristoyl-CoA	Fatty-acyl-CoA synthase (n-C14:0CoA, Myristoyl-CoA)		2 accoa[c] + hco3[c] + atp[c] + 17 h[c] + 12 nadph[c] + 5 malcoa[c] -> 7 coa[c] + pi[c] + adp[c] + 12 nadp[c] + 6 h2o[c] + 6 co2[c] + myristoylcoa[c]		0	1000	0				PWY-5966-1 and PWY66-430	0
RXN-Palmitoyl-CoA	Fatty-acyl-CoA synthase (n-C16:0CoA, Palmitoyl-CoA)		2 accoa[c] + hco3[c] + atp[c] + 20 h[c] + 14 nadph[c] + 6 malcoa[c] -> 7 coa[c] + pi[c] + adp[c] + 14 nadp[c] + 7 h2o[c] + 7 co2[c] + palmitoylcoa[c]		0	1000	0				PWY-5966-1 and PWY-5994	0
RXN-Palmitoleoyl-CoA	Fatty-acyl-CoA synthase (n-C16:1CoA, Palmitoleoyl-CoA)		palmitoylcoa[c] + 2 h[c] + o2[c] + 2 ferrochrb5[c] -> palmitoleoylcoa[c] + 2 h2o[c] + 2 ferrichrb5[c]		0	1000	0				PWY3O-1801; Reaction: 1.14.19.1	0
RXN-Stearoyl-CoA	Fatty-acyl-CoA synthase (n-C18:0CoA, Stearoyl-CoA)		2 accoa[c] + hco3[c] + 2 atp[c] + 22 h[c] + 16 nadph[c] + 7 malcoa[c] -> 8 coa[c] + pi[c] + ppi[c] + adp[c] + 16 nadp[c] + 7 h2o[c] + 8 co2[c] + amp[c] + stearoylcoa[c]		0	1000	0				PWY-5966-1;PWY-5994 and PWY-5972	0
RXN-Oleoyl-CoA	Fatty-acyl-CoA synthase (n-C18:1CoA, Oleoyl-CoA)		2 accoa[c] + hco3[c] + 2 atp[c] + 24 h[c] + 16 nadph[c] + 7 malcoa[c] + o2[c] + 2 ferrochrb5[c] -> 8 coa[c] + pi[c] + ppi[c] + 8 co2[c] + adp[c] + 16 nadp[c] + amp[c] + 9 h2o[c] + 2 ferrichrb5[c] + oleoylcoa[c]		0	1000	0				PWY-5966-1;PWY-5994; PWY-5972 and PWY-5996	0
RXN-Linoleoyl-CoA	Fatty-acyl-CoA synthase (n-C18:2CoA, Linoleoyl-CoA)		2 accoa[c] + hco3[c] + 3 atp[c] + 26 h[c] + 16 nadph[c] + 7 malcoa[c] + 2 o2[c] + 4 ferrochrb5[c] -> 8 coa[c] + pi[c] + 2 ppi[c] + 8 co2[c] + adp[c] + 16 nadp[c] + 2 amp[c] + 10 h2o[c] + 4 ferrichrb5[c] + linoleoylcoa[c]		0	1000	0				PWY-5966-1;PWY-5994; PWY-5972;PWY-5996;PWY-6001	0
RXN-9627	Lauroyl-CoA hydrolase (n-C12:0, laurate, dodecanoate)		lauroylcoa[c] + h2o[c] -> laurate[c] + coa[c] + h[c]		0	1000	0				Reaction: 3.1.2.2	0
RXN-9626	Myristoyl-CoA hydrolase (n-C14:0, myristate, tetradecanoate)		myristoylcoa[c] + h2o[c] -> myristate[c] + coa[c] + h[c]		0	1000	0				Reaction: 3.1.2.2	0
PALMITOYL-COA-HYDROLASE-RXN	Palmitoyl-CoA hydrolase (n-C16:0, palmitate, tetradecanoate)		palmitoylcoa[c] + h2o[c] -> palmitate[c] + coa[c] + h[c]		0	1000	0				Reaction: 3.1.2.2	0
RXN-10662	Palmitoleoyl-CoA hydrolase (n-C16:1, palmitoleate, tetradecanoate)		palmitoleoylcoa[c] + h2o[c] -> palmitoleate[c] + coa[c] + h[c]		0	1000	0				Reaction: 3.1.2.20	0
RXN-9624	Stearoyl-CoA hydrolase (n-C18:0, stearate, octadecanoate)		stearoylcoa[c] + h2o[c] -> stearate[c] + coa[c] + h[c]		0	1000	0				Reaction: 3.1.2.2	0
RXN-9666	Oleoyl-CoA hydrolase (n-C18:1, oleate, octadecanoate)		oleoylcoa[c] + h2o[c] -> oleate[c] + coa[c] + h[c]		0	1000	0				Reaction: 3.1.2.2	0
LINOLEOYL-RXN	Linoleoyl-CoA hydrolase (n-C18:2, linoleate, octadecanoate)		linoleoylcoa[c] + h2o[c] -> linoleate[c] + coa[c] + h[c]		0	1000	0				Reaction: 3.1.2.-	0
laurate_prod	Laurate (dodecanoate, n-C12:0) production	Laurate ->	laurate[c] ->		0	1000	0					0
mysistate_prod	Myristate (tetradecanoate, n-C14:0) production	Myristate ->	myristate[c] ->		0	1000	0					0
palmitate_prod	Palmitate (hexadecanoate, n-C16:0) production	Palmitate ->	palmitate[c] ->		0	1000	0					0
palmitoleate_prod	Palmitoleate (hexadecanoate, n-C16:1) production		palmitoleate[c] ->		0	1000	0					0
stearate_prod	Stearate (octadecanoate, n-C18:0) production	Stereate ->	stearate[c] ->		0	1000	0					0
oleate_prod	Oleate (octadecanoate, n-C18:1) production	Oleate ->	oleate[c] ->		0	1000	0					0
linoleate_prod	Linoleate (octadecanoate, n-C18:2) production	Linoleate ->	linoleate[c] ->		0	1000	0					0
acyl_gly_3_pi_16_0	glycerol-3-phosphate 1-O-acyltransferase, 1 - TAG(16:0/18:1/18:0)	2 H + palmitoyl-CoA + glycerol 3-phosphate -> coenzyme A + 1-acyl-sn-glycerol 3-phosphate (16:0)	2 h[c] + palmitoylcoa[c] + sng3p[c] -> coa[c] + 1-acyl-gly-3-pi-16[c]		0	1000	0				2.3.1.15, r_2308 (yeast)	0
ppd_16_0_18_1	1-acylglycerophosphocholine O-acyltransferase, 2 - TAG(16:0/18:1/18:0)	oleoyl-CoA + 1-acyl-sn-glycerol 3-phosphate (16:0) -> coenzyme A + phosphatidate (1-16:0, 2-18:1)	oleoylcoa[c] + 1-acyl-gly-3-pi-16[c] -> coa[c] + ppd16-18-1[c]		0	1000	0				2.3.1.51, 2.3.1.23, r_2333 (yeast)	0
dg_16_0_18_1	phosphatidate phosphatase, 3 - TAG(16:0/18:1/18:0)	H2O + phosphatidate (1-16:0, 2-18:1) -> 2 H + phosphate + diglyceride (1-16:0, 2-18:1)	ppd16-18-1[c] + h2o[c] -> dg16-0-18-1[c] + pi[c] + 2 h[c]		0	1000	0				3.1.3.4, r_2345 (yeast)	0
tag_16_0_18_1_18_0_acyl_tr	diacylglycerol O-acyltransferase, 4 - TAG(16:0/18:1/18:0)	stearoyl-CoA + diglyceride (1-16:0, 2-18:1) -> coenzyme A + triglyceride (1-16:0, 2-18:1, 3-18:0)'	stearoylcoa[c] + dg16-0-18-1[c] -> coa[c] + tag16-0-18-1-18-0[c]		0	1000	0				2.3.1.20, r_2385 (yeast)	0
tag_16_0_18_1_18_0	TAG(16:0/18:1/18:0)		tag16-0-18-1-18-0[c] ->		0	1000	0					0
acyl_gly_3_pi_12_0	glycerol-3-phosphate 1-O-acyltransferase, 1 - TAG(12:0/14:0/16:0)		2 h[c] + lauroylcoa[c] + sng3p[c] -> coa[c] + 1-acyl-gly-3-pi-12[c]		0	1000	0				TRIGLSYN-PWY	0
ppd_12_0_14_1	1-acylglycerophosphocholine O-acyltransferase, 2 - TAG(12:0/14:0/16:0)		myristoylcoa[c] + 1-acyl-gly-3-pi-12[c] -> coa[c] + ppd12-14[c]		0	1000	0				TRIGLSYN-PWY	0
dg_12_0_14_0	phosphatidate phosphatase, 3 - TAG(12:0/14:0/16:0)		ppd12-14[c] + h2o[c] -> dg12-0-14-0[c] + pi[c] + 2 h[c]		0	1000	0				TRIGLSYN-PWY	0
tag_12_0_14_0_16_0_acyl_tr	diacylglycerol O-acyltransferase, 4 - TAG(12:0/14:0/16:0)		palmitoylcoa[c] + dg12-0-14-0[c] -> coa[c] + tag12-0-14-0-16-0[c]		0	1000	0				TRIGLSYN-PWY	0
tag_12_0_14_0_16_0	TAG(12:0/14:0/16:0)		tag12-0-14-0-16-0[c] ->		0	1000	0					0
acyl_gly_3_pi_16_1	glycerol-3-phosphate 1-O-acyltransferase, 1 - TAG(16:1/18:1/18:2)		2 h[c] + palmitoleoylcoa[c] + sng3p[c] -> coa[c] + 1-acyl-gly-3-pi-16-1[c]		0	1000	0				TRIGLSYN-PWY	0
ppd_16_1_18_1	1-acylglycerophosphocholine O-acyltransferase, 2 - TAG(16:1/18:1/18:2)		oleoylcoa[c] + 1-acyl-gly-3-pi-16-1[c] -> coa[c] + ppd16-1-18-1[c]		0	1000	0				TRIGLSYN-PWY	0
dg_16_1_18_1	phosphatidate phosphatase, 3 - TAG(16:1/18:1/18:2)		ppd16-1-18-1[c] + h2o[c] -> dg16-1-18-1[c] + pi[c] + 2 h[c]		0	1000	0				TRIGLSYN-PWY	0
tag_16_1_18_1_18_2_acyl_tr	diacylglycerol O-acyltransferase, 4 - TAG(16:1/18:1/18:2)		linoleoylcoa[c] + dg16-1-18-1[c] -> coa[c] + tag16-1-18-1-18-2[c]		0	1000	0				TRIGLSYN-PWY	0
tag_16_1_18_1_18_2	TAG(16:1/18:1/18:2)		tag16-1-18-1-18-2[c] ->		0	1000	0					0

## Sheet: Metabolite List
Abbreviation	Description	formula(neutral)	Charged formula	Charge	Compartment	KEGG ID	PubChem ID	ChEBI ID	InChI string	Smiles	HMDB	Notes	YMDB ID	LIPID MAPS ID
13dpg[c]	3-Phospho-D-glyceroyl phosphate	C3H8O10P2	C3H4O10P2	-4	c	C00236	3535	16001	1S/C3H8O10P2/c4-2(1-12-14(6,7)8)3(5)13-15(9,10)11/h2,4H,1H2,(H2,6,7,8)(H2,9,10,11)/t2-/m1/s1	O[C@H](COP(O)(O)=O)C(=O)OP(O)(O)=O
2pg[c]	D-Glycerate 2-phosphate	C3H7O7P	C3H4O7P	-3	c	C00631	3904	17835	1S/C3H7O7P/c4-1-2(3(5)6)10-11(7,8)9/h2,4H,1H2,(H,5,6)(H2,7,8,9)/t2-/m1/s1	OC[C@@H](OP(O)(O)=O)C(O)=O	HMDB03391
3pg[c]	3-Phospho-D-glycerate	C3H7O7P	C3H4O7P	-3	c	C00197	3497	17794	1S/C3H7O7P/c4-2(3(5)6)1-10-11(7,8)9/h2,4H,1H2,(H,5,6)(H2,7,8,9)/p-3/t2-/m1/s1	C(OP(=O)([O-])[O-])C(O)C(=O)[O-]
6pgc[c]	6-Phospho-D-gluconate	C6H13O10P	C6H10O10P	-3	c	C00345	3638	48928	1S/C6H13O10P/c7-2(1-16-17(13,14)15)3(8)4(9)5(10)6(11)12/h2-5,7-10H,1H2,(H,11,12)(H2,13,14,15)/t2-,3-,4+,5-/m1/s1	O[C@H](COP(O)(O)=O)[C@@H](O)[C@H](O)[C@@H](O)C(O)=O	HMDB0001316
6pgl[c]	6-phospho-D-glucono-1,5-lactone	C6H11O9P	C6H9O9P	-2	c	C01236	4457	16938	1S/C6H11O9P/c7-3-2(1-14-16(11,12)13)15-6(10)5(9)4(3)8/h2-5,7-9H,1H2,(H2,11,12,13)/t2-,3-,4+,5-/m1/s1	O[C@H]1[C@H](O)[C@@H](COP(O)(O)=O)OC(=O)[C@@H]1O
ac[c]	Acetate	C2H4O2	C2H3O2	-1	c	C00033	3335	15366	1S/C2H4O2/c1-2(3)4/h1H3,(H,3,4)	CC(O)=O	HMDB00042
ac[e]	Acetate (extracellular)	C2H4O2	C2H3O2	-1	e	C00033	3335	15366	1S/C2H4O2/c1-2(3)4/h1H3,(H,3,4)	CC(O)=O	HMDB00042
accoa[m]	Acetyl-CoA	C23H38N7O17P3S	C23H34N7O17P3S	-4	m	C00024	3326	15351	1S/C23H38N7O17P3S/c1-12(31)51-7-6-25-14(32)4-5-26-21(35)18(34)23(2,3)9-44-50(41,42)47-49(39,40)43-8-13-17(46-48(36,37)38)16(33)22(45-13)30-11-29-15-19(24)27-10-28-20(15)30/h10-11,13,16-18,22,33-34H,4-9H2,1-3H3,(H,25,32)(H,26,35)(H,39,40)(H,41,42)(H2,24,27,28)(H2,36,37,38)/t13-,16-,17-,18+,22-/m1/s1	CC(=O)SCCNC(=O)CCNC(=O)[C@H](O)C(C)(C)COP(O)(=O)OP(O)(=O)OC[C@H]1O[C@H]([C@H](O)[C@@H]1OP(O)(O)=O)n1cnc2c(N)ncnc12	HMDB01206
accoa[e]	Acetyl-CoA	C23H38N7O17P3S	C23H34N7O17P3S	-4	e	C00024	3326	15351	1S/C23H38N7O17P3S/c1-12(31)51-7-6-25-14(32)4-5-26-21(35)18(34)23(2,3)9-44-50(41,42)47-49(39,40)43-8-13-17(46-48(36,37)38)16(33)22(45-13)30-11-29-15-19(24)27-10-28-20(15)30/h10-11,13,16-18,22,33-34H,4-9H2,1-3H3,(H,25,32)(H,26,35)(H,39,40)(H,41,42)(H2,24,27,28)(H2,36,37,38)/t13-,16-,17-,18+,22-/m1/s1	CC(=O)SCCNC(=O)CCNC(=O)[C@H](O)C(C)(C)COP(O)(=O)OP(O)(=O)OC[C@H]1O[C@H]([C@H](O)[C@@H]1OP(O)(O)=O)n1cnc2c(N)ncnc12	HMDB01206
accoa[c]	Acetyl-CoA	C23H38N7O17P3S	C23H34N7O17P3S	-4	c	C00024	3326	15351	1S/C23H38N7O17P3S/c1-12(31)51-7-6-25-14(32)4-5-26-21(35)18(34)23(2,3)9-44-50(41,42)47-49(39,40)43-8-13-17(46-48(36,37)38)16(33)22(45-13)30-11-29-15-19(24)27-10-28-20(15)30/h10-11,13,16-18,22,33-34H,4-9H2,1-3H3,(H,25,32)(H,26,35)(H,39,40)(H,41,42)(H2,24,27,28)(H2,36,37,38)/t13-,16-,17-,18+,22-/m1/s1	CC(=O)SCCNC(=O)CCNC(=O)[C@H](O)C(C)(C)COP(O)(=O)OP(O)(=O)OC[C@H]1O[C@H]([C@H](O)[C@@H]1OP(O)(O)=O)n1cnc2c(N)ncnc12	HMDB01206
acon-C[m]	cis-Aconitate	C6H6O6	C6H3O6	-3	m	C00417	3707	32805	1S/C6H6O6/c7-4(8)1-3(6(11)12)2-5(9)10/h1H,2H2,(H,7,8)(H,9,10)(H,11,12)/b3-1-	OC(=O)C\C(=C\C(O)=O)C(O)=O	HMDB00072
adp[c]	ADP	C10H15N5O10P2	C10H12N5O10P2	-3	c	C00008	3310	16761	1S/C10H15N5O10P2/c11-8-5-9(13-2-12-8)15(3-14-5)10-7(17)6(16)4(24-10)1-23-27(21,22)25-26(18,19)20/h2-4,6-7,10,16-17H,1H2,(H,21,22)(H2,11,12,13)(H2,18,19,20)/t4-,6-,7-,10-/m1/s1
adp[m]	ADP	C10H15N5O10P2	C10H12N5O10P2	-3	m	C00008	3310	16761	1S/C10H15N5O10P2/c11-8-5-9(13-2-12-8)15(3-14-5)10-7(17)6(16)4(24-10)1-23-27(21,22)25-26(18,19)20/h2-4,6-7,10,16-17H,1H2,(H,21,22)(H2,11,12,13)(H2,18,19,20)/t4-,6-,7-,10-/m1/s1
akg[c]	2-Oxoglutarate	C5H6O5	C5H4O5	-2	c	C00026	3328	30915	1S/C5H6O5/c6-3(5(9)10)1-2-4(7)8/h1-2H2,(H,7,8)(H,9,10)	OC(=O)CCC(=O)C(O)=O	HMDB00208
akg[m]	2-Oxoglutarate	C5H6O5	C5H4O5	-2	m	C00026	3328	30915	1S/C5H6O5/c6-3(5(9)10)1-2-4(7)8/h1-2H2,(H,7,8)(H,9,10)	OC(=O)CCC(=O)C(O)=O	HMDB00208
amp[c]	AMP	C10H14N5O7P	C10H12N5O7P	-2	c	C00020	3322	16027	1S/C10H14N5O7P/c11-8-5-9(13-2-12-8)15(3-14-5)10-7(17)6(16)4(22-10)1-21-23(18,19)20/h2-4,6-7,10,16-17H,1H2,(H2,11,12,13)(H2,18,19,20)/t4-,6-,7-,10-/m1/s1	Nc1ncnc2n(cnc12)[C@@H]1O[C@H](COP(O)(O)=O)[C@@H](O)[C@H]1O	HMDB00045
atp[c]	ATP	C10H16N5O13P3	C10H12N5O13P3	-4	c	C00002	3304	15422	1S/C10H16N5O13P3/c11-8-5-9(13-2-12-8)15(3-14-5)10-7(17)6(16)4(26-10)1-25-30(21,22)28-31(23,24)27-29(18,19)20/h2-4,6-7,10,16-17H,1H2,(H,21,22)(H,23,24)(H2,11,12,13)(H2,18,19,20)/t4-,6-,7-,10-/m1/s1	Nc1ncnc2n(cnc12)[C@@H]1O[C@H](COP(O)(=O)OP(O)(=O)OP(O)(O)=O)[C@@H](O)[C@H]1O	HMDB00538
atp[m]	ATP	C10H16N5O13P3	C10H12N5O13P3	-4	m	C00002	3304	15422	1S/C10H16N5O13P3/c11-8-5-9(13-2-12-8)15(3-14-5)10-7(17)6(16)4(26-10)1-25-30(21,22)28-31(23,24)27-29(18,19)20/h2-4,6-7,10,16-17H,1H2,(H,21,22)(H,23,24)(H2,11,12,13)(H2,18,19,20)/t4-,6-,7-,10-/m1/s1	Nc1ncnc2n(cnc12)[C@@H]1O[C@H](COP(O)(=O)OP(O)(=O)OP(O)(O)=O)[C@@H](O)[C@H]1O	HMDB00538
cit[m]	Citrate	C6H8O7	C6H5O7	-3	m	C00158	3458	30769	1S/C6H8O7/c7-3(8)1-6(13,5(11)12)2-4(9)10/h13H,1-2H2,(H,7,8)(H,9,10)(H,11,12)	OC(=O)CC(O)(CC(O)=O)C(O)=O	HMDB00094
co2[c]	CO2		CO2	0	c	C00011	3313	16526	1S/CO2/c2-1-3	O=C=O	HMDB01967
co2[m]	CO2 (extracellular)		CO2	0	m	C00011	3313	16526	1S/CO2/c2-1-3	O=C=O	HMDB01967
co2[e]	CO2 (extracellular)		CO2	0	e	C00011	3313	16526	1S/CO2/c2-1-3	O=C=O	HMDB01967
coa[m]	Coenzyme A	C21H36N7O16P3S	C21H32N7O16P3S	-4	m	C00010	3312	15346	1S/C21H36N7O16P3S/c1-21(2,16(31)19(32)24-4-3-12(29)23-5-6-48)8-41-47(38,39)44-46(36,37)40-7-11-15(43-45(33,34)35)14(30)20(42-11)28-10-27-13-17(22)25-9-26-18(13)28/h9-11,14-16,20,30-31,48H,3-8H2,1-2H3,(H,23,29)(H,24,32)(H,36,37)(H,38,39)(H2,22,25,26)(H2,33,34,35)/t11-,14-,15-,16+,20-/m1/s1	CC(C)(COP(O)(=O)OP(O)(=O)OC[C@H]1O[C@H]([C@H](O)[C@@H]1OP(O)(O)=O)n1cnc2c(N)ncnc12)[C@@H](O)C(=O)NCCC(=O)NCCS
coa[c]	Coenzyme A	C21H36N7O16P3S	C21H32N7O16P3S	-4	c	C00010	3312	15346	1S/C21H36N7O16P3S/c1-21(2,16(31)19(32)24-4-3-12(29)23-5-6-48)8-41-47(38,39)44-46(36,37)40-7-11-15(43-45(33,34)35)14(30)20(42-11)28-10-27-13-17(22)25-9-26-18(13)28/h9-11,14-16,20,30-31,48H,3-8H2,1-2H3,(H,23,29)(H,24,32)(H,36,37)(H,38,39)(H2,22,25,26)(H2,33,34,35)/t11-,14-,15-,16+,20-/m1/s1	CC(C)(COP(O)(=O)OP(O)(=O)OC[C@H]1O[C@H]([C@H](O)[C@@H]1OP(O)(O)=O)n1cnc2c(N)ncnc12)[C@@H](O)C(=O)NCCC(=O)NCCS
dhap[c]	Dihydroxyacetone phosphate	C3H7O6P	C3H5O6P	-2	c	C00111	3411	16108	1S/C3H7O6P/c4-1-3(5)2-9-10(6,7)8/h4H,1-2H2,(H2,6,7,8)	OCC(=O)COP(O)(O)=O	HMDB01473
e4p[c]	D-Erythrose 4-phosphate	C4H9O7P	C4H7O7P	-2	c	C00279	3574	48153	1S/C4H9O7P/c5-1-3(6)4(7)2-11-12(8,9)10/h1,3-4,6-7H,2H2,(H2,8,9,10)/t3-,4+/m0/s1	[H]C(=O)[C@H](O)[C@H](O)COP(O)(O)=O
f6p[c]	beta- D-Fructose 6-phosphate	C6H13O9P	C6H11O9P	-2	c	C05345	7723	16084	1S/C6H13O9P/c7-2-6(10)5(9)4(8)3(15-6)1-14-16(11,12)13/h3-5,7-10H,1-2H2,(H2,11,12,13)/t3-,4-,5+,6-/m1/s1	OC[C@@]1(O)O[C@H](COP(O)(O)=O)[C@@H](O)[C@@H]1O
fdp[c]	beta-D-Fructose 1,6-bisphosphate	C6H14O12P2	C6H10O12P2	-4	c	C05378	3647	16905	1S/C6H14O12P2/c7-3(1-17-19(11,12)13)5(9)6(10)4(8)2-18-20(14,15)16/h3,5-7,9-10H,1-2H2,(H2,11,12,13)(H2,14,15,16)/t3-,5-,6-/m1/s1	[H][C@@](O)(COP(O)(O)=O)[C@@]([H])(O)[C@]([H])(O)C(=O)COP(O)(O)=O	HMDB01058
fru[c]	D-Fructose	C6H12O6	C6H12O6	0	e	C00095	3395	37721	1S/C6H12O6/c7-1-3-4(9)5(10)6(11,2-8)12-3/h3-5,7-11H,1-2H2/t3-,4-,5+,6?/m1/s1	OC[C@H]1OC(O)(CO)[C@@H](O)[C@@H]1O
fum[c]	Fumarate	C4H4O4	C4H2O4	-2	c	C00122	3422	18012	1S/C4H4O4/c5-3(6)1-2-4(7)8/h1-2H,(H,5,6)(H,7,8)/b2-1+	OC(=O)\C=C\C(O)=O	HMDB00134
fum[m]	Fumarate (extracellular)	C4H4O4	C4H2O4	-2	m	C00122	3422	18012	1S/C4H4O4/c5-3(6)1-2-4(7)8/h1-2H,(H,5,6)(H,7,8)/b2-1+	OC(=O)\C=C\C(O)=O	HMDB00134
g3p[c]	Glyceraldehyde 3-phosphate	C3H7O6P	C3H5O6P	-2	c	C00118	3930	17138	1S/C3H7O6P/c4-1-3(5)2-9-10(6,7)8/h1,3,5H,2H2,(H2,6,7,8)	[H]C(=O)C(O)COP(O)(O)=O	HMDB01112
g6p[c]	D-Glucose 6-phosphate	C6H13O9P	C6H11O9P	-2	c	C00092	3392	4170	1S/C6H13O9P/c7-3-2(1-14-16(11,12)13)15-6(10)5(9)4(3)8/h2-10H,1H2,(H2,11,12,13)/t2-,3-,4+,5-,6?/m1/s1	OC1O[C@H](COP(O)(O)=O)[C@@H](O)[C@H](O)[C@H]1O	HMDB01401
glc-D[c]	D-Glucose		C6H12O6	0	c	C00267	3565	17925	1S/C6H12O6/c7-1-2-3(8)4(9)5(10)6(11)12-2/h2-11H,1H2/t2-,3-,4+,5-,6+/m1/s1
glc-D[e]	D-Glucose (extracellular)		C6H12O6	0	e	C00267	3565	17925	1S/C6H12O6/c7-1-2-3(8)4(9)5(10)6(11)12-2/h2-11H,1H2/t2-,3-,4+,5-,6+/m1/s1
gln-L[c]	L-Glutamine	C5H10N2O3	C5H10N2O3	0	c	C00064	3364	18050	1S/C5H10N2O3/c6-3(5(9)10)1-2-4(7)8/h3H,1-2,6H2,(H2,7,8)(H,9,10)/t3-/m0/s1	N[C@@H](CCC(N)=O)C(O)=O	HMDB00641
gln-L[e]	L-Glutamine (extracellular)	C5H10N2O3	C5H10N2O3	0	e	C00064	3364	18050	1S/C5H10N2O3/c6-3(5(9)10)1-2-4(7)8/h3H,1-2,6H2,(H2,7,8)(H,9,10)/t3-/m0/s1	N[C@@H](CCC(N)=O)C(O)=O	HMDB00641
glu-L[c]	L-Glutamate	C5H9NO4	C5H8NO4	-1	c	C00025	3327	16015	1S/C5H9NO4/c6-3(5(9)10)1-2-4(7)8/h3H,1-2,6H2,(H,7,8)(H,9,10)/t3-/m0/s1	N[C@@H](CCC(O)=O)C(O)=O	HMDB00148
glu-L[e]	L-Glutamate (extracellular)	C5H9NO4	C5H8NO4	-1	e	C00025	3327	16015	1S/C5H9NO4/c6-3(5(9)10)1-2-4(7)8/h3H,1-2,6H2,(H,7,8)(H,9,10)/t3-/m0/s1	N[C@@H](CCC(O)=O)C(O)=O	HMDB00148
glx[c]	Glyoxylate	C2H2O3	C2H1O3	-1	c	C00048	3350	16891	1S/C2H2O3/c3-1-2(4)5/h1H,(H,4,5)	[H]C(=O)C(O)=O	HMDB00119
h2o[c]	H2O		H2O	0	c	C00001	3303	15377	1S/H2O/h1H2	[H]O[H]	HMDB02111
h2o[m]	H2O (mito)		H2O	0	m	C00001	3303	15377	1S/H2O/h1H2	[H]O[H]	HMDB02111
h2o[e]	H2O (extracellular)		H2O	0	e	C00001	3303	15377	1S/H2O/h1H2	[H]O[H]	HMDB02111
h[c]	H+		H	1	c	C00080	3380	15378	1S/p+1	[H+]
h[m]	H+ (mito)		H	1	m	C00080	3380	15378	1S/p+1	[H+]
h[e]	H+ (extracellular)		H	1	e	C00080	3380	15378	1S/p+1	[H+]
icit[m]	Isocitrate	C6H8O7	C6H5O7	-3	m	C00311	3605	30887	1S/C6H8O7/c7-3(8)1-2(5(10)11)4(9)6(12)13/h2,4,9H,1H2,(H,7,8)(H,10,11)(H,12,13)	OC(C(CC(O)=O)C(O)=O)C(O)=O	HMDB00193
lac-L[c]	L-Lactate	C3H6O3	C3H5O3	-1	c	C00186	3486	422	1S/C3H6O3/c1-2(4)3(5)6/h2,4H,1H3,(H,5,6)/t2-/m0/s1		HMDB00190
lac-L[e]	L-Lactate (extracellular)	C3H6O3	C3H5O3	-1	e	C00186	3486	422	1S/C3H6O3/c1-2(4)3(5)6/h2,4H,1H3,(H,5,6)/t2-/m0/s1		HMDB00190
mal-L[c]	L-Malate	C4H6O5	C4H4O5	-2	c	C00149	3449	30797	1S/C4H6O5/c5-2(4(8)9)1-3(6)7/h2,5H,1H2,(H,6,7)(H,8,9)/t2-/m0/s1	O[C@@H](CC(O)=O)C(O)=O	HMDB00156
mal-L[m]	L-Malate (extracellular)	C4H6O5	C4H4O5	-2	m	C00149	3449	30797	1S/C4H6O5/c5-2(4(8)9)1-3(6)7/h2,5H,1H2,(H,6,7)(H,8,9)/t2-/m0/s1	O[C@@H](CC(O)=O)C(O)=O	HMDB00156
nad[c]	Nicotinamide adenine dinucleotide	C21H28N7O14P2	C21H26N7O14P2	-1	c	C00003	3305	15846	1S/C21H27N7O14P2/c22-17-12-19(25-7-24-17)28(8-26-12)21-16(32)14(30)11(41-21)6-39-44(36,37)42-43(34,35)38-5-10-13(29)15(31)20(40-10)27-3-1-2-9(4-27)18(23)33/h1-4,7-8,10-11,13-16,20-21,29-32H,5-6H2,(H5-,22,23,24,25,33,34,35,36,37)/p+1/t10-,11-,13-,14-,15-,16-,20-,21-/m1/s1	NC(=O)c1ccc[n+](c1)[C@@H]1O[C@H](COP(O)(=O)OP(O)(=O)OC[C@H]2O[C@H]([C@H](O)[C@@H]2O)n2cnc3c(N)ncnc23)[C@@H](O)[C@H]1O	HMDB00902
nad[m]	Nicotinamide adenine dinucleotide	C21H28N7O14P2	C21H26N7O14P2	-1	m	C00003	3305	15846	1S/C21H27N7O14P2/c22-17-12-19(25-7-24-17)28(8-26-12)21-16(32)14(30)11(41-21)6-39-44(36,37)42-43(34,35)38-5-10-13(29)15(31)20(40-10)27-3-1-2-9(4-27)18(23)33/h1-4,7-8,10-11,13-16,20-21,29-32H,5-6H2,(H5-,22,23,24,25,33,34,35,36,37)/p+1/t10-,11-,13-,14-,15-,16-,20-,21-/m1/s1	NC(=O)c1ccc[n+](c1)[C@@H]1O[C@H](COP(O)(=O)OP(O)(=O)OC[C@H]2O[C@H]([C@H](O)[C@@H]2O)n2cnc3c(N)ncnc23)[C@@H](O)[C@H]1O	HMDB00902
nadh[c]	Nicotinamide adenine dinucleotide - reduced	C21H29N7O14P2	C21H27N7O14P2	-2	c	C00004	3306	16908	1S/C21H29N7O14P2/c22-17-12-19(25-7-24-17)28(8-26-12)21-16(32)14(30)11(41-21)6-39-44(36,37)42-43(34,35)38-5-10-13(29)15(31)20(40-10)27-3-1-2-9(4-27)18(23)33/h1,3-4,7-8,10-11,13-16,20-21,29-32H,2,5-6H2,(H2,23,33)(H,34,35)(H,36,37)(H2,22,24,25)/t10-,11-,13-,14-,15-,16-,20-,21-/m1/s1	NC(=O)C1=CN(C=CC1)[C@@H]1O[C@H](COP(O)(=O)OP(O)(=O)OC[C@H]2O[C@H]([C@H](O)[C@@H]2O)n2cnc3c(N)ncnc23)[C@@H](O)[C@H]1O	HMDB01487
nadh[m]	Nicotinamide adenine dinucleotide - reduced	C21H29N7O14P2	C21H27N7O14P2	-2	m	C00004	3306	16908	1S/C21H29N7O14P2/c22-17-12-19(25-7-24-17)28(8-26-12)21-16(32)14(30)11(41-21)6-39-44(36,37)42-43(34,35)38-5-10-13(29)15(31)20(40-10)27-3-1-2-9(4-27)18(23)33/h1,3-4,7-8,10-11,13-16,20-21,29-32H,2,5-6H2,(H2,23,33)(H,34,35)(H,36,37)(H2,22,24,25)/t10-,11-,13-,14-,15-,16-,20-,21-/m1/s1	NC(=O)C1=CN(C=CC1)[C@@H]1O[C@H](COP(O)(=O)OP(O)(=O)OC[C@H]2O[C@H]([C@H](O)[C@@H]2O)n2cnc3c(N)ncnc23)[C@@H](O)[C@H]1O	HMDB01487
nadp[m]	Nicotinamide adenine dinucleotide phosphate		C21H25N7O17P3	-3	m	C00006	3308	18009	1S/C21H28N7O17P3/c22-17-12-19(25-7-24-17)28(8-26-12)21-16(44-46(33,34)35)14(30)11(43-21)6-41-48(38,39)45-47(36,37)40-5-10-13(29)15(31)20(42-10)27-3-1-2-9(4-27)18(23)32/h1-4,7-8,10-11,13-16,20-21,29-31H,5-6H2,(H7-,22,23,24,25,32,33,34,35,36,37,38,39)/p+1/t10-,11-,13-,14-,15-,16-,20-,21-/m1/s1	NC(=O)c1ccc[n+](c1)[C@@H]1O[C@H](COP(O)(=O)OP(O)(=O)OC[C@H]2O[C@H]([C@H](OP(O)(O)=O)[C@@H]2O)n2cnc3c(N)ncnc23)[C@@H](O)[C@H]1O
nadp[c]	Nicotinamide adenine dinucleotide phosphate		C21H25N7O17P3	-3	c	C00006	3308	18009	1S/C21H28N7O17P3/c22-17-12-19(25-7-24-17)28(8-26-12)21-16(44-46(33,34)35)14(30)11(43-21)6-41-48(38,39)45-47(36,37)40-5-10-13(29)15(31)20(42-10)27-3-1-2-9(4-27)18(23)32/h1-4,7-8,10-11,13-16,20-21,29-31H,5-6H2,(H7-,22,23,24,25,32,33,34,35,36,37,38,39)/p+1/t10-,11-,13-,14-,15-,16-,20-,21-/m1/s1	NC(=O)c1ccc[n+](c1)[C@@H]1O[C@H](COP(O)(=O)OP(O)(=O)OC[C@H]2O[C@H]([C@H](OP(O)(O)=O)[C@@H]2O)n2cnc3c(N)ncnc23)[C@@H](O)[C@H]1O
nadph[m]	Nicotinamide adenine dinucleotide phosphate - reduced	C21H30N7O17P3	C21H26N7O17P3	-4	m	C00005	3307	16474	1S/C21H30N7O17P3/c22-17-12-19(25-7-24-17)28(8-26-12)21-16(44-46(33,34)35)14(30)11(43-21)6-41-48(38,39)45-47(36,37)40-5-10-13(29)15(31)20(42-10)27-3-1-2-9(4-27)18(23)32/h1,3-4,7-8,10-11,13-16,20-21,29-31H,2,5-6H2,(H2,23,32)(H,36,37)(H,38,39)(H2,22,24,25)(H2,33,34,35)/t10-,11-,13-,14-,15-,16-,20-,21-/m1/s1	NC(=O)C1=CN(C=CC1)[C@@H]1O[C@H](COP(O)(=O)OP(O)(=O)OC[C@H]2O[C@H]([C@H](OP(O)(O)=O)[C@@H]2O)n2cnc3c(N)ncnc23)[C@@H](O)[C@H]1O	HMDB00221
nadph[c]	Nicotinamide adenine dinucleotide phosphate - reduced	C21H30N7O17P3	C21H26N7O17P3	-4	c	C00005	3307	16474	1S/C21H30N7O17P3/c22-17-12-19(25-7-24-17)28(8-26-12)21-16(44-46(33,34)35)14(30)11(43-21)6-41-48(38,39)45-47(36,37)40-5-10-13(29)15(31)20(42-10)27-3-1-2-9(4-27)18(23)32/h1,3-4,7-8,10-11,13-16,20-21,29-31H,2,5-6H2,(H2,23,32)(H,36,37)(H,38,39)(H2,22,24,25)(H2,33,34,35)/t10-,11-,13-,14-,15-,16-,20-,21-/m1/s1	NC(=O)C1=CN(C=CC1)[C@@H]1O[C@H](COP(O)(=O)OP(O)(=O)OC[C@H]2O[C@H]([C@H](OP(O)(O)=O)[C@@H]2O)n2cnc3c(N)ncnc23)[C@@H](O)[C@H]1O	HMDB00221
o2[c]	O2		O2	0	c	C00007	3309	15379	1S/O2/c1-2	O=O	HMDB01377
o2[m]	O2		O2	0	e	C00007	3309	15379	1S/O2/c1-2	O=O	HMDB01377
o2[e]	O2		O2	0	e	C00007	3309	15379	1S/O2/c1-2	O=O	HMDB01377
oaa[c]	Oxaloacetate	C4H4O5	C4H2O5	-2	c	C00036	3338	30744	1S/C4H4O5/c5-2(4(8)9)1-3(6)7/h1H2,(H,6,7)(H,8,9)	OC(=O)CC(=O)C(O)=O	HMDB00223
oaa[m]	Oxaloacetate	C4H4O5	C4H2O5	-2	m	C00036	3338	30744	1S/C4H4O5/c5-2(4(8)9)1-3(6)7/h1H2,(H,6,7)(H,8,9)	OC(=O)CC(=O)C(O)=O	HMDB00223
pep[c]	Phosphoenolpyruvate	C3H5O6P	C3H2O6P	-3	c	C00074	3374	44897	1S/C3H5O6P/c1-2(3(4)5)9-10(6,7)8/h1H2,(H,4,5)(H2,6,7,8)	OC(=O)C(=C)OP(O)(O)=O	HMDB00263
pi[c]	Phosphate	H3O4P	HO4P	-2	c	C00009	3311	43474	1S/H3O4P/c1-5(2,3)4/h(H3,1,2,3,4)/p-2	OP([O-])([O-])=O
pi[m]	Phosphate	H3O4P	HO4P	-2	m	C00009	3311	43474	1S/H3O4P/c1-5(2,3)4/h(H3,1,2,3,4)/p-2	OP([O-])([O-])=O
pyr[c]	Pyruvate	C3H4O3	C3H3O3	-1	c	C00022	3324	32816	1S/C3H4O3/c1-2(4)3(5)6/h1H3,(H,5,6)		HMDB00243
pyr[m]	Pyruvate	C3H4O3	C3H3O3	-1	m	C00022	3324	32816	1S/C3H4O3/c1-2(4)3(5)6/h1H3,(H,5,6)		HMDB00243
q[c]	Ubiquinone	C9H10O4C5H8n	C9H10O4C5H8n	0	c	C00399	3689	16389
q[m]	Ubiquinone	C9H10O4C5H8n	C9H10O4C5H8n	0	m	C00399	3689	16389
qh2[m]	Ubiquinol	C9H12O4C5H8n	C9H12O4C5H8n	0	m	C15603	3680	17976
qh2[c]	Ubiquinol	C9H12O4C5H8n	C9H12O4C5H8n	0	c	C15603	3680	17976
r5p[c]	alpha-D-Ribose 5-phosphate	C5H11O8P	C5H9O8P	-2	c	C00117	3417	17797	1S/C5H11O8P/c6-1-3(7)5(9)4(8)2-13-14(10,11)12/h1,3-5,7-9H,2H2,(H2,10,11,12)/t3-,4+,5-/m0/s1	O[C@H](COP(O)(O)=O)[C@@H](O)[C@@H](O)C=O
ru5p-D[c]	D-Ribulose 5-phosphate	C5H11O8P	C5H9O8P	-2	c	C00199	3499	17363	1S/C5H11O8P/c6-1-3(7)5(9)4(8)2-13-14(10,11)12/h4-6,8-9H,1-2H2,(H2,10,11,12)/t4-,5+/m1/s1	OCC(=O)[C@H](O)[C@H](O)COP(O)(O)=O	HMDB0000618
s7p[c]	Sedoheptulose 7-phosphate	C7H15O10P	C7H13O10P	-2	c	C05382	7756	15721	1S/C7H15O10P/c8-1-3(9)5(11)7(13)6(12)4(10)2-17-18(14,15)16/h4-8,10-13H,1-2H2,(H2,14,15,16)/t4-,5-,6-,7+/m1/s1	OCC(=O)[C@@H](O)[C@H](O)[C@H](O)[C@H](O)COP(O)(O)=O	HMDB01068
succ[c]	Succinate	C4H6O4	C4H4O4	-2	c	C00042	3344	15741	1S/C4H6O4/c5-3(6)1-2-4(7)8/h1-2H2,(H,5,6)(H,7,8)	OC(=O)CCC(O)=O	HMDB00254
succ[m]	Succinate	C4H6O4	C4H4O4	-2	m	C00042	3344	15741	1S/C4H6O4/c5-3(6)1-2-4(7)8/h1-2H2,(H,5,6)(H,7,8)	OC(=O)CCC(O)=O	HMDB00254
succoa[c]	Succinyl-CoA	C25H40N7O19P3S	C25H35N7O19P3S	-5	c	C00091	3391	15380	1S/C25H40N7O19P3S/c1-25(2,20(38)23(39)28-6-5-14(33)27-7-8-55-16(36)4-3-15(34)35)10-48-54(45,46)51-53(43,44)47-9-13-19(50-52(40,41)42)18(37)24(49-13)32-12-31-17-21(26)29-11-30-22(17)32/h11-13,18-20,24,37-38H,3-10H2,1-2H3,(H,27,33)(H,28,39)(H,34,35)(H,43,44)(H,45,46)(H2,26,29,30)(H2,40,41,42)/t13-,18-,19-,20+,24-/m1/s1
succoa[m]	Succinyl-CoA	C25H40N7O19P3S	C25H35N7O19P3S	-5	m	C00091	3391	15380	1S/C25H40N7O19P3S/c1-25(2,20(38)23(39)28-6-5-14(33)27-7-8-55-16(36)4-3-15(34)35)10-48-54(45,46)51-53(43,44)47-9-13-19(50-52(40,41)42)18(37)24(49-13)32-12-31-17-21(26)29-11-30-22(17)32/h11-13,18-20,24,37-38H,3-10H2,1-2H3,(H,27,33)(H,28,39)(H,34,35)(H,43,44)(H,45,46)(H2,26,29,30)(H2,40,41,42)/t13-,18-,19-,20+,24-/m1/s1
xu5p-D[c]	D-Xylulose 5-phosphate	C5H11O8P	C5H9O8P	-2	c	C00231	3530	16332	1S/C5H11O8P/c6-1-3(7)5(9)4(8)2-13-14(10,11)12/h4-6,8-9H,1-2H2,(H2,10,11,12)/t4-,5-/m1/s1	OCC(=O)[C@@H](O)[C@H](O)COP(O)(O)=O
gdl[c]	D-Glucono-1,5-lactone	C6H10O6	C6H10O6	0	c	C00198	3498	16217	1S/C6H10O6/c7-1-2-3(8)4(9)5(10)6(11)12-2/h2-5,7-10H,1H2/t2-,3-,4+,5-/m1/s1	OC[C@H]1OC(=O)[C@H](O)[C@@H](O)[C@@H]1O	HMDB00150
gdl[e]	D-Glucono-1,5-lactone	C6H10O6	C6H10O6	0	e	C00198	3498	16217	1S/C6H10O6/c7-1-2-3(8)4(9)5(10)6(11)12-2/h2-5,7-10H,1H2/t2-,3-,4+,5-/m1/s1	OC[C@H]1OC(=O)[C@H](O)[C@@H](O)[C@@H]1O	HMDB00150
rib-D[c]	D-Ribose	C5H10O5	C5H10O5	0	c	C00121	3421	47013	1S/C5H10O5/c6-1-2-3(7)4(8)5(9)10-2/h2-9H,1H2/t2-,3-,4-,5?/m1/s1	OC[C@H]1OC(O)[C@H](O)[C@@H]1O
rib-D[e]	D-Ribose	C5H10O5	C5H10O5	0	e	C00121	3421	47013	1S/C5H10O5/c6-1-2-3(7)4(8)5(9)10-2/h2-9H,1H2/t2-,3-,4-,5?/m1/s1	OC[C@H]1OC(O)[C@H](O)[C@@H]1O
r1p[c]	alpha-D-Ribose 1-phosphate	C5H11O8P	C5H9O8P	-2	c	C00620	3894	16300	1S/C5H11O8P/c6-1-2-3(7)4(8)5(12-2)13-14(9,10)11/h2-8H,1H2,(H2,9,10,11)/t2-,3-,4-,5-/m1/s1	OC[C@H]1O[C@H](OP(O)(O)=O)[C@H](O)[C@@H]1O	HMDB01489
r1p[e]	alpha-D-Ribose 1-phosphate	C5H11O8P	C5H9O8P	-2	e	C00620	3894	16300	1S/C5H11O8P/c6-1-2-3(7)4(8)5(12-2)13-14(9,10)11/h2-8H,1H2,(H2,9,10,11)/t2-,3-,4-,5-/m1/s1	OC[C@H]1O[C@H](OP(O)(O)=O)[C@H](O)[C@@H]1O	HMDB01489
prpp[c]	5-Phospho-alpha-D-ribose 1-diphosphate	C5H13O14P3	C5H8O14P3	-5	c	C00119	3419	17111	1S/C5H13O14P3/c6-3-2(1-16-20(8,9)10)17-5(4(3)7)18-22(14,15)19-21(11,12)13/h2-7H,1H2,(H,14,15)(H2,8,9,10)(H2,11,12,13)/t2-,3-,4-,5-/m1/s1	O[C@H]1[C@@H](O)[C@H](O[C@@H]1COP(O)(O)=O)OP(O)(=O)OP(O)(O)=O	HMDB00280
acald[c]	Acetaldehyde	C2H4O	C2H4O	0	c	C00084	3384	15343	1S/C2H4O/c1-2-3/h2H,1H3	[H]C(C)=O	HMDB00990
2dr5p[c]	2-Deoxy-D-ribose 5-phosphate	C5H11O7P	C5H9O7P	-2	c	C00673	3942	16132	1S/C5H11O7P/c6-2-1-4(7)5(8)3-12-13(9,10)11/h2,4-5,7-8H,1,3H2,(H2,9,10,11)/t4-,5+/m0/s1	O[C@H](COP(O)(O)=O)[C@@H](O)CC=O	HMDB01031
2dr[c]	2-Deoxy-D-ribose	C5H10O4	C5H10O4	0	c	C01801	4927	28816	1S/C5H10O4/c6-2-1-4(8)5(9)3-7/h2,4-5,7-9H,1,3H2/t4-,5+/m0/s1	OC[C@@H](O)[C@@H](O)CC=O	HMDB03224
fic3[c]	Ferricytochrome c	C42H44FeN8O8S2R4	C42H44FeN8O8S2R4	1	c	C00125	3425	15991
fic3[m]	Ferricytochrome c	C42H44FeN8O8S2R4	C42H44FeN8O8S2R4	1	m	C00125	3425	15991
fic3[e]	Ferricytochrome c	C42H44FeN8O8S2R4	C42H44FeN8O8S2R4	1	e	C00125	3425	15991
foc3[c]	ferrocytochrome c	C42H44FeN8O8S2R4	C42H44FeN8O8S2R4	0	c	C00126	3426	16928
foc3[m]	ferrocytochrome c	C42H44FeN8O8S2R4	C42H44FeN8O8S2R4	0	m	C00126	3426	16928
foc3[e]	ferrocytochrome c	C42H44FeN8O8S2R4	C42H44FeN8O8S2R4	0	e	C00126	3426	16928
ppi[c]	Diphosphate	H4O7P2	HO7P2	-3	c	C00013	3315	29888	1S/H4O7P2/c1-8(2,3)7-9(4,5)6/h(H2,1,2,3)(H2,4,5,6)	OP(O)(=O)OP(O)(O)=O
ppi[m]	Diphosphate	H4O7P2	HO7P2	-3	m	C00013	3315	29888	1S/H4O7P2/c1-8(2,3)7-9(4,5)6/h(H2,1,2,3)(H2,4,5,6)	OP(O)(=O)OP(O)(O)=O
sucr[c]	sucrose	C12H22O11	C12H22O11	0	c	C00089	3389	17992	1S/C12H22O11/c13-1-4-6(16)8(18)9(19)11(21-4)23-12(3-15)10(20)7(17)5(2-14)22-12/h4-11,13-20H,1-3H2/t4-,5-,6-,7-,8+,9-,10+,11-,12+/m1/s1	OC[C@H]1O[C@H](O[C@]2(CO)O[C@H](CO)[C@@H](O)[C@@H]2O)[C@H](O)[C@@H](O)[C@@H]1O	HMDB00258
sucr[e]	sucrose	C12H22O11	C12H22O11	0	e	C00089	3389	17992	1S/C12H22O11/c13-1-4-6(16)8(18)9(19)11(21-4)23-12(3-15)10(20)7(17)5(2-14)22-12/h4-11,13-20H,1-3H2/t4-,5-,6-,7-,8+,9-,10+,11-,12+/m1/s1	OC[C@H]1O[C@H](O[C@]2(CO)O[C@H](CO)[C@@H](O)[C@@H]2O)[C@H](O)[C@@H](O)[C@@H]1O	HMDB00258
g1p[c]	Glucose-1-phosphate	C6H13O9P	C6H11O9P	-2	c	C00103	3403	29042	1S/C6H13O9P/c7-1-2-3(8)4(9)5(10)6(14-2)15-16(11,12)13/h2-10H,1H2,(H2,11,12,13)/t2-,3-,4+,5-,6-/m1/s1	OC[C@H]1O[C@H](OP(O)(O)=O)[C@H](O)[C@@H](O)[C@@H]1O	HMDB01586
utp[c]	Uridine 5'-triphosphate	C9H15N2O15P3	C9H11N2O15P3	-4	c	C00075	3375	15713	1S/C9H15N2O15P3/c12-5-1-2-11(9(15)10-5)8-7(14)6(13)4(24-8)3-23-28(19,20)26-29(21,22)25-27(16,17)18/h1-2,4,6-8,13-14H,3H2,(H,19,20)(H,21,22)(H,10,12,15)(H2,16,17,18)/t4-,6-,7-,8-/m1/s1	O[C@@H]1[C@@H](COP(O)(=O)OP(O)(=O)OP(O)(O)=O)O[C@H]([C@@H]1O)n1ccc(=O)[nH]c1=O
udp-glc[c]	Uridine diphosphate glucose	C15H24N2O17P2	C15H22N2O17P2	-2	c	C00029	3331		1S/C15H24N2O17P2/c18-3-5-8(20)10(22)12(24)14(32-5)33-36(28,29)34-35(26,27)30-4-6-9(21)11(23)13(31-6)17-2-1-7(19)16-15(17)25/h1-2,5-6,8-14,18,20-24H,3-4H2,(H,26,27)(H,28,29)(H,16,19,25)/t5-,6-,8-,9-,10+,11-,12-,13-,14?/m1/s1	OC[C@H]1OC(OP(O)(=O)OP(O)(=O)OC[C@H]2O[C@H]([C@H](O)[C@@H]2O)n2ccc(=O)[nH]c2=O)[C@H](O)[C@@H](O)[C@@H]1O
glycogen[c]	Glycogen	C6H10O5	C6H10O5	0	c	C00369	3659	28087
amylose[c]	Amylose	C6H10O5nH2O	C6H10O5nH2O	0	c	C00718	3984	28102			HMDB03403
mal[c]	Maltose	C12H22O11	C12H22O11	0	c	C00208	3508	17306	1S/C12H22O11/c13-1-3-5(15)6(16)9(19)12(22-3)23-10-4(2-14)21-11(20)8(18)7(10)17/h3-20H,1-2H2/t3-,4-,5-,6+,7-,8-,9-,10-,11?,12-/m1/s1	OC[C@H]1O[C@H](O[C@@H]2[C@@H](CO)OC(O)[C@H](O)[C@H]2O)[C@H](O)[C@@H](O)[C@@H]1O
dextrin[c]	Dextrin	C12H20O10n	C12H20O10n	0	c	C00721	3987	28675
dextrin[e]	Dextrin	C12H20O10n	C12H20O10n	0	e	C00721	3987	28675
udp[c]	Uridine 5'-diphosphate	C9H14N2O12P2	C9H11N2O12P2	-3	c	C00015	3317	17659	1S/C9H14N2O12P2/c12-5-1-2-11(9(15)10-5)8-7(14)6(13)4(22-8)3-21-25(19,20)23-24(16,17)18/h1-2,4,6-8,13-14H,3H2,(H,19,20)(H,10,12,15)(H2,16,17,18)/t4-,6-,7-,8-/m1/s1	O[C@@H]1[C@@H](COP(O)(=O)OP(O)(O)=O)O[C@H]([C@@H]1O)n1ccc(=O)[nH]c1=O
t6p[c]	Trehalose 6-phosphate	C12H23O14P	C12H21O14P	-2	c	C00689	3958	18283	1S/C12H23O14P/c13-1-3-5(14)7(16)9(18)11(24-3)26-12-10(19)8(17)6(15)4(25-12)2-23-27(20,21)22/h3-19H,1-2H2,(H2,20,21,22)/t3-,4-,5-,6-,7+,8+,9-,10-,11-,12-/m1/s1	OC[C@H]1O[C@H](O[C@H]2O[C@H](COP(O)(O)=O)[C@@H](O)[C@H](O)[C@H]2O)[C@H](O)[C@@H](O)[C@@H]1O
tre[c]	Trehalose	C12H22O11	C12H22O11	0	c	C01083	4320	16551	1S/C12H22O11/c13-1-3-5(15)7(17)9(19)11(21-3)23-12-10(20)8(18)6(16)4(2-14)22-12/h3-20H,1-2H2/t3-,4-,5-,6-,7+,8+,9-,10-,11-,12-/m1/s1	OC[C@H]1O[C@H](O[C@H]2O[C@H](CO)[C@@H](O)[C@H](O)[C@H]2O)[C@H](O)[C@@H](O)[C@@H]1O	HMDB00975
tre[e]	Trehalose	C12H22O11	C12H22O11	0	e	C01083	4320	16551	1S/C12H22O11/c13-1-3-5(15)7(17)9(19)11(21-3)23-12-10(20)8(18)6(16)4(2-14)22-12/h3-20H,1-2H2/t3-,4-,5-,6-,7+,8+,9-,10-,11-,12-/m1/s1	OC[C@H]1O[C@H](O[C@H]2O[C@H](CO)[C@@H](O)[C@H](O)[C@H]2O)[C@H](O)[C@@H](O)[C@@H]1O	HMDB00975
maldex[c]	Maltodextrin	H2OC6H10O5n	H2OC6H10O5n	0	c	C01935	5040	18398
maldex[e]	Maltodextrin	H2OC6H10O5n	H2OC6H10O5n	0	e	C01935	5040	18398
gtp[c]	Guanosine 5'-triphosphate	C10H16N5O14P3	C10H12N5O14P3	-4	c	C00044	3346	15996	1S/C10H16N5O14P3/c11-10-13-7-4(8(18)14-10)12-2-15(7)9-6(17)5(16)3(27-9)1-26-31(22,23)29-32(24,25)28-30(19,20)21/h2-3,5-6,9,16-17H,1H2,(H,22,23)(H,24,25)(H2,19,20,21)(H3,11,13,14,18)/t3-,5-,6-,9-/m1/s1	Nc1nc2n(cnc2c(=O)[nH]1)[C@@H]1O[C@H](COP(O)(=O)OP(O)(=O)OP(O)(O)=O)[C@@H](O)[C@H]1O
gdp[c]	Guanosine 5'-diphosphate	C10H15N5O11P2	C10H12N5O11P2	-3	c	C00035	3337	17552	1S/C10H15N5O11P2/c11-10-13-7-4(8(18)14-10)12-2-15(7)9-6(17)5(16)3(25-9)1-24-28(22,23)26-27(19,20)21/h2-3,5-6,9,16-17H,1H2,(H,22,23)(H2,19,20,21)(H3,11,13,14,18)/t3-,5-,6-,9-/m1/s1	Nc1nc2n(cnc2c(=O)[nH]1)[C@@H]1O[C@H](COP(O)(=O)OP(O)(O)=O)[C@@H](O)[C@H]1O
hco3[c]	HCO3	H2CO3	HCO3	-1	c	C00288	3583	17544	1S/CH2O3/c2-1(3)4/h(H2,2,3,4)/p-1	OC([O-])=O	HMDB00595
aacoa[c]	acetoacetyl-CoA	C25H40N7O18P3S	C25H36N7O18P3S	-4	c	C00332	3626	15345	1S/C25H40N7O18P3S/c1-13(33)8-16(35)54-7-6-27-15(34)4-5-28-23(38)20(37)25(2,3)10-47-53(44,45)50-52(42,43)46-9-14-19(49-51(39,40)41)18(36)24(48-14)32-12-31-17-21(26)29-11-30-22(17)32/h11-12,14,18-20,24,36-37H,4-10H2,1-3H3,(H,27,34)(H,28,38)(H,42,43)(H,44,45)(H2,26,29,30)(H2,39,40,41)/t14-,18-,19-,20+,24-/m1/s1	CC(=O)CC(=O)SCCNC(=O)CCNC(=O)[C@H](O)C(C)(C)COP(O)(=O)OP(O)(=O)OC[C@H]1O[C@H]([C@H](O)[C@@H]1OP(O)(O)=O)n1cnc2c(N)ncnc12
malcoa[c]	Malonyl-CoA	C24H38N7O19P3S	C24H33N7O19P3S	-5	c	C00083	3383	15531	1S/C24H38N7O19P3S/c1-24(2,19(37)22(38)27-4-3-13(32)26-5-6-54-15(35)7-14(33)34)9-47-53(44,45)50-52(42,43)46-8-12-18(49-51(39,40)41)17(36)23(48-12)31-11-30-16-20(25)28-10-29-21(16)31/h10-12,17-19,23,36-37H,3-9H2,1-2H3,(H,26,32)(H,27,38)(H,33,34)(H,42,43)(H,44,45)(H2,25,28,29)(H2,39,40,41)/t12-,17-,18-,19+,23-/m1/s1	CC(C)(COP(O)(=O)OP(O)(=O)OC[C@H]1O[C@H]([C@H](O)[C@@H]1OP(O)(O)=O)n1cnc2c(N)ncnc12)[C@@H](O)C(=O)NCCC(=O)NCCSC(=O)CC(O)=O
malcoa[e]	Malonyl-CoA	C24H38N7O19P3S	C24H33N7O19P3S	-5	e	C00083	3383	15531	1S/C24H38N7O19P3S/c1-24(2,19(37)22(38)27-4-3-13(32)26-5-6-54-15(35)7-14(33)34)9-47-53(44,45)50-52(42,43)46-8-12-18(49-51(39,40)41)17(36)23(48-12)31-11-30-16-20(25)28-10-29-21(16)31/h10-12,17-19,23,36-37H,3-9H2,1-2H3,(H,26,32)(H,27,38)(H,33,34)(H,42,43)(H,44,45)(H2,25,28,29)(H2,39,40,41)/t12-,17-,18-,19+,23-/m1/s1	CC(C)(COP(O)(=O)OP(O)(=O)OC[C@H]1O[C@H]([C@H](O)[C@@H]1OP(O)(O)=O)n1cnc2c(N)ncnc12)[C@@H](O)C(=O)NCCC(=O)NCCSC(=O)CC(O)=O
acp[c]	Acetyl phosphate	C2H5O5P	C2H4O5P	-1	c	C00227	3527	15350	1S/C2H5O5P/c1-2(3)7-8(4,5)6/h1H3,(H2,4,5,6)	CC(=O)OP(O)(O)=O	HMDB01494
acp[e]	Acetyl phosphate	C2H5O5P	C2H4O5P	-1	e	C00227	3527	15350	1S/C2H5O5P/c1-2(3)7-8(4,5)6/h1H3,(H2,4,5,6)	CC(=O)OP(O)(O)=O	HMDB01494
lgt_S[c]	(R)-S-lactoylglutathione	C13H21N3O8S	C13H20N3O8S	-1	c	C03451	6272	15694	1S/C13H21N3O8S/c1-6(17)13(24)25-5-8(11(21)15-4-10(19)20)16-9(18)3-2-7(14)12(22)23/h6-8,17H,2-5,14H2,1H3,(H,15,21)(H,16,18)(H,19,20)(H,22,23)/t6-,7+,8+/m1/s1	C[C@@H](O)C(=O)SC[C@H](NC(=O)CC[C@H](N)C(O)=O)C(=O)NCC(O)=O	HMDB01066
gthrd[c]	Glutathione	C10H17N3O6S	C10H17N3O6S	0	c	C00051	3353	16856	1S/C10H17N3O6S/c11-5(10(18)19)1-2-7(14)13-6(4-20)9(17)12-3-8(15)16/h5-6,20H,1-4,11H2,(H,12,17)(H,13,14)(H,15,16)(H,18,19)/t5-,6-/m0/s1	N[C@@H](CCC(=O)N[C@@H](CS)C(=O)NCC(O)=O)C(O)=O	HMDB00125
mthgxl[c]	Methylglyoxal	C3H4O2	C3H4O2	0	c	C00546	3827	17158	1S/C3H4O2/c1-3(5)2-4/h2H,1H3	[H]C(=O)C(C)=O
lald__D[c]	D-Lactaldehyde	C3H6O2	C3H6O2	0	c	C00937	4189	17167	1S/C3H6O2/c1-3(5)2-4/h2-3,5H,1H3/t3-/m1/s1	[H]C(=O)[C@@H](C)O
lald__D[e]	D-Lactaldehyde	C3H6O2	C3H6O2	0	e	C00937	4189	17167	1S/C3H6O2/c1-3(5)2-4/h2-3,5H,1H3/t3-/m1/s1	[H]C(=O)[C@@H](C)O
dhla[c]	Dihydrolipoamide-E	C8H16NOS2	C8H16NOS2	0	c	C15973		80219		SCCC(S)CCCCC(=O)N[*]
la[c]	Lipoamide-E	C8H14NOS2	C8H14NOS2	0	c	C15972		80218		[*]NC(=O)CCCCC1CCSS1
2dr1p[c]	2-Deoxy-D-ribose 1-phosphate	C5H11O7P	C5H9O7P	-2	c	C00672	3941	28542	1S/C5H11O7P/c6-2-4-3(7)1-5(11-4)12-13(8,9)10/h3-7H,1-2H2,(H2,8,9,10)/t3-,4+,5?/m0/s1	OC[C@H]1OC(C[C@@H]1O)OP(O)(O)=O	HMDB01351
phe[c]	L-phenylalanine	C9H11NO2	C9H11NO2	0	c	C00079	3379	17295	1S/C9H11NO2/c10-8(9(11)12)6-7-4-2-1-3-5-7/h1-5,8H,6,10H2,(H,11,12)/t8-/m0/s1	N[C@@H](Cc1ccccc1)C(O)=O	HMDB00159
phe[e]	L-phenylalanine	C9H11NO2	C9H11NO2	0	e	C00079	3379	17295	1S/C9H11NO2/c10-8(9(11)12)6-7-4-2-1-3-5-7/h1-5,8H,6,10H2,(H,11,12)/t8-/m0/s1	N[C@@H](Cc1ccccc1)C(O)=O	HMDB00159
his[e]	L-Histidine	C6H9N3O2	C6H9N3O2	0	e	C00135	3435	15971	1S/C6H9N3O2/c7-5(6(10)11)1-4-2-8-3-9-4/h2-3,5H,1,7H2,(H,8,9)(H,10,11)/t5-/m0/s1	N[C@@H](Cc1c[nH]cn1)C(O)=O	HMDB00177
his[c]	L-Histidine	C6H9N3O2	C6H9N3O2	0	c	C00135	3435	15971	1S/C6H9N3O2/c7-5(6(10)11)1-4-2-8-3-9-4/h2-3,5H,1,7H2,(H,8,9)(H,10,11)/t5-/m0/s1	N[C@@H](Cc1c[nH]cn1)C(O)=O	HMDB00177
lys[e]	L-Lysine	C6H14N2O2	C6H14N2O2	0	e	C00047	3349	18019	1S/C6H14N2O2/c7-4-2-1-3-5(8)6(9)10/h5H,1-4,7-8H2,(H,9,10)/t5-/m0/s1	NCCCC[C@H](N)C(O)=O	HMDB00182
lys[c]	L-Lysine	C6H14N2O2	C6H14N2O2	0	c	C00047	3349	18019	1S/C6H14N2O2/c7-4-2-1-3-5(8)6(9)10/h5H,1-4,7-8H2,(H,9,10)/t5-/m0/s1	NCCCC[C@H](N)C(O)=O	HMDB00182
met[e]	L-Methionine	C5H11NO2S	C5H11NO2S	0	e	C00073	3373	16643	1S/C5H11NO2S/c1-9-3-2-4(6)5(7)8/h4H,2-3,6H2,1H3,(H,7,8)/t4-/m0/s1	CSCC[C@H](N)C(O)=O	HMDB00696
met[c]	L-Methionine	C5H11NO2S	C5H11NO2S	0	c	C00073	3373	16643	1S/C5H11NO2S/c1-9-3-2-4(6)5(7)8/h4H,2-3,6H2,1H3,(H,7,8)/t4-/m0/s1	CSCC[C@H](N)C(O)=O	HMDB00696
arg[e]	L-Arginine	C6H14N4O2	C6H14N4O2	0	e	C00062	3362	16467	1S/C6H14N4O2/c7-4(5(11)12)2-1-3-10-6(8)9/h4H,1-3,7H2,(H,11,12)(H4,8,9,10)/t4-/m0/s1	N[C@@H](CCCNC(N)=N)C(O)=O	HMDB00517
arg[c]	L-Arginine	C6H14N4O2	C6H14N4O2	0	c	C00062	3362	16467	1S/C6H14N4O2/c7-4(5(11)12)2-1-3-10-6(8)9/h4H,1-3,7H2,(H,11,12)(H4,8,9,10)/t4-/m0/s1	N[C@@H](CCCNC(N)=N)C(O)=O	HMDB00517
thr[e]	L-Threonine	C4H9NO3	C4H9NO3	0	e	C00188	3488	16857	1S/C4H9NO3/c1-2(6)3(5)4(7)8/h2-3,6H,5H2,1H3,(H,7,8)/t2-,3+/m1/s1	C[C@@H](O)[C@H](N)C(O)=O	HMDB00167
thr[c]	L-Threonine	C4H9NO3	C4H9NO3	0	c	C00188	3488	16857	1S/C4H9NO3/c1-2(6)3(5)4(7)8/h2-3,6H,5H2,1H3,(H,7,8)/t2-,3+/m1/s1	C[C@@H](O)[C@H](N)C(O)=O	HMDB00167
val[e]	L-Valine	C5H11NO2	C5H11NO2	0	e	C00183	3483	16414	1S/C5H11NO2/c1-3(2)4(6)5(7)8/h3-4H,6H2,1-2H3,(H,7,8)/t4-/m0/s1	CC(C)[C@H](N)C(O)=O	HMDB00883
val[c]	L-Valine	C5H11NO2	C5H11NO2	0	c	C00183	3483	16414	1S/C5H11NO2/c1-3(2)4(6)5(7)8/h3-4H,6H2,1-2H3,(H,7,8)/t4-/m0/s1	CC(C)[C@H](N)C(O)=O	HMDB00883
trp[e]	L-Tryptophane	C11H12N2O2	C11H12N2O2	0	e	C00078	3378	16828	1S/C11H12N2O2/c12-9(11(14)15)5-7-6-13-10-4-2-1-3-8(7)10/h1-4,6,9,13H,5,12H2,(H,14,15)/t9-/m0/s1	N[C@@H](Cc1c[nH]c2ccccc12)C(O)=O	HMDB00929
trp[c]	L-Tryptophane	C11H12N2O2	C11H12N2O2	0	c	C00078	3378	16828	1S/C11H12N2O2/c12-9(11(14)15)5-7-6-13-10-4-2-1-3-8(7)10/h1-4,6,9,13H,5,12H2,(H,14,15)/t9-/m0/s1	N[C@@H](Cc1c[nH]c2ccccc12)C(O)=O	HMDB00929
leu[e]	L-Leucine	C6H13NO2	C6H13NO2	0	e	C00123	3423	15603	1S/C6H13NO2/c1-4(2)3-5(7)6(8)9/h4-5H,3,7H2,1-2H3,(H,8,9)/t5-/m0/s1	CC(C)C[C@H](N)C(O)=O	HMDB00687
leu[c]	L-Leucine	C6H13NO2	C6H13NO2	0	c	C00123	3423	15603	1S/C6H13NO2/c1-4(2)3-5(7)6(8)9/h4-5H,3,7H2,1-2H3,(H,8,9)/t5-/m0/s1	CC(C)C[C@H](N)C(O)=O	HMDB00687
ile[e]	L-Isoleucine	C6H13NO2	C6H13NO2	0	e	C00407	3697	17191	1S/C6H13NO2/c1-3-4(2)5(7)6(8)9/h4-5H,3,7H2,1-2H3,(H,8,9)/t4-,5-/m0/s1	CC[C@H](C)[C@H](N)C(O)=O	HMDB00172
ile[c]	L-Isoleucine	C6H13NO2	C6H13NO2	0	c	C00407	3697	17191	1S/C6H13NO2/c1-3-4(2)5(7)6(8)9/h4-5H,3,7H2,1-2H3,(H,8,9)/t4-,5-/m0/s1	CC[C@H](C)[C@H](N)C(O)=O	HMDB00172
ala[e]	L-Alanine	C3H7NO2	C3H7NO2	0	c	C00041	3343	16977	1S/C3H7NO2/c1-2(4)3(5)6/h2H,4H2,1H3,(H,5,6)/t2-/m0/s1	C[C@H](N)C(O)=O	HMDB00161
ala[c]	L-Alanine	C3H7NO2	C3H7NO2	0	c	C00041	3343	16977	1S/C3H7NO2/c1-2(4)3(5)6/h2H,4H2,1H3,(H,5,6)/t2-/m0/s1	C[C@H](N)C(O)=O	HMDB00161
asp[e]	L-Aspartate	C4H7NO4	C4H7NO4	0	e	C00049	3351	17053	1S/C4H7NO4/c5-2(4(8)9)1-3(6)7/h2H,1,5H2,(H,6,7)(H,8,9)/t2-/m0/s1	N[C@@H](CC(O)=O)C(O)=O	HMDB00191
asp[c]	L-Aspartate	C4H7NO4	C4H7NO4	0	c	C00049	3351	17053	1S/C4H7NO4/c5-2(4(8)9)1-3(6)7/h2H,1,5H2,(H,6,7)(H,8,9)/t2-/m0/s1	N[C@@H](CC(O)=O)C(O)=O	HMDB00191
cbp[c]	Carbamoyl phosphate	CH4NO5P	CH2NO5P	-2	c	C00169	3469	17672	1S/CH4NO5P/c2-1(3)7-8(4,5)6/h(H2,2,3)(H2,4,5,6)	NC(=O)OP(O)(O)=O
cbasp[c]	N-Carbamoyl-L-aspartate	C5H8N2O5	C5H6N2O5	-2	c	C00438	3727	15859	1S/C5H8N2O5/c6-5(12)7-2(4(10)11)1-3(8)9/h2H,1H2,(H,8,9)(H,10,11)(H3,6,7,12)/t2-/m0/s1	NC(=O)N[C@@H](CC(O)=O)C(O)=O	HMDB00828
asn[e]	L-Asparagine	C4H8N2O3	C4H8N2O3	0	e	C00152	3452	17196	1S/C4H8N2O3/c5-2(4(8)9)1-3(6)7/h2H,1,5H2,(H2,6,7)(H,8,9)/t2-/m0/s1	N[C@@H](CC(N)=O)C(O)=O	HMDB00168
asn[c]	L-Asparagine	C4H8N2O3	C4H8N2O3	0	c	C00152	3452	17196	1S/C4H8N2O3/c5-2(4(8)9)1-3(6)7/h2H,1,5H2,(H2,6,7)(H,8,9)/t2-/m0/s1	N[C@@H](CC(N)=O)C(O)=O	HMDB00168
gly[c]	Glycine	C2H5NO2	C2H5NO2	0	c	C00037	3339	15428	1S/C2H5NO2/c3-1-2(4)5/h1,3H2,(H,4,5)	NCC(O)=O	HMDB00123
gly[e]	Glycine	C2H5NO2	C2H5NO2	0	c	C00037	3339	15428	1S/C2H5NO2/c3-1-2(4)5/h1,3H2,(H,4,5)	NCC(O)=O	HMDB00123
imp[c]	Inosine monophosphate	C10H13N4O8P	C10H11N4O8P	-2	c	C00130	3430	17202	1S/C10H13N4O8P/c15-6-4(1-21-23(18,19)20)22-10(7(6)16)14-3-13-5-8(14)11-2-12-9(5)17/h2-4,6-7,10,15-16H,1H2,(H,11,12,17)(H2,18,19,20)/t4-,6-,7-,10-/m1/s1	O[C@@H]1[C@@H](COP(O)(O)=O)O[C@H]([C@@H]1O)n1cnc2c1nc[nH]c2=O	HMDB00175
dcamp[c]	Adenylosuccinate	C14H18N5O11P	C14H14N5O11P	-4	c	C03794	6543	15919	1S/C14H18N5O11P/c20-7(21)1-5(14(24)25)18-11-8-12(16-3-15-11)19(4-17-8)13-10(23)9(22)6(30-13)2-29-31(26,27)28/h3-6,9-10,13,22-23H,1-2H2,(H,20,21)(H,24,25)(H,15,16,18)(H2,26,27,28)/t5?,6-,9-,10-,13-/m1/s1	O[C@@H]1[C@@H](COP(O)(O)=O)O[C@H]([C@@H]1O)n1cnc2c(NC(CC(O)=O)C(O)=O)ncnc12	HMDB59653
L-cit[e]	L-Citrulline	C6H13N3O3	C6H13N3O3	0	e	C00327	3621	16349	1S/C6H13N3O3/c7-4(5(10)11)2-1-3-9-6(8)12/h4H,1-3,7H2,(H,10,11)(H3,8,9,12)/t4-/m0/s1	N[C@@H](CCCNC(N)=O)C(O)=O	HMDB00904
L-cit[c]	L-Citrulline	C6H13N3O3	C6H13N3O3	0	c	C00327	3621	16349	1S/C6H13N3O3/c7-4(5(10)11)2-1-3-9-6(8)12/h4H,1-3,7H2,(H,10,11)(H3,8,9,12)/t4-/m0/s1	N[C@@H](CCCNC(N)=O)C(O)=O	HMDB00904
L-args[e]	N-(L-Arginino)succinate	C10H18N4O6	C10H18N4O6	0	e	C03406	6235	15682	1S/C10H18N4O6/c11-5(8(17)18)2-1-3-13-10(12)14-6(9(19)20)4-7(15)16/h5-6H,1-4,11H2,(H,15,16)(H,17,18)(H,19,20)(H3,12,13,14)/t5-,6?/m0/s1	N[C@@H](CCCNC(=N)NC(CC(O)=O)C(O)=O)C(O)=O
L-args[c]	N-(L-Arginino)succinate	C10H18N4O6	C10H18N4O6	0	c	C03406	6235	15682	1S/C10H18N4O6/c11-5(8(17)18)2-1-3-13-10(12)14-6(9(19)20)4-7(15)16/h5-6H,1-4,11H2,(H,15,16)(H,17,18)(H,19,20)(H3,12,13,14)/t5-,6?/m0/s1	N[C@@H](CCCNC(=N)NC(CC(O)=O)C(O)=O)C(O)=O
2og[e]	2-oxoglutaramate	C5H7NO4	C5H6NO4	-1	e	C00940	4192	30882	1S/C5H7NO4/c6-4(8)2-1-3(7)5(9)10/h1-2H2,(H2,6,8)(H,9,10)	NC(=O)CCC(=O)C(O)=O
2og[c]	2-oxoglutaramate	C5H7NO4	C5H6NO4	-1	c	C00940	4192	30882	1S/C5H7NO4/c6-4(8)2-1-3(7)5(9)10/h1-2H2,(H2,6,8)(H,9,10)	NC(=O)CCC(=O)C(O)=O
nh3[c]	Ammonia	H3N	H3N	0	c	C00014	3316	16134	1S/H3N/h1H3	[H]N([H])[H]	HMDB00051
h2o2[c]	hydrogen peroxide	H2O2	H2O2	0	c	C00027	3329	16240	1S/H2O2/c1-2/h1-2H	[H]OO[H]	HMDB03125
asp-D[c]	D-Aspartate	C4H7NO4	C4H7NO4	0	c	C00402	3692	17364	1S/C4H7NO4/c5-2(4(8)9)1-3(6)7/h2H,1,5H2,(H,6,7)(H,8,9)/t2-/m1/s1	N[C@H](CC(O)=O)C(O)=O	HMDB06483
ssa[c]	succinic semialdehyde	C4H6O3	C4H6O3	0	c	C00232	3531	16265	1S/C4H6O3/c5-3-1-2-4(6)7/h3H,1-2H2,(H,6,7)	[H]C(=O)CCC(O)=O
asuccin[e]	succinic acid	C4H6O4	C4H6O4	0	e	C00042	3344	15741	1S/C4H6O4/c5-3(6)1-2-4(7)8/h1-2H2,(H,5,6)(H,7,8)	OC(=O)CCC(O)=O	HMDB00254
asuccin[c]	succinic acid	C4H6O4	C4H6O4	0	c	C00042	3344	15741	1S/C4H6O4/c5-3(6)1-2-4(7)8/h1-2H2,(H,5,6)(H,7,8)	OC(=O)CCC(O)=O	HMDB00254
4abut[c]	4-Aminobutanoate (GABA)	C4H9NO2	C4H8NO2	-1	c	C00334	3628	16865	1S/C4H9NO2/c5-3-1-2-4(6)7/h1-3,5H2,(H,6,7)	NCCCC(O)=O	HMDB00112
gam6p[e]	D-Glucosamine 6-phosphate	C6H14NO8P	C6H14NO8P	0	e	C00352	3645	15873	1S/C6H14NO8P/c7-3-5(9)4(8)2(15-6(3)10)1-14-16(11,12)13/h2-6,8-10H,1,7H2,(H2,11,12,13)/t2-,3-,4-,5-,6+/m1/s1	N[C@H]1[C@@H](O)O[C@H](COP(O)(O)=O)[C@@H](O)[C@@H]1O	HMDB01254
gam6p[c]	D-Glucosamine 6-phosphate	C6H14NO8P	C6H14NO8P	0	c	C00352	3645	15873	1S/C6H14NO8P/c7-3-5(9)4(8)2(15-6(3)10)1-14-16(11,12)13/h2-6,8-10H,1,7H2,(H2,11,12,13)/t2-,3-,4-,5-,6+/m1/s1	N[C@H]1[C@@H](O)O[C@H](COP(O)(O)=O)[C@@H](O)[C@@H]1O	HMDB01254
2os[e]	2-Oxosuccinamate	C4H5NO4	C4H5NO4	0	e	C02362	5407	16327 16327	1S/C4H5NO4/c5-3(7)1-2(6)4(8)9/h1H2,(H2,5,7)(H,8,9)	NC(=O)CC(=O)C(O)=O
2os[c]	2-Oxosuccinamate	C4H5NO4	C4H5NO4	0	c	C02362	5407	16327 16327	1S/C4H5NO4/c5-3(7)1-2(6)4(8)9/h1H2,(H2,5,7)(H,8,9)	NC(=O)CC(=O)C(O)=O
nao[c]	N-Acetylornithine N-Acetylornithine	C7H14N2O3	C7H14N2O3	0	c	C00437	3726	16543	1S/C7H14N2O3/c1-5(10)9-6(7(11)12)3-2-4-8/h6H,2-4,8H2,1H3,(H,9,10)(H,11,12)/t6-/m0/s1	CC(=O)N[C@@H](CCCN)C(O)=O	HMDB03357
L-orn[c]	L-Ornithine	C5H12N2O2	C5H12N2O2	0	c	C00077	3377	15729	1S/C5H12N2O2/c6-3-1-2-4(7)5(8)9/h4H,1-3,6-7H2,(H,8,9)/t4-/m0/s1	NCCC[C@H](N)C(O)=O	HMDB00214
no[e]	Nitric oxide	NO	NO	0	e	C00533	3815	16480	1S/NO/c1-2	[N]=O
no[c]	Nitric oxide	NO	NO	0	c	C00533	3815	16480	1S/NO/c1-2	[N]=O
phepy[c]	Phenylpyruvate	C9H8O3	C9H7O3	-1	c	C00166	3466	30851	1S/C9H8O3/c10-8(9(11)12)6-7-4-2-1-3-5-7/h1-5H,6H2,(H,11,12)	OC(=O)C(=O)Cc1ccccc1	HMDB00205
tyr[c]	L-Tyrosine	C9H11NO3	C9H11NO3	0	c	C00082	3382	17895	1S/C9H11NO3/c10-8(9(12)13)5-6-1-3-7(11)4-2-6/h1-4,8,11H,5,10H2,(H,12,13)/t8-/m0/s1	N[C@@H](Cc1ccc(O)cc1)C(O)=O	HMDB00158
tyr[e]	L-Tyrosine	C9H11NO3	C9H11NO3	0	e	C00082	3382	17895	1S/C9H11NO3/c10-8(9(12)13)5-6-1-3-7(11)4-2-6/h1-4,8,11H,5,10H2,(H,12,13)/t8-/m0/s1	N[C@@H](Cc1ccc(O)cc1)C(O)=O	HMDB00158
hpp[c]	3-(4-Hydroxyphenyl)pyruvate	C9H8O4	C9H7O4	-1	c	C01179	4406	15999	1S/C9H8O4/c10-7-3-1-6(2-4-7)5-8(11)9(12)13/h1-4,10H,5H2,(H,12,13)	OC(=O)C(=O)Cc1ccc(O)cc1	HMDB00707
2a3oa[c]	L-2-Amino-3-oxobutanoic acid	C4H7NO3	C4H6NO3	-1	c	C03508	6318		InChI=1S/C4H7NO3/c1-2(6)3(5)4(7)8/h3H,5H2,1H3,(H,7,8)/t3-/m0/s1	CC(=O)[C@H](N)C(O)=O
r-thbp[c]	Tetrahydrobiopterin (sapropterin)	C9H15N5O3	C9H15N5O3	0	c	C00272	3570	59560	1S/C9H15N5O3/c1-3(15)6(16)4-2-11-7-5(12-4)8(17)14-9(10)13-7/h3-4,6,12,15-16H,2H2,1H3,(H4,10,11,13,14,17)/t3-,4+,6-/m0/s1	[H][C@@]1(CNc2nc(N)[nH]c(=O)c2N1)[C@@H](O)[C@H](C)O	HMDB00787
4a-hthbp[e]	4a-Hydroxytetrahydrobiopterin	C9H15N5O4	C9H15N5O4	0	e	C15522	17396514	15374	1S/C9H15N5O4/c1-3(15)5(16)4-2-11-6-9(18,14-4)7(17)13-8(10)12-6/h3-5,14-16,18H,2H2,1H3,(H3,10,11,12,13,17)	C1=2C(NC(CN1)C(C(C)O)O)(C(N=C(N2)N)=O)O
4a-hthbp[c]	4a-Hydroxytetrahydrobiopterin	C9H15N5O4	C9H15N5O4	0	c	C15522	17396514	15374	1S/C9H15N5O4/c1-3(15)5(16)4-2-11-6-9(18,14-4)7(17)13-8(10)12-6/h3-5,14-16,18H,2H2,1H3,(H3,10,11,12,13,17)	C1=2C(NC(CN1)C(C(C)O)O)(C(N=C(N2)N)=O)O
hcy[c]	L-Homocysteine	C4H9NO2S	C4H9NO2S	0	c	C00155	3455	17588	1S/C4H9NO2S/c5-3(1-2-8)4(6)7/h3,8H,1-2,5H2,(H,6,7)/t3-/m0/s1	N[C@@H](CCS)C(O)=O	HMDB00742
mmet[e]	S-methyl-L-methionine	C6H13NO2S	C6H14NO2S	1	e	C03172	6054	17728	1S/C6H13NO2S/c1-10(2)4-3-5(7)6(8)9/h5H,3-4,7H2,1-2H3/p+1/t5-/m0/s1	C[S+](C)CC[C@H](N)C(O)=O
mmet[c]	S-methyl-L-methionine	C6H13NO2S	C6H14NO2S	1	c	C03172	6054	17728	1S/C6H13NO2S/c1-10(2)4-3-5(7)6(8)9/h5H,3-4,7H2,1-2H3/p+1/t5-/m0/s1	C[S+](C)CC[C@H](N)C(O)=O
cyst[c]	L-Cystathionine	C7H14N2O4S	C7H14N2O4S	0	c	C02291	5347	17482	1S/C7H14N2O4S/c8-4(6(10)11)1-2-14-3-5(9)7(12)13/h4-5H,1-3,8-9H2,(H,10,11)(H,12,13)/t4-,5-/m0/s1	N[C@@H](CCSC[C@H](N)C(O)=O)C(O)=O	HMDB00099
cys[c]	L-cysteine	C3H7NO2S	C3H7NO2S	0	c	C00097	3397	17561	1S/C3H7NO2S/c4-2(1-7)3(5)6/h2,7H,1,4H2,(H,5,6)/t2-/m0/s1	N[C@@H](CS)C(O)=O	HMDB00574
cys[e]	L-cysteine	C3H7NO2S	C3H7NO2S	0	c	C00097	3397	17561	1S/C3H7NO2S/c4-2(1-7)3(5)6/h2,7H,1,4H2,(H,5,6)/t2-/m0/s1	N[C@@H](CS)C(O)=O	HMDB00574
ser[c]	L-Serine	C3H7NO3	C3H7NO3	0	c	C00065	3365	17115	1S/C3H7NO3/c4-2(1-5)3(6)7/h2,5H,1,4H2,(H,6,7)/t2-/m0/s1	N[C@@H](CO)C(O)=O	HMDB00187
ser[e]	L-Serine	C3H7NO3	C3H7NO3	0	e	C00065	3365	17115	1S/C3H7NO3/c4-2(1-5)3(6)7/h2,5H,1,4H2,(H,6,7)/t2-/m0/s1	N[C@@H](CO)C(O)=O	HMDB00187
hpyr[c]	Hydroxypyruvate	C3H4O4	C3H3O4	-1	c	C00168	3468	30841	1S/C3H4O4/c4-1-2(5)3(6)7/h4H,1H2,(H,6,7)	OCC(=O)C(O)=O	HMDB01352
2obut[c]	2-Oxobutanoate	C4H6O3	C4H5O3	-1	c	C00109	3409	30831	1S/C4H6O3/c1-2-3(5)4(6)7/h2H2,1H3,(H,6,7)	CCC(=O)C(O)=O	HMDB00005
g5sa[c]	L-glutamic 5-semialdehyde	C5H9NO3	C5H9NO3	0	c	C01165	4392	17232	1S/C5H9NO3/c6-4(5(8)9)2-1-3-7/h3-4H,1-2,6H2,(H,8,9)/t4-/m0/s1	[H]C(=O)CC[C@H](N)C(O)=O
p5c[c]	(S)-1-Pyrroline-5-carboxylate	C5H7NO2	C5H6NO2	-1	c	C03912	6642	371	1S/C5H7NO2/c7-5(8)4-2-1-3-6-4/h3-4H,1-2H2,(H,7,8)/t4-/m0/s1	OC(=O)[C@@H]1CCC=N1	HMDB01301
pro[c]	L-Proline	C5H9NO2	C5H9NO2	0	c	C00148	3448	17203	1S/C5H9NO2/c7-5(8)4-2-1-3-6-4/h4,6H,1-3H2,(H,7,8)/t4-/m0/s1	OC(=O)[C@@H]1CCCN1	HMDB00162
pro[e]	L-Proline	C5H9NO2	C5H9NO2	0	e	C00148	3448	17203	1S/C5H9NO2/c7-5(8)4-2-1-3-6-4/h4,6H,1-3H2,(H,7,8)/t4-/m0/s1	OC(=O)[C@@H]1CCCN1	HMDB00162
urea[c]	Urea	CH4N2O	CH4N2O	0	c	C00086	3386	16199	1S/CH4N2O/c2-1(3)4/h(H4,2,3,4)	NC(N)=O	HMDB00294
urea[e]	Urea	CH4N2O	CH4N2O	0	c	C00086	3386	16199	1S/CH4N2O/c2-1(3)4/h(H4,2,3,4)	NC(N)=O	HMDB00294
glyc[c]	D-Glycerate	C3H6O4	C3H5O4	-1	c	C00258	3557	32398	1S/C3H6O4/c4-1-2(5)3(6)7/h2,4-5H,1H2,(H,6,7)/t2-/m1/s1	OC[C@@H](O)C(O)=O	HMDB00139
ribflv[c]	Riboflavin	C17H20N4O6	C17H19N4O6	-1	c	C00255	3554	17015	1S/C17H20N4O6/c1-7-3-9-10(4-8(7)2)21(5-11(23)14(25)12(24)6-22)15-13(18-9)16(26)20-17(27)19-15/h3-4,11-12,14,22-25H,5-6H2,1-2H3,(H,20,26,27)/t11-,12+,14-/m0/s1	Cc1cc2nc3c(nc(=O)[nH]c3=O)n(C[C@H](O)[C@H](O)[C@H](O)CO)c2cc1C	HMDB00244
ribflv[e]	Riboflavin	C17H20N4O6	C17H19N4O6	-1	e	C00255	3554	17015	1S/C17H20N4O6/c1-7-3-9-10(4-8(7)2)21(5-11(23)14(25)12(24)6-22)15-13(18-9)16(26)20-17(27)19-15/h3-4,11-12,14,22-25H,5-6H2,1-2H3,(H,20,26,27)/t11-,12+,14-/m0/s1	Cc1cc2nc3c(nc(=O)[nH]c3=O)n(C[C@H](O)[C@H](O)[C@H](O)CO)c2cc1C	HMDB00244
fmn[c]	Riboflavin-5-phosphate	C17H21N4O9P	C17H18N4O9P	-3	c	C00061	3361	17621	1S/C17H21N4O9P/c1-7-3-9-10(4-8(7)2)21(15-13(18-9)16(25)20-17(26)19-15)5-11(22)14(24)12(23)6-30-31(27,28)29/h3-4,11-12,14,22-24H,5-6H2,1-2H3,(H,20,25,26)(H2,27,28,29)/t11-,12+,14-/m0/s1	C12=NC(NC(C1=NC=3C(N2C[C@@H]([C@@H]([C@@H](COP(=O)(O)O)O)O)O)=CC(=C(C3)C)C)=O)=O	HMDB01520
fad[c]	Flavin adenine dinucleotide	C27H33N9O15P2	C27H30N9O15P2	-3	c	C00016	3318	16238	1S/C27H33N9O15P2/c1-10-3-12-13(4-11(10)2)35(24-18(32-12)25(42)34-27(43)33-24)5-14(37)19(39)15(38)6-48-52(44,45)51-53(46,47)49-7-16-20(40)21(41)26(50-16)36-9-31-17-22(28)29-8-30-23(17)36/h3-4,8-9,14-16,19-21,26,37-41H,5-7H2,1-2H3,(H,44,45)(H,46,47)(H2,28,29,30)(H,34,42,43)/t14-,15+,16+,19-,20+,21+,26+/m0/s1	Cc1cc2nc3c(nc(=O)[nH]c3=O)n(C[C@H](O)[C@H](O)[C@H](O)COP(O)(=O)OP(O)(=O)OC[C@H]3O[C@H]([C@H](O)[C@@H]3O)n3cnc4c(N)ncnc34)c2cc1C
opp[c]	3-Oxopropanoate	C3H4O3	C3H3O3	-1	c	C00222	3522	17960	1S/C3H4O3/c4-2-1-3(5)6/h2H,1H2,(H,5,6)	[H]C(=O)CC(O)=O
hdpp[c]	3-Hydroxypropanoate	C3H6O3	C3H5O3	-1	c	C01013	4258	33404	1S/C3H6O3/c4-2-1-3(5)6/h4H,1-2H2,(H,5,6)	OCCC(O)=O	HMDB00700
hdppcoa[c]	3-Hydroxypropionyl-CoA	C24H40N7O18P3S	C24H36N7O18P3S	-4	c	C05668	7976	27762	1S/C24H40N7O18P3S/c1-24(2,19(36)22(37)27-5-3-14(33)26-6-8-53-15(34)4-7-32)10-46-52(43,44)49-51(41,42)45-9-13-18(48-50(38,39)40)17(35)23(47-13)31-12-30-16-20(25)28-11-29-21(16)31/h11-13,17-19,23,32,35-36H,3-10H2,1-2H3,(H,26,33)(H,27,37)(H,41,42)(H,43,44)(H2,25,28,29)(H2,38,39,40)/t13-,17-,18-,19+,23-/m1/s1	CC(C)(COP(O)(=O)OP(O)(=O)OC[C@H]1O[C@H]([C@H](O)[C@@H]1OP(O)(O)=O)n1cnc2c(N)ncnc12)[C@@H](O)C(=O)NCCC(=O)NCCSC(=O)CCO
acycoa[c]	Acrylyl-CoA	C24H38N7O17P3S	C24H34N7O17P3S	-4	c	C00894	4150	15513	1S/C24H38N7O17P3S/c1-4-15(33)52-8-7-26-14(32)5-6-27-22(36)19(35)24(2,3)10-45-51(42,43)48-50(40,41)44-9-13-18(47-49(37,38)39)17(34)23(46-13)31-12-30-16-20(25)28-11-29-21(16)31/h4,11-13,17-19,23,34-35H,1,5-10H2,2-3H3,(H,26,32)(H,27,36)(H,40,41)(H,42,43)(H2,25,28,29)(H2,37,38,39)/t13-,17-,18-,19+,23-/m1/s1	CC(C)(COP(O)(=O)OP(O)(=O)OC[C@H]1O[C@H]([C@H](O)[C@@H]1OP(O)(O)=O)n1cnc2c(N)ncnc12)[C@@H](O)C(=O)NCCC(=O)NCCSC(=O)C=C
ppecoa[c]	propionyl-CoA	C24H40N7O17P3S	C24H36N7O17P3S	-4	c	C00100	3400	15539	1S/C24H40N7O17P3S/c1-4-15(33)52-8-7-26-14(32)5-6-27-22(36)19(35)24(2,3)10-45-51(42,43)48-50(40,41)44-9-13-18(47-49(37,38)39)17(34)23(46-13)31-12-30-16-20(25)28-11-29-21(16)31/h11-13,17-19,23,34-35H,4-10H2,1-3H3,(H,26,32)(H,27,36)(H,40,41)(H,42,43)(H2,25,28,29)(H2,37,38,39)/t13-,17-,18-,19+,23-/m1/s1	CCC(=O)SCCNC(=O)CCNC(=O)[C@H](O)C(C)(C)COP(O)(=O)OP(O)(=O)OC[C@H]1O[C@H]([C@H](O)[C@@H]1OP(O)(O)=O)n1cnc2c(N)ncnc12	HMDB01275
fadh2[e]	FADH2	C27H35N9O15P2	C27H33N9O15P2	-2	e	C01352	4556	17877	1S/C27H35N9O15P2/c1-10-3-12-13(4-11(10)2)35(24-18(32-12)25(42)34-27(43)33-24)5-14(37)19(39)15(38)6-48-52(44,45)51-53(46,47)49-7-16-20(40)21(41)26(50-16)36-9-31-17-22(28)29-8-30-23(17)36/h3-4,8-9,14-16,19-21,26,32,37-41H,5-7H2,1-2H3,(H,44,45)(H,46,47)(H2,28,29,30)(H2,33,34,42,43)/t14-,15+,16+,19-,20+,21+,26+/m0/s1	Cc1cc2Nc3c([nH]c(=O)[nH]c3=O)N(C[C@H](O)[C@H](O)[C@H](O)COP(O)(=O)OP(O)(=O)OC[C@H]3O[C@H]([C@H](O)[C@@H]3O)n3cnc4c(N)ncnc34)c2cc1C
fadh2[c]	FADH2	C27H35N9O15P2	C27H33N9O15P2	-2	c	C01352	4556	17877	1S/C27H35N9O15P2/c1-10-3-12-13(4-11(10)2)35(24-18(32-12)25(42)34-27(43)33-24)5-14(37)19(39)15(38)6-48-52(44,45)51-53(46,47)49-7-16-20(40)21(41)26(50-16)36-9-31-17-22(28)29-8-30-23(17)36/h3-4,8-9,14-16,19-21,26,32,37-41H,5-7H2,1-2H3,(H,44,45)(H,46,47)(H2,28,29,30)(H2,33,34,42,43)/t14-,15+,16+,19-,20+,21+,26+/m0/s1	Cc1cc2Nc3c([nH]c(=O)[nH]c3=O)N(C[C@H](O)[C@H](O)[C@H](O)COP(O)(=O)OP(O)(=O)OC[C@H]3O[C@H]([C@H](O)[C@@H]3O)n3cnc4c(N)ncnc34)c2cc1C
pdhla[c]	S-Propyldihydrolipoamide-E	C11H20NO2S2	C11H20NO2S2	0	c	C21018	254741472
hpthpp[c]	2-Hydroxypropyl-ThPP	C15H24N4O8P2S	C15H25N4O8P2S	1	c	C21017	254741471					charge from kegg
thpp[c]	Thiamine diphosphate	C12H18N4O7P2S	C12H19N4O7P2S	1	c	C00068	3368	9532	1S/C12H18N4O7P2S/c1-8-11(3-4-22-25(20,21)23-24(17,18)19)26-7-16(8)6-10-5-14-9(2)15-12(10)13/h5,7H,3-4,6H2,1-2H3,(H4-,13,14,15,17,18,19,20,21)/p+1	Cc1ncc(C[n+]2csc(CCOP(O)(=O)OP(O)(O)=O)c2C)c(N)n1	HMDB01372	charge from kegg
hg[c]	Homogentisate	C8H8O4	C8H7O4	-1	c	C00544	3825	44747	1S/C8H8O4/c9-6-1-2-7(10)5(3-6)4-8(11)12/h1-3,9-10H,4H2,(H,11,12)	OC(=O)Cc1cc(O)ccc1O	HMDB00130
maa[c]	4-Maleylacetoacetate	C8H8O6	C8H6O6	-2	c	C01036	4279	47904	1S/C8H8O6/c9-5(1-2-7(11)12)3-6(10)4-8(13)14/h1-2H,3-4H2,(H,11,12)(H,13,14)/b2-1-	OC(=O)CC(=O)CC(=O)\C=C/C(O)=O
aa[c]	Acetoacetate	C4H6O3	C4H5O3	-1	c	C00164	3464	15344	1S/C4H6O3/c1-3(5)2-4(6)7/h2H2,1H3,(H,6,7)	CC(=O)CC(O)=O	HMDB00060
faa[c]	4-Fumarylacetoacetate	C8H8O6	C8H6O6	-2	c	C01061	4300	30907	1S/C8H8O6/c9-5(1-2-7(11)12)3-6(10)4-8(13)14/h1-2H,3-4H2,(H,11,12)(H,13,14)/b2-1+	OC(=O)CC(=O)CC(=O)\C=C\C(O)=O
dhnt[c]	7,8-Dihydroneopterin 3'-triphosphate	C9H16N5O13P3	C9H12N5O13P3	-4	c	C04895	7446	18372	1S/C9H16N5O13P3/c10-9-13-7-5(8(17)14-9)12-3(1-11-7)6(16)4(15)2-25-29(21,22)27-30(23,24)26-28(18,19)20/h4,6,15-16H,1-2H2,(H,21,22)(H,23,24)(H2,18,19,20)(H4,10,11,13,14,17)/t4-,6+/m1/s1	Nc1nc2NCC(=Nc2c(=O)[nH]1)[C@H](O)[C@H](O)COP(O)(=O)OP(O)(=O)OP(O)(O)=O
formate[c]	Formate	CH2O2	CHO2	-1	c	C00058	3358	30751	1S/CH2O2/c2-1-3/h1H,(H,2,3)	[H]C(O)=O	HMDB00142
pth[c]	6-Pyruvoyltetrahydropterin	C9H11N5O3	C9H11N5O3	0	c	C03684	6459	17804	1S/C9H11N5O3/c1-3(15)6(16)4-2-11-7-5(12-4)8(17)14-9(10)13-7/h4,12H,2H2,1H3,(H4,10,11,13,14,17)	CC(=O)C(=O)C1CNc2nc(N)[nH]c(=O)c2N1	HMDB01195
pppi[c]	Triphosphate	H5O10P3	O10P3	-5	c	C00536	3818	39949	1S/H5O10P3/c1-11(2,3)9-13(7,8)10-12(4,5)6/h(H,7,8)(H2,1,2,3)(H2,4,5,6)	OP(O)(=O)OP(O)(=O)OP(O)(O)=O
glyco[c]	Glycolate	C2H4O3	C2H3O3	-1	c	C00160	3460	17497	1S/C2H4O3/c3-1-2(4)5/h3H,1H2,(H,4,5)	OCC(O)=O	HMDB00115
ag[c]	N-Acetyl-L-glutamate	C7H11NO5	C7H9NO5	-2	c	C00624	3897	17533	1S/C7H11NO5/c1-4(9)8-5(7(12)13)2-3-6(10)11/h5H,2-3H2,1H3,(H,8,9)(H,10,11)(H,12,13)/t5-/m0/s1	CC(=O)N[C@@H](CCC(O)=O)C(O)=O	HMDB01138
hmg-coa[c]	(S)-3-Hydroxy-3-methylglutaryl-CoA	C27H44N7O20P3S	C27H39N7O20P3S	-5	c	C00356	3649	15467	1S/C27H44N7O20P3S/c1-26(2,21(40)24(41)30-5-4-15(35)29-6-7-58-17(38)9-27(3,42)8-16(36)37)11-51-57(48,49)54-56(46,47)50-10-14-20(53-55(43,44)45)19(39)25(52-14)34-13-33-18-22(28)31-12-32-23(18)34/h12-14,19-21,25,39-40,42H,4-11H2,1-3H3,(H,29,35)(H,30,41)(H,36,37)(H,46,47)(H,48,49)(H2,28,31,32)(H2,43,44,45)/t14-,19-,20-,21+,25-,27+/m1/s1	C[C@](O)(CC(O)=O)CC(=O)SCCNC(=O)CCNC(=O)[C@H](O)C(C)(C)COP(O)(=O)OP(O)(=O)OC[C@H]1O[C@H]([C@H](O)[C@@H]1OP(O)(O)=O)n1cnc2c(N)ncnc12
hb[c]	(R)-3-Hydroxybutanoate	C4H8O3	C4H7O3	-1	c	C01089	4324	17066	1S/C4H8O3/c1-3(5)2-4(6)7/h3,5H,2H2,1H3,(H,6,7)/t3-/m1/s1	C[C@@H](O)CC(O)=O	HMDB00011
hb[e]	(R)-3-Hydroxybutanoate	C4H8O3	C4H7O3	-1	e	C01089	4324	17066	1S/C4H8O3/c1-3(5)2-4(6)7/h3,5H,2H2,1H3,(H,6,7)/t3-/m1/s1	C[C@@H](O)CC(O)=O	HMDB00011
glya[c]	D-Glyceraldehyde	C3H6O3	C3H6O3	0	c	C00577	3856	17378	1S/C3H6O3/c4-1-3(6)2-5/h1,3,5-6H,2H2/t3-/m0/s1	[H]C(=O)[C@H](O)CO
glycerol[c]	glycerol	C3H8O3	C3H8O3	0	c	C00116	3416	17754	1S/C3H8O3/c4-1-3(6)2-5/h3-6H,1-2H2	OCC(O)CO	HMDB00131
sng3p[c]	sn-Glycerol 3-phosphate	C3H9O6P	C3H7O6P	-2	c	C00093	3393	15978	1S/C3H9O6P/c4-1-3(5)2-9-10(6,7)8/h3-5H,1-2H2,(H2,6,7,8)/t3-/m1/s1	OC[C@@H](O)COP(O)(O)=O
acsng3p[c]	1-Acyl-sn-glycerol 3-phosphate	C4H8O7PR	C4H6O7PR	-2	c	C00681	3950	16975		O[C@H](COC([*])=O)COP(O)(O)=O
acylcoa[c]	Acyl-CoA	C22H35N7O17P3SR	C22H35N7O17P3SR	0	c	C00040	3342	17984		CC(C)(COP(O)(=O)OP(O)(=O)OC[C@H]1O[C@H]([C@H](O)[C@@H]1OP(O)(O)=O)n1cnc2c(N)ncnc12)[C@@H](O)C(=O)NCCC(=O)NCCSC([*])=O
ppd[c]	Phosphatidate	C5H7O8PR2	C5H7O8PR2	0	c	C00416	3706	16337		OP(O)(=O)OCC(COC([*])=O)OC([*])=O
dsng[c]	1,2-Diacyl-sn-glycerol	C5H6O5R2	C5H6O5R2	0	c	C00641	3914	17815		OC[C@@H](COC([*])=O)OC([*])=O
tag[c]	Triglyceride	C6H5O6R3	C6H5O6R3	0	c	C00422	3712	17855		[*]C(=O)OCC(COC([*])=O)OC([*])=O
fatac[c]	Fatty acid	CHO2R	CHO2R	0	c	C00162	3462	35366		OC([*])=O
agc[c]	1-Acylglycerol	C4H7O4R	C4H7O4R	0	c	C01885	4998	17408		C(O*)C(O*)CO*
agc[e]	1-Acylglycerol	C4H7O4R	C4H7O4R	0	e	C01885	4998	17408		C(O*)C(O*)CO*
choline[e]	Choline	C5H15NO	C5H14NO	1	e	C00114	3414	15354	1S/C5H14NO/c1-6(2,3)4-5-7/h7H,4-5H2,1-3H3/q+1	C[N+](C)(C)CCO	HMDB0000097
choline[c]	Choline	C5H15NO	C5H14NO	1	c	C00114	3414	15354	1S/C5H14NO/c1-6(2,3)4-5-7/h7H,4-5H2,1-3H3/q+1	C[N+](C)(C)CCO	HMDB0000097
chop[c]	Choline phosphate	C5H16NO4P	C5H15NO4P	1	c	C00588	3867	18132	1S/C5H14NO4P/c1-6(2,3)4-5-10-11(7,8)9/h4-5H2,1-3H3,(H-,7,8,9)/p+1	C[N+](C)(C)CCOP(O)(O)=O	HMDB0001565
ctp[c]	Cytidine 5'-triphosphate	C9H16N3O14P3	C9H12N3O14P3	-4	c	C00063	3363	17677	1S/C9H16N3O14P3/c10-5-1-2-12(9(15)11-5)8-7(14)6(13)4(24-8)3-23-28(19,20)26-29(21,22)25-27(16,17)18/h1-2,4,6-8,13-14H,3H2,(H,19,20)(H,21,22)(H2,10,11,15)(H2,16,17,18)/t4-,6-,7-,8-/m1/s1	Nc1ccn([C@@H]2O[C@H](COP(O)(=O)OP(O)(=O)OP(O)(O)=O)[C@@H](O)[C@H]2O)c(=O)n1
cdp-ch[c]	CDP-choline	C14H26N4O11P2	C14H26N4O11P2	0	c	C00307	3601	16436	1S/C14H26N4O11P2/c1-18(2,3)6-7-26-30(22,23)29-31(24,25)27-8-9-11(19)12(20)13(28-9)17-5-4-10(15)16-14(17)21/h4-5,9,11-13,19-20H,6-8H2,1-3H3,(H3-,15,16,21,22,23,24,25)/t9-,11-,12-,13-/m1/s1	C[N+](C)(C)CCOP([O-])(=O)OP(O)(=O)OC[C@H]1O[C@H]([C@H](O)[C@@H]1O)n1ccc(N)nc1=O	HMDB0001413
pc[c]	Phosphatidylcholine	C10H18NO8PR2	C10H19NO8PR2	1	c	C00157	3457	49183	C[N+](C)(C)CCOP(O)(=O)OCC(COC([*])=O)OC([*])=O
cmp[c]	cytidine 5'-monophosphate	C9H14N3O8P	C9H14N3O8P	0	c	C00055	3357	17361	1S/C9H14N3O8P/c10-5-1-2-12(9(15)11-5)8-7(14)6(13)4(20-8)3-19-21(16,17)18/h1-2,4,6-8,13-14H,3H2,(H2,10,11,15)(H2,16,17,18)/t4-,6-,7-,8-/m1/s1	Nc1ccn([C@@H]2O[C@H](COP(O)(O)=O)[C@@H](O)[C@H]2O)c(=O)n1	HMDB0000095
dor[c]	(S)-Dihydroorotate	C5H6N2O4	C5H6N2O4	0	c	C00337	3630	17025	1S/C5H6N2O4/c8-3-1-2(4(9)10)6-5(11)7-3/h2H,1H2,(H,9,10)(H2,6,7,8,11)/t2-/m0/s1	OC(=O)[C@@H]1CC(=O)NC(=O)N1	HMDB0003349
oro[c]	Orotate	C5H4N2O4	C5H4N2O4	0	c	C00295	3589	16742	1S/C5H4N2O4/c8-3-1-2(4(9)10)6-5(11)7-3/h1H,(H,9,10)(H2,6,7,8,11)	OC(=O)c1cc(=O)[nH]c(=O)[nH]1	HMDB0000226
omp[c]	Orotidine 5'-phosphate	C10H13N2O11P	C10H13N2O11P	0	c	C01103	4337	15842	1S/C10H13N2O11P/c13-5-1-3(9(16)17)12(10(18)11-5)8-7(15)6(14)4(23-8)2-22-24(19,20)21/h1,4,6-8,14-15H,2H2,(H,16,17)(H,11,13,18)(H2,19,20,21)/t4-,6-,7-,8-/m1/s1	O[C@@H]1[C@@H](COP(O)(O)=O)O[C@H]([C@@H]1O)n1c(cc(=O)[nH]c1=O)C(O)=O
ump[c]	Uridine 5'-monophosphate	C9H13N2O9P	C9H13N2O9P	0	c	C00105	3405	16695	1S/C9H13N2O9P/c12-5-1-2-11(9(15)10-5)8-7(14)6(13)4(20-8)3-19-21(16,17)18/h1-2,4,6-8,13-14H,3H2,(H,10,12,15)(H2,16,17,18)/t4-,6-,7-,8-/m1/s1	O[C@@H]1[C@@H](COP(O)(O)=O)O[C@H]([C@@H]1O)n1ccc(=O)[nH]c1=O	HMDB0000288
cdp[c]	Cytidine 5'-diphosphate	C9H15N3O11P2	C9H12N3O11P2	-3	c	C00112	3412	17239	1S/C9H15N3O11P2/c10-5-1-2-12(9(15)11-5)8-7(14)6(13)4(22-8)3-21-25(19,20)23-24(16,17)18/h1-2,4,6-8,13-14H,3H2,(H,19,20)(H2,10,11,15)(H2,16,17,18)/t4-,6-,7-,8-/m1/s1	Nc1ccn([C@@H]2O[C@H](COP(O)(=O)OP(O)(O)=O)[C@@H](O)[C@H]2O)c(=O)n1
r15bp[c]	D-ribose 1,5-bisphosphate	C5H12O11P2	C5H8O11P2	-4	c	C01151	4380	17994	1S/C5H12O11P2/c6-3-2(1-14-17(8,9)10)15-5(4(3)7)16-18(11,12)13/h2-7H,1H2,(H2,8,9,10)(H2,11,12,13)/t2-,3-,4-,5?/m1/s1	O[C@H]1[C@@H](O)C(O[C@@H]1COP(O)(O)=O)OP(O)(O)=O
cyd[c]	Cytidine	C9H13N3O5	C9H13N3O5	0	c	C00475	3758	17562	1S/C9H13N3O5/c10-5-1-2-12(9(16)11-5)8-7(15)6(14)4(3-13)17-8/h1-2,4,6-8,13-15H,3H2,(H2,10,11,16)/t4-,6-,7-,8-/m1/s1	c1ccn([C@@H]2O[C@H](CO)[C@@H](O)[C@H]2O)c(=O)n1	HMDB0000089
urd[c]	Uridine	C9H12N2O6	C9H12N2O6	0	c	C00299	3593	16704	1S/C9H12N2O6/c12-3-4-6(14)7(15)8(17-4)11-2-1-5(13)10-9(11)16/h1-2,4,6-8,12,14-15H,3H2,(H,10,13,16)/t4-,6-,7-,8-/m1/s1	OC[C@H]1O[C@H]([C@H](O)[C@@H]1O)n1ccc(=O)[nH]c1=O	HMDB0000296
urd[e]	Uridine	C9H12N2O6	C9H12N2O6	0	c	C00299	3593	16704	1S/C9H12N2O6/c12-3-4-6(14)7(15)8(17-4)11-2-1-5(13)10-9(11)16/h1-2,4,6-8,12,14-15H,3H2,(H,10,13,16)/t4-,6-,7-,8-/m1/s1	OC[C@H]1O[C@H]([C@H](O)[C@@H]1O)n1ccc(=O)[nH]c1=O	HMDB0000296
lpc[c]	2-Lysophosphatidylcholine	C9H19NO7PR	C9H20NO7PR	1	c	C04230	6900	17504		C[N+](C)(C)CCOP(O)(=O)OC[C@H](O)COC([*])=O
lpc[e]	2-Lysophosphatidylcholine	C9H19NO7PR	C9H20NO7PR	1	c	C04230	6900	17504		C[N+](C)(C)CCOP(O)(=O)OC[C@H](O)COC([*])=O
2agc[c]	Diacylglycerol	C4H7O4R	C4H7O4R	0	c	C00165	3465	18035		[*]OCC(CO[*])O[*]
cdpdg[c]	CDP-diacylglycerol	C14H19N3O15P2R2	C14H17N3O15P2R2	-2	c	C00269	3567	17962		Nc1ccn([C@@H]2O[C@H](COP(O)(=O)OP(O)(=O)OC[C@@H](COC([*])=O)OC([*])=O)[C@@H](O)[C@H]2O)c(=O)n1
ins[c]	myo-Inositol	C6H12O6	C6H12O6	0	c	C00137	3437	17268	1S/C6H12O6/c7-1-2(8)4(10)6(12)5(11)3(1)9/h1-12H/t1-,2-,3-,4+,5-,6-	O[C@H]1[C@H](O)[C@@H](O)[C@H](O)[C@H](O)[C@@H]1O	HMDB0000211
ins[e]	myo-Inositol	C6H12O6	C6H12O6	0	e	C00137	3437	17268	1S/C6H12O6/c7-1-2(8)4(10)6(12)5(11)3(1)9/h1-12H/t1-,2-,3-,4+,5-,6-	O[C@H]1[C@H](O)[C@@H](O)[C@H](O)[C@H](O)[C@@H]1O	HMDB0000211
ptdins[c]	1-Phosphatidyl-D-myo-inositol	C11H17O13P	C11H16O13PR2	-1	c	C01194	4419	16749		[C@@H]1([C@@H]([C@@H]([C@@H]([C@H]([C@@H]1O)O)O)O)OP(OC[C@@H](COC(*)=O)OC(=O)*)(=O)O)O
ptdins4p[c]	1-Phosphatidyl-1D-myo-inositol 4-phosphate	C11H18O16P2R2	C11H15O16P2R2	-3	c	C01277	4496	17526		[H][C@@](COC([*])=O)(COP(O)(=O)O[C@@H]1[C@H](O)[C@H](O)[C@@H](OP(O)(O)=O)[C@H](O)[C@H]1O)OC([*])=O
pipp[c]	1-Phosphatidyl-D-myo-inositol 4,5-bisphosphate	C11H19O19P3R2	C11H14O19P3R2	-5	c	C04637	7226	18348		[H][C@@](COC([*])=O)(COP(O)(=O)O[C@@H]1[C@H](O)[C@H](O)[C@@H](OP(O)(O)=O)[C@H](OP(O)(O)=O)[C@H]1O)OC([*])=O
insp3[c]	Inositol 1,4,5-trisphosphate	C6H15O15P3	C6H9O15P3	-6	c	C01245	4466	16595	1S/C6H15O15P3/c7-1-2(8)5(20-23(13,14)15)6(21-24(16,17)18)3(9)4(1)19-22(10,11)12/h1-9H,(H2,10,11,12)(H2,13,14,15)(H2,16,17,18)/t1-,2+,3+,4-,5-,6-/m1/s1	O[C@@H]1[C@H](O)[C@@H](OP(O)(O)=O)[C@H](OP(O)(O)=O)[C@@H](O)[C@@H]1OP(O)(O)=O
insp2[c]	1D-myo-inositol 1,4-bisphosphate	C6H14O12P2	C6H10O12P2	-4	c	C01220	4442	17816	1S/C6H14O12P2/c7-1-2(8)6(18-20(14,15)16)4(10)3(9)5(1)17-19(11,12)13/h1-10H,(H2,11,12,13)(H2,14,15,16)/t1-,2-,3-,4+,5+,6+/m1/s1	O[C@H]1[C@@H](O)[C@@H](OP(O)(O)=O)[C@H](O)[C@@H](O)[C@@H]1OP(O)(O)=O
ins4p[c]	myo-Inositol 4-phosphate	C6H13O9P	C6H11O9P	-2	c	C03546	6349	18384	1S/C6H13O9P/c7-1-2(8)4(10)6(5(11)3(1)9)15-16(12,13)14/h1-11H,(H2,12,13,14)/t1-,2-,3-,4+,5-,6-/m0/s1	O[C@@H]1[C@H](O)[C@H](O)[C@@H](OP(O)(O)=O)[C@H](O)[C@H]1O
ins4p[e]	myo-Inositol 4-phosphate	C6H13O9P	C6H11O9P	-2	e	C03546	6349	18384	1S/C6H13O9P/c7-1-2(8)4(10)6(5(11)3(1)9)15-16(12,13)14/h1-11H,(H2,12,13,14)/t1-,2-,3-,4+,5-,6-/m0/s1	O[C@@H]1[C@H](O)[C@H](O)[C@@H](OP(O)(O)=O)[C@H](O)[C@H]1O
glucu[c]	D-glucuronate	C6H10O7	C6H9O7	-1	c	C00191	3491	15748	1S/C6H10O7/c7-1-2(8)4(5(10)11)13-6(12)3(1)9/h1-4,6-9,12H,(H,10,11)/t1-,2-,3+,4-,6?/m0/s1	OC1O[C@@H]([C@@H](O)[C@H](O)[C@H]1O)C(O)=O	HMDB0000127
glucu[e]	D-glucuronate	C6H10O7	C6H9O7	-1	e	C00191	3491	15748	1S/C6H10O7/c7-1-2(8)4(5(10)11)13-6(12)3(1)9/h1-4,6-9,12H,(H,10,11)/t1-,2-,3+,4-,6?/m0/s1	OC1O[C@@H]([C@@H](O)[C@H](O)[C@H]1O)C(O)=O	HMDB0000127
clr[e]	Cholesterol	C27H46O	C27H46O	0	e	C00187	3487	16113	1S/C27H46O/c1-18(2)7-6-8-19(3)23-11-12-24-22-10-9-20-17-21(28)13-15-26(20,4)25(22)14-16-27(23,24)5/h9,18-19,21-25,28H,6-8,10-17H2,1-5H3/t19-,21+,22+,23-,24+,25+,26+,27-/m1/s1	CC(C)CCC[C@@H](C)[C@H]1CC[C@H]2[C@@H]3CC=C4C[C@@H](O)CC[C@]4(C)[C@H]3CC[C@]12C	HMDB0000067
clr[c]	Cholesterol	C27H46O	C27H46O	0	c	C00187	3487	16113	1S/C27H46O/c1-18(2)7-6-8-19(3)23-11-12-24-22-10-9-20-17-21(28)13-15-26(20,4)25(22)14-16-27(23,24)5/h9,18-19,21-25,28H,6-8,10-17H2,1-5H3/t19-,21+,22+,23-,24+,25+,26+,27-/m1/s1	CC(C)CCC[C@@H](C)[C@H]1CC[C@H]2[C@@H]3CC=C4C[C@@H](O)CC[C@]4(C)[C@H]3CC[C@]12C	HMDB0000067
clre[c]	Cholesterol ester	C28H45O2R	C28H45O2R	0	c	C02530	5537	17002		[H][C@@]1(CC[C@@]2([H])[C@]3([H])CC=C4C[C@H](CC[C@]4(C)[C@@]3([H])CC[C@]12C)OC([*])=O)[C@H](C)CCCC(C)C
7dclr[c]	7-Dehydrocholesterol	C27H44O	C27H44O	0	c	C01164	4391	17759	1S/C27H44O/c1-18(2)7-6-8-19(3)23-11-12-24-22-10-9-20-17-21(28)13-15-26(20,4)25(22)14-16-27(23,24)5/h9-10,18-19,21,23-25,28H,6-8,11-17H2,1-5H3/t19-,21+,23-,24+,25+,26+,27-/m1/s1	[H][C@@]1(CC[C@@]2([H])C3=CC=C4C[C@@H](O)CC[C@]4(C)[C@@]3([H])CC[C@]12C)[C@H](C)CCCC(C)C
7dclr[e]	7-Dehydrocholesterol	C27H44O	C27H44O	0	e	C01164	4391	17759	1S/C27H44O/c1-18(2)7-6-8-19(3)23-11-12-24-22-10-9-20-17-21(28)13-15-26(20,4)25(22)14-16-27(23,24)5/h9-10,18-19,21,23-25,28H,6-8,11-17H2,1-5H3/t19-,21+,23-,24+,25+,26+,27-/m1/s1	[H][C@@]1(CC[C@@]2([H])C3=CC=C4C[C@@H](O)CC[C@]4(C)[C@@]3([H])CC[C@]12C)[C@H](C)CCCC(C)C
i[e]	Inosine	C10H12N4O5	C10H12N4O5	0	e	C00294	3588	17596	1S/C10H12N4O5/c15-1-4-6(16)7(17)10(19-4)14-3-13-5-8(14)11-2-12-9(5)18/h2-4,6-7,10,15-17H,1H2,(H,11,12,18)/t4-,6-,7-,10-/m1/s1	OC[C@H]1O[C@H]([C@H](O)[C@@H]1O)n1cnc2c(O)ncnc12	HMDB0000195
i[c]	Inosine	C10H12N4O5	C10H12N4O5	0	c	C00294	3588	17596	1S/C10H12N4O5/c15-1-4-6(16)7(17)10(19-4)14-3-13-5-8(14)11-2-12-9(5)18/h2-4,6-7,10,15-17H,1H2,(H,11,12,18)/t4-,6-,7-,10-/m1/s1	OC[C@H]1O[C@H]([C@H](O)[C@@H]1O)n1cnc2c(O)ncnc12	HMDB0000195
hyp[c]	Hypoxanthine	C5H4N4O	C5H4N4O	0	c	C00262	3560	17368	1S/C5H4N4O/c10-5-3-4(7-1-6-3)8-2-9-5/h1-2H,(H2,6,7,8,9,10)	O=c1[nH]cnc2nc[nH]c12	HMDB0000157
xmp[c]	Xanthosine 5'-phosphate	C10H13N4O9P	C10H11N4O9P	-2	c	C00655	3925	15652	1S/C10H13N4O9P/c15-5-3(1-22-24(19,20)21)23-9(6(5)16)14-2-11-4-7(14)12-10(18)13-8(4)17/h2-3,5-6,9,15-16H,1H2,(H2,19,20,21)(H2,12,13,17,18)/t3-,5-,6-,9-/m1/s1	O[C@@H]1[C@@H](COP(O)(O)=O)O[C@H]([C@@H]1O)n1cnc2c1[nH]c(=O)[nH]c2=O
gmp[c]	Guanosine 5'-phosphate	C10H14N5O8P	C10H12N5O8P	-2	c	C00144	3444	17345	1S/C10H14N5O8P/c11-10-13-7-4(8(18)14-10)12-2-15(7)9-6(17)5(16)3(23-9)1-22-24(19,20)21/h2-3,5-6,9,16-17H,1H2,(H2,19,20,21)(H3,11,13,14,18)/t3-,5-,6-,9-/m1/s1	Nc1nc2n(cnc2c(=O)[nH]1)[C@@H]1O[C@H](COP(O)(O)=O)[C@@H](O)[C@H]1O	HMDB0001397
gua[c]	Guanosine	C10H13N5O5	C10H13N5O5	0	c	C00387	3677	16750	1S/C10H13N5O5/c11-10-13-7-4(8(19)14-10)12-2-15(7)9-6(18)5(17)3(1-16)20-9/h2-3,5-6,9,16-18H,1H2,(H3,11,13,14,19)/t3-,5-,6-,9-/m1/s1	Nc1nc2n(cnc2c(=O)[nH]1)[C@@H]1O[C@H](CO)[C@@H](O)[C@H]1O	HMDB0000133
gua[e]	Guanosine	C10H13N5O5	C10H13N5O5	0	e	C00387	3677	16750	1S/C10H13N5O5/c11-10-13-7-4(8(19)14-10)12-2-15(7)9-6(18)5(17)3(1-16)20-9/h2-3,5-6,9,16-18H,1H2,(H3,11,13,14,19)/t3-,5-,6-,9-/m1/s1	Nc1nc2n(cnc2c(=O)[nH]1)[C@@H]1O[C@H](CO)[C@@H](O)[C@H]1O	HMDB0000133
a[c]	Adenine	C5H5N5	C5H5N5	0	c	C00147	3447	16708	1S/C5H5N5/c6-4-3-5(9-1-7-3)10-2-8-4/h1-2H,(H3,6,7,8,9,10)	Nc1ncnc2[nH]cnc12	HMDB0000034
a[e]	Adenine	C5H5N5	C5H5N5	0	e	C00147	3447	16708	1S/C5H5N5/c6-4-3-5(9-1-7-3)10-2-8-4/h1-2H,(H3,6,7,8,9,10)	Nc1ncnc2[nH]cnc12	HMDB0000034
glc[c]	D-Gluconate	C6H12O7	C6H11O7	-1	c	C00257	3556	18391	1S/C6H12O7/c7-1-2(8)3(9)4(10)5(11)6(12)13/h2-5,7-11H,1H2,(H,12,13)/p-1/t2-,3-,4+,5-/m1/s1	OC[C@@H](O)[C@@H](O)[C@H](O)[C@@H](O)C([O-])=O	HMDB0000625
protein[c]	Crude Protein	X	X	0	c
fattyacids[c]	Total Fat	X	X	0	c
starch[c]	Total Starch	X	X	0	c
sugar[c]	Total Sugars	X	X	0	c
biomass[c]	Biomass Growth	X	X	0	c
1-acyl-gly-3-pi-16[c]	1-acyl-sn-glycerol 3-phosphate (16:0), 1-palmitoyl-sn-glycerol 3-phosphate	C19H39O7P	C19H39O7P	0	c	C04036		15799
ppd16-18-1[c]	phosphatidate (1-16:0, 2-18:1), 1-palmitoyl-2-oleoyl-sn-glycero-3-phosphate	C37H71O8P	C37H71O8P	0	c	C13889		64844
dg16-0-18-1[c]	diglyceride (1-16:0, 2-18:1), DG(16:0/18:1)	C37H70O5	C37H70O5	0	c	C00641	9543972	88454
tag16-0-18-1-18-0[c]	triglyceride (1-16:0, 2-18:1, 3-18:0), TAG(16:0/18:1/18:0)	C57H108O6	C57H108O6	0	c	C00422		88998
1-acyl-gly-3-pi-12[c]	1-acyl-sn-glycerol 3-phosphate (12:0), 1-lauroyl-sn-glycerol 3-phosphate	C15H31O7P	C15H31O7P	0	c		52929750	62840
ppd12-14[c]	phosphatidate (1-12:0, 2-14:0), 1-lauroyl-2-myristoyl-sn-glycero-3-phosphate	C29H57O8P	C29H57O8P	0	c		24779689	29089					YMDB ID: YMDB13418; LIPID MAPS ID: LMGP10010981
dg12-0-14-0[c]	diglyceride (1-12:0, 2-14:0), DG(12:0/14:0)	C29H56O5	C29H56O5	0	c	C00641		18035					YMDB ID: YMDB12709
tag12-0-14-0-16-0[c]	triglyceride (1-12:0, 2-14:0, 3-16:0), TAG(12:0/14:0/16:0)	C45H86O6	C45H86O6	0	c	C00422	56937001						YMDB ID: YMDB01261
1-acyl-gly-3-pi-16-1[c]	1-acyl-sn-glycerol 3-phosphate (16:1), 1-palmitoleoyl-sn-glycerol 3-phosphate	C19H35O7P	C19H35O7P	0	c			74694
ppd16-1-18-1[c]	phosphatidate (1-16:1, 2-18:1), 1-palmitoleoyl-2-oleoyl-sn-glycero-3-phosphate	C37H69O8P	C37H69O8P	0	c								Yeast-GEM ID: s_2957
dg16-1-18-1[c]	diglyceride (1-16:1, 2-18:1), DG(16:1/18:1)	C37H68O5	C37H68O5	0	c	C00641		88500
tag16-1-18-1-18-2[c]	triglyceride (1-16:1, 2-18:1, 3-18:2), TAG(16:1/18:1/18:2)	C55H98O6	C55H98O6	0	c	C00422	25240364	90073
ferrichrb5[c]	a ferricytochrome b5	X	X	0	c
ferrochrb5[c]	a ferrocytochrome b5	X	X	0	c
lauroylcoa[c]	lauroyl-CoA	C33H54N7O17P3S	C33H54N7O17P3S	0	c	C01832	25113193	57375
myristoylcoa[c]	myristoyl-CoA	C35H58N7O17P3S	C35H58N7O17P3S	0	c	C02593	25244582	57385
palmitoylcoa[c]	palmitoyl-CoA	C37H62N7O17P3S	C37H62N7O17P3S	0	c	C00154	45266605	57379
palmitoleoylcoa[c]	palmitoleoyl-CoA	C37H60N7O17P3S	C37H60N7O17P3S	0	c	C21072	25244393	61540
stearoylcoa[c]	stearoyl-CoA	C39H66N7O17P3S	C39H66N7O17P3S	0	c	C00412	45266614	57394
oleoylcoa[c]	oleoyl-CoA	C39H64N7O17P3S	C39H64N7O17P3S	0	c	C00510	25245426	57387
linoleoylcoa[c]	linoleoyl-CoA	C39H62N7O17P3S	C39H62N7O17P3S	0	c	C02050	25245440	57383
stearate[c]	stearate	C18H35O2	C18H35O2	0	c	C01530	3033836	25629
laurate[c]	laurate	C12H23O2	C12H23O2	0	c	C02679	4149208	18262
myristate[c]	myristate	C14H27O2	C14H27O2	0	c	C06424	4075158	30807
palmitate[c]	palmitate	C16H31O2	C16H31O2	0	c	C00249	504166	7896
palmitoleate[c]	palmitoleate	C16H29O2	C16H29O2	0	c	C08362	5461012	32372
stearate[c]	stearate	C18H35O2	C18H35O2	0	c	C01530	3033836	25629
oleate[c]	oleate	C18H33O2	C18H33O2	0	c	C00712	5460221	30823
linoleate[c]	linoleate	C18H31O2	C18H31O2	0	c	C01595	5460332	30245
